# Supplementary material for: Diversity and function of soluble heterodisulfide reductases in methane-metabolizing archaea
Source: Microbiol Spectr. 2025 Mar 25;13(5):e03238-24. doi: 10.1128/spectrum.03238-24 (PMC12054007; doi:10.1128/spectrum.03238-24)
Supplement: Supplemental material — Bioinformatics tools and workflows with detailed information. [file spectrum.03238-24-s0002.txt]

Software and Dependencies

1. Genome Data Collection
   - GTDB (Genome Taxonomy Database) v214
   - Annotree RS 214

2. Quality Filtering
   - Minimum sequence length: 300aa

3. Domain Verification
   - CD-Search CDD v3.21
    	default parameters

4. HdrA Classification
   - CD-Search CDD v3.21
    	default parameters
   - ClustalOmega
		Iterations: 5 (--iter=5)
		Maximum guide tree iterations: 5 (--max-guidetree-iterations=5)
		Maximum HMM iterations: 5 (--max-hmm-iterations=5)
		Threads: 4 (--threads=4)

5.  Sequence Clustering
   - CD-HIT v4.8.1
		Identity cutoff: 80%
		To reduce redundancy: Yes

6.  Core Region Identification & Sequence Trimming
   - BMGE v1.12
		Matrix: BLOSUM30
		Purpose: Sequence trimming

7.  Phylogenetic Analysis
   - Model selection: ModelFinder
   		Parameters: -m MFP (model finder plus)
   - Tree construction: IQ-TREE v2.1.4_beta
   		Model: LG+G4 (-m LG+G4)
		Bootstrap Replicates: 1000 (-bb 1000)
		Branch Lengths: Non-parametric (-bnni)
		Number of Threads: Auto (-nt AUTO)
   - Phylogenetic Tree Validation
		Bootstrap support threshold: ≥70%
   - Phylogenetic Tree Visualization
		iTOL v7

8.  Gene Neighbourhood Analysis
   - Annoview v1.0

9.  Structure Analysis
   - Structure Prediction: AlphaFold3
   		default parameters
   - Cofactor Integration: AlphaFill 
   - Structure Align and Visualization: PyMOL v3.0
   
