# Supplementary material for: Diversity and function of soluble heterodisulfide reductases in methane-metabolizing archaea
Source: Microbiol Spectr. 2025 Mar 25;13(5):e03238-24. doi: 10.1128/spectrum.03238-24 (PMC12054007; doi:10.1128/spectrum.03238-24)
Supplement: Supplemental tables — Tables S1 to S4. [file spectrum.03238-24-s0003.xlsx]

## Sheet: Table S1
Table S1. Genomes of methane- and alkane-metabolizing archaea analyzed in this study.
GTDB Id	Taxonomy
GB_GCA_001766825.1	d__Archaea;p__Halobacteriota;c__Syntropharchaeia;o__Syntropharchaeales;f__Syntropharchaeaceae;g__Syntropharchaeum;s__Syntropharchaeum butanivorans
GB_GCA_001766815.1	d__Archaea;p__Halobacteriota;c__Syntropharchaeia;o__Syntropharchaeales;f__Syntropharchaeaceae;g__Syntropharchaeum_A;s__Syntropharchaeum_A caldarius
GB_GCA_004212095.1	d__Archaea;p__Halobacteriota;c__Methanosarcinia;o__Methanosarcinales;f__EX4572-44;g__Ethanoperedens;s__Ethanoperedens sp004212095
GB_GCA_004193545.1	d__Archaea;p__Halobacteriota;c__Methanosarcinia;o__Methanosarcinales;f__EX4572-44;g__Ethanoperedens;s__Ethanoperedens ethanivorans
GB_GCA_012910725.1	d__Archaea;p__Halobacteriota;c__Methanosarcinia;o__Methanosarcinales;f__EX4572-44;g__Ethanoperedens;s__Ethanoperedens thermophilum
GB_GCA_902158735.1	d__Archaea;p__Halobacteriota;c__Methanoliparia;o__Methanoliparales;f__Methanoliparaceae;g__Methanolliviera;s__Methanolliviera sp902158735
GB_GCA_902158745.1	d__Archaea;p__Halobacteriota;c__Methanoliparia;o__Methanoliparales;f__Methanoliparaceae;g__Methanolliviera;s__Methanolliviera sp902158745
GB_GCA_004212075.1	d__Archaea;p__Halobacteriota;c__Methanoliparia;o__Methanoliparales;f__Methanoliparaceae;g__Methanoliparum;s__Methanoliparum thermophilum
GB_GCA_004347865.1	d__Archaea;p__Halobacteriota;c__Archaeoglobi;o__Archaeoglobales;f__Archaeoglobaceae;g__WYZ-LMO2;s__WYZ-LMO2 sp004347865
GB_GCA_004347965.1	d__Archaea;p__Thermoproteota;c__Methanomethylicia;o__Nezhaarchaeales;f__WYZ-LMO8;g__WYZ-LMO8;s__WYZ-LMO8 sp004347965
GB_GCA_004347955.1	d__Archaea;p__Thermoproteota;c__Methanomethylicia;o__Methanomethylicales;f__Methanomethylicaceae;g__WYZ-LMO10;s__WYZ-LMO10 sp004347955
GB_GCA_004348015.1	d__Archaea;p__Thermoproteota;c__Methanomethylicia;o__Methanomethylicales;f__Methanomethylicaceae;g__WYZ-LMO11;s__WYZ-LMO11 sp004348015
GB_GCA_004347925.1	d__Archaea;p__Hadarchaeota;c__Hadarchaeia;o__Hadarchaeales;f__WYZ-LMO6;g__WYZ-LMO6;s__WYZ-LMO6 sp004347925
GB_GCA_003661185.1	d__Archaea;p__Halobacteriota;c__Syntropharchaeia;o__ANME-1;f__B39-G2;g__B39-G2;s__B39-G2 sp003661185
GB_GCA_003158115.1	d__Archaea;p__Methanobacteriota;c__Methanobacteria;o__Methanobacteriales;f__Methanobacteriaceae;g__Methanobacterium_B;s__Methanobacterium_B sp003158115
GB_GCA_017434555.1	d__Archaea;p__Methanobacteriota;c__Methanobacteria;o__Methanobacteriales;f__Methanobacteriaceae;g__Methanobrevibacter_A;s__Methanobrevibacter_A sp017434555
GB_GCA_015063195.1	d__Archaea;p__Thermoplasmatota;c__Thermoplasmata;o__Methanomassiliicoccales;f__Methanomethylophilaceae;g__SIG5;s__SIG5 sp015063195
GB_GCA_003560875.1	d__Archaea;p__Thermoplasmatota;c__Thermoplasmata;o__Methanomassiliicoccales;f__Methanomethylophilaceae;g__PWHV01;s__PWHV01 sp003560875
GB_GCA_015062925.1	d__Archaea;p__Methanobacteriota;c__Methanobacteria;o__Methanobacteriales;f__Methanobacteriaceae;g__Methanobrevibacter_A;s__Methanobrevibacter_A thaueri_C
GB_GCA_009776675.1	d__Archaea;p__Halobacteriota;c__Methanosarcinia;o__Methanosarcinales;f__Methanosarcinaceae;g__Methanimicrococcus;s__Methanimicrococcus sp009776675
GB_GCA_016282555.1	d__Archaea;p__Thermoplasmatota;c__Thermoplasmata;o__Methanomassiliicoccales;f__Methanomethylophilaceae;g__UBA71;s__UBA71 sp016282555
GB_GCA_002506335.1	d__Archaea;p__Halobacteriota;c__Methanosarcinia;o__Methanotrichales;f__Methanotrichaceae;g__UBA114;s__UBA114 sp002506335
GB_GCA_023955635.1	d__Archaea;p__Halobacteriota;c__Methanosarcinia;o__Methanosarcinales;f__Methanosarcinaceae;g__Methanosarcina;s__Methanosarcina barkeri_C
GB_GCA_003157895.1	d__Archaea;p__Halobacteriota;c__Methanomicrobia;o__Methanomicrobiales;f__Methanoregulaceae;g__Methanoregula;s__Methanoregula sp003157895
GB_GCA_011049045.1	d__Archaea;p__Halobacteriota;c__Syntropharchaeia;o__ANME-1;f__ANME-1;g__JACGMN01;s__JACGMN01 sp011049045
GB_GCA_006954465.1	d__Archaea;p__Thermoplasmatota;c__Thermoplasmata;o__Methanomassiliicoccales;f__Methanomethylophilaceae;g__UBA71;s__UBA71 sp006954465
GB_GCA_001717015.1	d__Archaea;p__Thermoproteota;c__Methanomethylicia;o__Methanomethylicales;f__Methanomethylicaceae;g__Methanosuratincola;s__Methanosuratincola petrocarbonis
GB_GCA_902777885.1	d__Archaea;p__Methanobacteriota;c__Methanobacteria;o__Methanobacteriales;f__Methanobacteriaceae;g__Methanobrevibacter_A;s__Methanobrevibacter_A sp902777885
GB_GCA_023659785.1	d__Archaea;p__Halobacteriota;c__Syntropharchaeia;o__ANME-1;f__ANME-1;g__JAGXOR01;s__JAGXOR01 sp023659785
GB_GCA_009903405.1	d__Archaea;p__Halobacteriota;c__Syntropharchaeia;o__ANME-1;f__ANME-1;g__QENH01;s__QENH01 sp009903405
GB_GCA_023131215.1	d__Archaea;p__Halobacteriota;c__Syntropharchaeia;o__ANME-1;f__ANME-1;g__JAGXOS01;s__JAGXOS01 sp023131215
GB_GCA_023659775.1	d__Archaea;p__Halobacteriota;c__Syntropharchaeia;o__ANME-1;f__ANME-1;g__JAGXOS01;s__JAGXOS01 sp023659775
GB_GCA_013139985.1	d__Archaea;p__Halobacteriota;c__Syntropharchaeia;o__ANME-1;f__ANME-1;g__QENH01;s__QENH01 sp013139985
GB_GCA_003157235.1	d__Archaea;p__Halobacteriota;c__Methanosarcinia;o__Methanosarcinales;f__Methanosarcinaceae;g__Methanosarcina;s__Methanosarcina sp003157235
GB_GCA_013329085.1	d__Archaea;p__Methanobacteriota_B;c__Thermococci;o__Methanofastidiosales;f__Methanofastidiosaceae;g__Methanofastidiosum;s__Methanofastidiosum sp9950u
GB_GCA_003160755.1	d__Archaea;p__Halobacteriota;c__Syntropharchaeia;o__ANME-1;f__ANME-1;g__QEXZ01;s__QEXZ01 sp003160755
GB_GCA_003336485.1	d__Archaea;p__Halobacteriota;c__Syntropharchaeia;o__ANME-1;f__ANME-1;g__QENH01;s__QENH01 sp003336485
GB_GCA_013180565.1	d__Archaea;p__Halobacteriota;c__Syntropharchaeia;o__ANME-1;f__ANME-1;g__QENH01;s__QENH01 sp013180565
GB_GCA_001399795.1	d__Archaea;p__Thermoproteota;c__Bathyarchaeia;o__B26-1;f__BA1;g__BA2;s__BA2 sp001399795
GB_GCA_001399805.1	d__Archaea;p__Thermoproteota;c__Bathyarchaeia;o__B26-1;f__BA1;g__BA1;s__BA1 sp001399805
GB_GCA_017395275.1	d__Archaea;p__Thermoplasmatota;c__Thermoplasmata;o__Methanomassiliicoccales;f__Methanomethylophilaceae;g__SIG5;s__SIG5 sp017395275
GB_GCA_017616575.1	d__Archaea;p__Thermoplasmatota;c__Thermoplasmata;o__Methanomassiliicoccales;f__Methanomethylophilaceae;g__UBA71;s__UBA71 sp017616575
GB_GCA_002508705.1	d__Archaea;p__Halobacteriota;c__Methanomicrobia;o__Methanomicrobiales;f__Methanoculleaceae;g__Methanoculleus;s__Methanoculleus sp002508705
GB_GCA_002504525.1	d__Archaea;p__Thermoplasmatota;c__Thermoplasmata;o__Methanomassiliicoccales;f__Methanomassiliicoccaceae;g__DTU008;s__DTU008 sp002504525
GB_GCA_002506105.1	d__Archaea;p__Halobacteriota;c__Methanomicrobia;o__Methanomicrobiales;f__Methanoregulaceae;g__Methanolinea_A;s__Methanolinea_A sp002506105
GB_GCA_003162615.1	d__Archaea;p__Halobacteriota;c__Methanosarcinia;o__Methanotrichales;f__Methanotrichaceae;g__Fen-7;s__Fen-7 sp003162615
GB_GCA_018262855.1	d__Archaea;p__Halobacteriota;c__Methanomicrobia;o__Methanomicrobiales;f__Methanoregulaceae;g__Methanolinea_A;s__Methanolinea_A sp018262855
GB_GCA_020696975.1	d__Archaea;p__Halobacteriota;c__Methanomicrobia;o__Methanomicrobiales;f__Methanoculleaceae;g__Methanoculleus;s__Methanoculleus sp020696975
GB_GCA_015662355.1	d__Archaea;p__Methanobacteriota;c__Methanococci;o__Methanococcales;f__Methanococcaceae;g__Methanofervidicoccus;s__Methanofervidicoccus okinawensis_A
GB_GCA_017519045.1	d__Archaea;p__Thermoplasmatota;c__Thermoplasmata;o__Methanomassiliicoccales;f__Methanomethylophilaceae;g__UBA71;s__UBA71 sp017519045
GB_GCA_902785855.1	d__Archaea;p__Methanobacteriota;c__Methanobacteria;o__Methanobacteriales;f__Methanobacteriaceae;g__Methanobrevibacter_A;s__Methanobrevibacter_A sp902785855
GB_GCA_017540825.1	d__Archaea;p__Thermoplasmatota;c__Thermoplasmata;o__Methanomassiliicoccales;f__Methanomethylophilaceae;g__UBA71;s__UBA71 sp017540825
GB_GCA_016782355.1	d__Archaea;p__Halobacteriota;c__Syntropharchaeia;o__ANME-1;f__ANME-1;g__WJOV01;s__WJOV01 sp016782355
GB_GCA_003857025.1	d__Archaea;p__Halobacteriota;c__Methanosarcinia;o__Methanotrichales;f__Methanotrichaceae;g__Methanothrix;s__Methanothrix sp003857025
GB_GCA_009776695.1	d__Archaea;p__Thermoplasmatota;c__Thermoplasmata;o__Methanomassiliicoccales;f__Methanomethylophilaceae;g__WRKA01;s__WRKA01 sp009776695
GB_GCA_002499455.1	d__Archaea;p__Halobacteriota;c__Methanomicrobia;o__Methanomicrobiales;f__Methanoculleaceae;g__Methanoculleus;s__Methanoculleus sp002499455
GB_GCA_902386205.1	d__Archaea;p__Halobacteriota;c__Methanosarcinia;o__Methanosarcinales;f__Methanoperedenaceae;g__Methanoperedens;s__Methanoperedens sp902386205
GB_GCA_902386255.1	d__Archaea;p__Halobacteriota;c__Methanosarcinia;o__Methanosarcinales;f__Methanoperedenaceae;g__Methanoperedens;s__Methanoperedens sp902386255
GB_GCA_016930255.1	d__Archaea;p__Halobacteriota;c__Syntropharchaeia;o__ANME-1;f__ANME-1;g__JACGMN01;s__JACGMN01 sp016930255
GB_GCA_018052825.1	d__Archaea;p__Halobacteriota;c__Methanosarcinia;o__Methanotrichales;f__Methanotrichaceae;g__Methanothrix;s__Methanothrix sp018052825
GB_GCA_003161815.1	d__Archaea;p__Methanobacteriota;c__Methanobacteria;o__Methanobacteriales;f__Methanobacteriaceae;g__Methanobacterium_A;s__Methanobacterium_A sp003161815
GB_GCA_003661125.1	d__Archaea;p__Halobacteriota;c__Syntropharchaeia;o__ANME-1;f__ANME-1;g__QMVO01;s__QMVO01 sp003661125
GB_GCA_002509405.1	d__Archaea;p__Thermoplasmatota;c__Thermoplasmata;o__Methanomassiliicoccales;f__Methanomethylophilaceae;g__VadinCA11;s__VadinCA11 sp002509405
GB_GCA_024464205.1	d__Archaea;p__Thermoproteota;c__Methanomethylicia;o__Methanomethylicales;f__Methanomethylicaceae;g__Methanomethylicus;s__Methanomethylicus sp024464205
GB_GCA_013153845.1	d__Archaea;p__Methanobacteriota;c__Methanococci;o__Methanococcales;f__Methanocaldococcaceae;g__Methanocaldococcus;s__Methanocaldococcus sp013153845
GB_GCA_902386115.1	d__Archaea;p__Halobacteriota;c__Methanosarcinia;o__Methanosarcinales;f__Methanoperedenaceae;g__Methanoperedens;s__Methanoperedens sp902386115
GB_GCA_017475875.1	d__Archaea;p__Thermoplasmatota;c__Thermoplasmata;o__Methanomassiliicoccales;f__Methanomethylophilaceae;g__UBA71;s__UBA71 sp017475875
GB_GCA_021106765.1	d__Archaea;p__Halobacteriota;c__Methanosarcinia;o__Methanosarcinales;f__Methanosarcinaceae;g__JAIOTO01;s__JAIOTO01 sp021106765
GB_GCA_014859735.1	d__Archaea;p__Halobacteriota;c__Syntropharchaeia;o__ANME-1;f__ANME-1;g__ANME-1-THS;s__ANME-1-THS sp014859735
GB_GCA_015062935.1	d__Archaea;p__Methanobacteriota;c__Methanobacteria;o__Methanobacteriales;f__Methanobacteriaceae;g__Methanobrevibacter_A;s__Methanobrevibacter_A sp015062935
GB_GCA_020844795.1	d__Archaea;p__Halobacteriota;c__Methanosarcinia;o__Methanotrichales;f__Methanotrichaceae;g__Methanothrix_A;s__Methanothrix_A sp020844795
GB_GCA_001421185.1	d__Archaea;p__Thermoplasmatota;c__Thermoplasmata;o__Methanomassiliicoccales;f__Methanomassiliicoccaceae;g__DTU008;s__DTU008 sp001421185
GB_GCA_003170075.1	d__Archaea;p__Halobacteriota;c__Methanomicrobia;o__Methanomicrobiales;f__Methanoregulaceae;g__Methanoregula;s__Methanoregula sp003170075
GB_GCA_012799835.1	d__Archaea;p__Methanobacteriota_B;c__Thermococci;o__Methanofastidiosales;f__Methanofastidiosaceae;g__Methanofastidiosum;s__Methanofastidiosum sp012799835
GB_GCA_012510295.1	d__Archaea;p__Halobacteriota;c__Methanomicrobia;o__Methanomicrobiales;f__Methanoculleaceae;g__Methanoculleus;s__Methanoculleus sp012510295
GB_GCA_013329455.1	d__Archaea;p__Halobacteriota;c__Methanosarcinia;o__Methanotrichales;f__Methanotrichaceae;g__Methanothrix_A;s__Methanothrix_A sp9297u
GB_GCA_018263005.1	d__Archaea;p__Methanobacteriota;c__Methanobacteria;o__Methanobacteriales;f__Methanobacteriaceae;g__Methanobacterium_A;s__Methanobacterium_A sp018263005
GB_GCA_001412355.1	d__Archaea;p__Halobacteriota;c__Methanomicrobia;o__Methanomicrobiales;f__Methanomicrobiaceae;g__LKUD01;s__LKUD01 sp001412355
GB_GCA_004212135.1	d__Archaea;p__Halobacteriota;c__Syntropharchaeia;o__ANME-1;f__ANME-1;g__ANME-1-THS;s__ANME-1-THS sp004212135
GB_GCA_015661585.1	d__Archaea;p__Methanobacteriota;c__Methanococci;o__Methanococcales;f__Methanococcaceae;g__Methanofervidicoccus;s__Methanofervidicoccus okinawensis_D
GB_GCA_002503595.1	d__Archaea;p__Halobacteriota;c__Methanosarcinia;o__Methanosarcinales;f__Methanogasteraceae;g__Methanogaster;s__Methanogaster sp002503595
GB_GCA_009780795.1	d__Archaea;p__Thermoplasmatota;c__Thermoplasmata;o__Methanomassiliicoccales;f__Methanomethylophilaceae;g__WRKA01;s__WRKA01 sp009780795
GB_GCA_016928455.1	d__Archaea;p__Halobacteriota;c__Syntropharchaeia;o__ANME-1;f__ANME-1;g__JACGMN01;s__JACGMN01 sp016928455
GB_GCA_002497075.1	d__Archaea;p__Thermoplasmatota;c__Thermoplasmata;o__Methanomassiliicoccales;f__UBA472;g__UBA472;s__UBA472 sp002497075
GB_GCA_902385025.1	d__Archaea;p__Halobacteriota;c__Methanosarcinia;o__Methanotrichales;f__Methanotrichaceae;g__Methanothrix;s__Methanothrix sp902385025
GB_GCA_019561565.1	d__Archaea;p__Methanobacteriota;c__Methanococci;o__Methanococcales;f__Methanococcaceae;g__Methanofervidicoccus;s__Methanofervidicoccus sp019561565
GB_GCA_023228295.1	d__Archaea;p__Halobacteriota;c__Methanomicrobia;o__Methanomicrobiales;f__Methanoregulaceae;g__Methanoregula;s__Methanoregula sp023228295
GB_GCA_009786295.1	d__Archaea;p__Thermoplasmatota;c__Thermoplasmata;o__Methanomassiliicoccales;f__Methanomethylophilaceae;g__Methanoplasma;s__Methanoplasma sp009786295
GB_GCA_012521035.1	d__Archaea;p__Halobacteriota;c__Methanomicrobia;o__Methanomicrobiales;f__Methanoculleaceae;g__Methanoculleus;s__Methanoculleus sp012521035
GB_GCA_023230425.1	d__Archaea;p__Halobacteriota;c__Methanomicrobia;o__Methanomicrobiales;f__Methanoculleaceae;g__Methanoculleus;s__Methanoculleus sp023230425
GB_GCA_013331415.1	d__Archaea;p__Halobacteriota;c__Methanomicrobia;o__Methanomicrobiales;f__Methanoregulaceae;g__UBA9949;s__UBA9949 sp10516u
GB_GCA_902787415.1	d__Archaea;p__Thermoplasmatota;c__Thermoplasmata;o__Methanomassiliicoccales;f__Methanomethylophilaceae;g__Methanomethylophilus;s__Methanomethylophilus sp902787415
GB_GCA_024256245.1	d__Archaea;p__Thermoproteota;c__Nitrososphaeria;o__Nitrososphaerales;f__JACAEJ01;g__HK02M2;s__HK02M2 sp024256245
GB_GCA_002504495.1	d__Archaea;p__Thermoplasmatota;c__Thermoplasmata;o__Methanomassiliicoccales;f__Methanomethylophilaceae;g__UBA71;s__UBA71 sp002504495
GB_GCA_023457135.1	d__Archaea;p__Halobacteriota;c__Methanomicrobia;o__Methanomicrobiales;f__Methanoculleaceae;g__Methanoculleus;s__Methanoculleus sp023457135
GB_GCA_024399225.1	d__Archaea;p__Thermoplasmatota;c__Thermoplasmata;o__Methanomassiliicoccales;f__Methanomethylophilaceae;g__Methanomethylophilus;s__Methanomethylophilus sp024399225
GB_GCA_012728895.1	d__Archaea;p__Halobacteriota;c__Methanomicrobia;o__Methanomicrobiales;f__Methanosphaerulaceae;g__UBA288;s__UBA288 sp012728895
GB_GCA_002498605.1	d__Archaea;p__Thermoplasmatota;c__Thermoplasmata;o__Methanomassiliicoccales;f__Methanomethylophilaceae;g__VadinCA11;s__VadinCA11 sp002498605
GB_GCA_002508635.1	d__Archaea;p__Halobacteriota;c__Methanosarcinia;o__Methanosarcinales;f__Methanosarcinaceae;g__Methanolobus;s__Methanolobus sp002508635
GB_GCA_024278985.1	d__Archaea;p__Methanobacteriota;c__Methanococci;o__Methanococcales;f__Methanocaldococcaceae;g__Methanocaldococcus_A;s__Methanocaldococcus_A sp024278985
GB_GCA_003135935.1	d__Archaea;p__Thermoplasmatota;c__Thermoplasmata;o__Methanomassiliicoccales;f__UBA472;g__FEN-33;s__FEN-33 sp003135935
GB_GCA_024256165.1	d__Archaea;p__Thermoproteota;c__Nitrososphaeria;o__Nitrososphaerales;f__JACAEJ01;g__HK02M2;s__HK02M2 sp024256165
GB_GCA_009778275.1	d__Archaea;p__Thermoplasmatota;c__Thermoplasmata;o__Methanomassiliicoccales;f__Methanomethylophilaceae;g__Methanoplasma;s__Methanoplasma sp009778275
GB_GCA_003558335.1	d__Archaea;p__Methanobacteriota_B;c__Thermococci;o__Methanofastidiosales;f__Methanofastidiosaceae;g__Methanofastidiosum;s__Methanofastidiosum sp003558335
GB_GCA_020854925.1	d__Archaea;p__Methanobacteriota_B;c__Thermococci;o__Methanofastidiosales;f__NM3;g__JAHKLV01;s__JAHKLV01 sp020854925
GB_GCA_003251955.1	d__Archaea;p__Halobacteriota;c__Methanomicrobia;o__Methanomicrobiales;f__Methanospirillaceae;g__Methanospirillum;s__Methanospirillum hungatei_A
RS_GCF_000970205.1	d__Archaea;p__Halobacteriota;c__Methanosarcinia;o__Methanosarcinales;f__Methanosarcinaceae;g__Methanosarcina;s__Methanosarcina mazei
RS_GCF_000016525.1	d__Archaea;p__Methanobacteriota;c__Methanobacteria;o__Methanobacteriales;f__Methanobacteriaceae;g__Methanobrevibacter_A;s__Methanobrevibacter_A smithii
GB_GCA_003162175.1	d__Archaea;p__Halobacteriota;c__Bog-38;o__Bog-38;f__Bog-38;g__Bog-38;s__Bog-38 sp003162175
GB_GCA_900314695.1	d__Archaea;p__Methanobacteriota;c__Methanobacteria;o__Methanobacteriales;f__Methanobacteriaceae;g__Methanobrevibacter_A;s__Methanobrevibacter_A sp900314695
GB_GCA_900314635.1	d__Archaea;p__Methanobacteriota;c__Methanobacteria;o__Methanobacteriales;f__Methanobacteriaceae;g__Methanobrevibacter;s__Methanobrevibacter sp900314635
RS_GCF_000204415.1	d__Archaea;p__Halobacteriota;c__Methanosarcinia;o__Methanotrichales;f__Methanotrichaceae;g__Methanothrix;s__Methanothrix soehngenii
RS_GCF_002945325.1	d__Archaea;p__Methanobacteriota;c__Methanococci;o__Methanococcales;f__Methanococcaceae;g__Methanococcus;s__Methanococcus maripaludis
RS_GCF_023617305.1	d__Archaea;p__Methanobacteriota;c__Methanobacteria;o__Methanobacteriales;f__Methanobacteriaceae;g__Methanobrevibacter_A;s__Methanobrevibacter_A smithii_A
GB_GCA_002498385.1	d__Archaea;p__Methanobacteriota;c__Methanobacteria;o__Methanobacteriales;f__Methanobacteriaceae;g__Methanobacterium_C;s__Methanobacterium_C sp002498385
GB_GCA_003139855.1	d__Archaea;p__Halobacteriota;c__Bog-38;o__Bog-38;f__Bog-38;g__Bog-38;s__Bog-38 sp003139855
GB_GCA_002499445.1	d__Archaea;p__Halobacteriota;c__Methanosarcinia;o__Methanosarcinales;f__Methanosarcinaceae;g__Methanosarcina;s__Methanosarcina sp002499445
GB_GCA_902771225.1	d__Archaea;p__Methanobacteriota;c__Methanobacteria;o__Methanobacteriales;f__Methanobacteriaceae;g__Methanobrevibacter_A;s__Methanobrevibacter_A sp900319535
GB_GCA_002494495.1	d__Archaea;p__Methanobacteriota;c__Methanobacteria;o__Methanobacteriales;f__Methanobacteriaceae;g__Methanobacterium_A;s__Methanobacterium_A sp002494495
GB_GCA_002495685.1	d__Archaea;p__Methanobacteriota;c__Methanobacteria;o__Methanobacteriales;f__Methanobacteriaceae;g__UBA412;s__UBA412 sp002495685
GB_GCA_002498365.1	d__Archaea;p__Thermoplasmatota;c__Thermoplasmata;o__Methanomassiliicoccales;f__Methanomethylophilaceae;g__VadinCA11;s__VadinCA11 sp002498365
GB_GCA_001509375.1	d__Archaea;p__Halobacteriota;c__Methanosarcinia;o__Methanotrichales;f__Methanotrichaceae;g__Methanothrix_A;s__Methanothrix_A harundinacea_D
RS_GCF_002813695.1	d__Archaea;p__Methanobacteriota;c__Methanobacteria;o__Methanobacteriales;f__Methanobacteriaceae;g__Methanobacterium;s__Methanobacterium subterraneum
RS_GCF_000300255.2	d__Archaea;p__Thermoplasmatota;c__Thermoplasmata;o__Methanomassiliicoccales;f__Methanomethylophilaceae;g__Methanomethylophilus;s__Methanomethylophilus alvus
GB_GCA_001602645.1	d__Archaea;p__Halobacteriota;c__Methanosarcinia;o__Methanotrichales;f__Methanotrichaceae;g__Methanothrix_A;s__Methanothrix_A sp001602645
GB_GCA_006954405.1	d__Archaea;p__Thermoplasmatota;c__Thermoplasmata;o__Methanomassiliicoccales;f__Methanomethylophilaceae;g__Methanarcanum;s__Methanarcanum hacksteinii
GB_GCA_900314605.1	d__Archaea;p__Methanobacteriota;c__Methanobacteria;o__Methanobacteriales;f__Methanobacteriaceae;g__Methanobrevibacter_B;s__Methanobrevibacter_B sp900314605
RS_GCF_000012545.1	d__Archaea;p__Methanobacteriota;c__Methanobacteria;o__Methanobacteriales;f__Methanobacteriaceae;g__Methanosphaera;s__Methanosphaera stadtmanae
RS_GCF_001316325.1	d__Archaea;p__Methanobacteriota;c__Methanobacteria;o__Methanobacteriales;f__Methanobacteriaceae;g__Methanobacterium;s__Methanobacterium formicicum
RS_GCF_900215215.1	d__Archaea;p__Halobacteriota;c__Methanosarcinia;o__Methanosarcinales;f__Methanosarcinaceae;g__Methanohalophilus;s__Methanohalophilus euhalobius
RS_GCF_000969885.1	d__Archaea;p__Halobacteriota;c__Methanosarcinia;o__Methanosarcinales;f__Methanosarcinaceae;g__Methanosarcina;s__Methanosarcina thermophila
RS_GCF_000320505.1	d__Archaea;p__Methanobacteriota;c__Methanobacteria;o__Methanobacteriales;f__Methanobacteriaceae;g__Methanobrevibacter_B;s__Methanobrevibacter_B boviskoreani
GB_GCA_903871465.1	d__Archaea;p__Halobacteriota;c__Methanosarcinia;o__Methanotrichales;f__Methanotrichaceae;g__Methanothrix;s__Methanothrix sp903871465
GB_GCA_903819595.1	d__Archaea;p__Halobacteriota;c__Methanomicrobia;o__Methanomicrobiales;f__Methanoregulaceae;g__CAIKOD01;s__CAIKOD01 sp903819595
RS_GCF_000008645.1	d__Archaea;p__Methanobacteriota;c__Methanobacteria;o__Methanobacteriales;f__Methanothermobacteraceae;g__Methanothermobacter;s__Methanothermobacter thermautotrophicus
GB_GCA_903926075.1	d__Archaea;p__Halobacteriota;c__Methanomicrobia;o__Methanomicrobiales;f__Methanospirillaceae;g__CAIYHQ01;s__CAIYHQ01 sp903926075
GB_GCA_900769095.1	d__Archaea;p__Methanobacteriota;c__Methanobacteria;o__Methanobacteriales;f__Methanobacteriaceae;g__Methanobrevibacter_A;s__Methanobrevibacter_A sp900769095
GB_GCA_002067325.1	d__Archaea;p__Methanobacteriota;c__Methanobacteria;o__Methanobacteriales;f__Methanobacteriaceae;g__Methanobacterium_A;s__Methanobacterium_A sp002067325
GB_GCA_902784195.1	d__Archaea;p__Methanobacteriota;c__Methanobacteria;o__Methanobacteriales;f__Methanobacteriaceae;g__Methanobrevibacter;s__Methanobrevibacter sp902784195
RS_GCF_000304355.2	d__Archaea;p__Halobacteriota;c__Methanomicrobia;o__Methanomicrobiales;f__Methanoculleaceae;g__Methanoculleus;s__Methanoculleus bourgensis
RS_GCF_000979455.1	d__Archaea;p__Halobacteriota;c__Methanosarcinia;o__Methanosarcinales;f__Methanosarcinaceae;g__Methanosarcina;s__Methanosarcina sp000979455
GB_GCA_002287215.1	d__Archaea;p__Halobacteriota;c__Methanomicrobia;o__Methanomicrobiales;f__Methanocorpusculaceae;g__Methanocorpusculum;s__Methanocorpusculum parvum
GB_GCA_002505345.1	d__Archaea;p__Thermoplasmatota;c__Thermoplasmata;o__Methanomassiliicoccales;f__Methanomethylophilaceae;g__VadinCA11;s__VadinCA11 sp002505345
GB_GCA_001587595.1	d__Archaea;p__Methanobacteriota_B;c__Thermococci;o__Methanofastidiosales;f__Methanofastidiosaceae;g__Methanofastidiosum;s__Methanofastidiosum sp001587595
GB_GCA_905187815.1	d__Archaea;p__Thermoplasmatota;c__Thermoplasmata;o__Methanomassiliicoccales;f__Methanomethylophilaceae;g__UBA71;s__UBA71 sp905187815
GB_GCA_004553595.1	d__Archaea;p__Methanobacteriota;c__Methanobacteria;o__Methanobacteriales;f__Methanobacteriaceae;g__Methanobrevibacter;s__Methanobrevibacter ruminantium_A
GB_GCA_002502245.1	d__Archaea;p__Halobacteriota;c__Methanomicrobia;o__Methanomicrobiales;f__Methanoregulaceae;g__Methanoregula;s__Methanoregula sp002502245
GB_GCA_015063285.1	d__Archaea;p__Thermoplasmatota;c__Thermoplasmata;o__Methanomassiliicoccales;f__Methanomethylophilaceae;g__UBA71;s__UBA71 sp015063285
RS_GCF_000013445.1	d__Archaea;p__Halobacteriota;c__Methanomicrobia;o__Methanomicrobiales;f__Methanospirillaceae;g__Methanospirillum;s__Methanospirillum hungatei
GB_GCA_002506425.1	d__Archaea;p__Thermoplasmatota;c__Thermoplasmata;o__Methanomassiliicoccales;f__Methanomethylophilaceae;g__UBA71;s__UBA71 sp002506425
GB_GCA_002503885.1	d__Archaea;p__Halobacteriota;c__Methanomicrobia;o__Methanomicrobiales;f__Methanoculleaceae;g__Methanoculleus;s__Methanoculleus marisnigri_B
RS_GCF_000404225.1	d__Archaea;p__Thermoplasmatota;c__Thermoplasmata;o__Methanomassiliicoccales;f__Methanomassiliicoccaceae;g__Methanomassiliicoccus_A;s__Methanomassiliicoccus_A intestinalis
RS_GCF_000711905.1	d__Archaea;p__Halobacteriota;c__Methanosarcinia_A;o__Methanosarcinales_A;f__Methermicoccaceae;g__Methermicoccus;s__Methermicoccus shengliensis
RS_GCF_003111605.1	d__Archaea;p__Methanobacteriota;c__Methanobacteria;o__Methanobacteriales;f__Methanobacteriaceae;g__Methanobrevibacter_A;s__Methanobrevibacter_A woesei
GB_GCA_016706325.1	d__Archaea;p__Halobacteriota;c__Methanosarcinia;o__Methanotrichales;f__Methanotrichaceae;g__Methanothrix;s__Methanothrix sp016706325
RS_GCF_000970025.1	d__Archaea;p__Halobacteriota;c__Methanosarcinia;o__Methanosarcinales;f__Methanosarcinaceae;g__Methanosarcina;s__Methanosarcina barkeri
GB_GCA_014237145.1	d__Archaea;p__Halobacteriota;c__Methanosarcinia;o__Methanosarcinales;f__Methanocomedenaceae;g__Methanocomedens;s__Methanocomedens sp014237145
RS_GCF_002487355.1	d__Archaea;p__Halobacteriota;c__Methanosarcinia;o__Methanosarcinales;f__Methanoperedenaceae;g__Methanoperedens;s__Methanoperedens sp002487355
RS_GCF_001639275.1	d__Archaea;p__Methanobacteriota;c__Methanobacteria;o__Methanobacteriales;f__Methanobacteriaceae;g__Methanobrevibacter_A;s__Methanobrevibacter_A oralis
GB_GCA_015063165.1	d__Archaea;p__Thermoplasmatota;c__Thermoplasmata;o__Methanomassiliicoccales;f__Methanomethylophilaceae;g__UBA71;s__UBA71 sp015063165
RS_GCF_019669925.1	d__Archaea;p__Methanobacteriota;c__Methanobacteria;o__Methanobacteriales;f__Methanobacteriaceae;g__Methanobrevibacter_C;s__Methanobrevibacter_C arboriphilus_A
GB_GCA_012520015.1	d__Archaea;p__Halobacteriota;c__Methanomicrobia;o__Methanomicrobiales;f__Methanospirillaceae;g__Methanospirillum;s__Methanospirillum sp012520015
GB_GCA_900095815.1	d__Archaea;p__Methanobacteriota;c__Methanobacteria;o__Methanobacteriales;f__Methanothermobacteraceae;g__Methanothermobacter;s__Methanothermobacter wolfei
RS_GCF_000235565.1	d__Archaea;p__Halobacteriota;c__Methanosarcinia;o__Methanotrichales;f__Methanotrichaceae;g__Methanothrix_A;s__Methanothrix_A harundinacea_E
RS_GCF_003111625.1	d__Archaea;p__Methanobacteriota;c__Methanobacteria;o__Methanobacteriales;f__Methanobacteriaceae;g__Methanobrevibacter_A;s__Methanobrevibacter_A thaueri
GB_GCA_002506535.1	d__Archaea;p__Halobacteriota;c__Methanosarcinia;o__Methanotrichales;f__Methanotrichaceae;g__Methanothrix_A;s__Methanothrix_A harundinacea_B
RS_GCF_024170265.1	d__Archaea;p__Halobacteriota;c__Methanomicrobia;o__Methanomicrobiales;f__Methanocorpusculaceae;g__Methanocalculus;s__Methanocalculus sp003838185
RS_GCF_000969905.1	d__Archaea;p__Halobacteriota;c__Methanosarcinia;o__Methanosarcinales;f__Methanosarcinaceae;g__Methanosarcina;s__Methanosarcina vacuolata
GB_GCA_017408885.1	d__Archaea;p__Halobacteriota;c__Methanomicrobia;o__Methanomicrobiales;f__Methanocorpusculaceae;g__Methanocorpusculum;s__Methanocorpusculum sp017408885
GB_GCA_017387505.1	d__Archaea;p__Halobacteriota;c__Methanomicrobia;o__Methanomicrobiales;f__Methanocorpusculaceae;g__Methanocorpusculum;s__Methanocorpusculum sp017387505
GB_GCA_022841205.1	d__Archaea;p__Halobacteriota;c__Methanomicrobia;o__Methanomicrobiales;f__Methanoregulaceae;g__UBA9949;s__UBA9949 sp022841205
GB_GCA_002496805.1	d__Archaea;p__Methanobacteriota;c__Methanobacteria;o__Methanobacteriales;f__Methanobacteriaceae;g__Methanobacterium;s__Methanobacterium sp002496805
GB_GCA_001717005.1	d__Archaea;p__Thermoproteota;c__Methanomethylicia;o__Methanomethylicales;f__Methanomethylicaceae;g__Methanomethylicus;s__Methanomethylicus mesodigestus
GB_GCA_002926195.1	d__Archaea;p__Halobacteriota;c__Methanosarcinia;o__Methanosarcinales;f__Methanocomedenaceae;g__Methanomarinus;s__Methanomarinus sp002926195
RS_GCF_003814835.1	d__Archaea;p__Methanobacteriota;c__Methanobacteria;o__Methanobacteriales;f__Methanobacteriaceae;g__Methanobrevibacter_A;s__Methanobrevibacter_A gottschalkii
GB_GCA_009649835.1	d__Archaea;p__Halobacteriota;c__Methanosarcinia;o__Methanosarcinales;f__Methanocomedenaceae;g__Methanocomedens;s__Methanocomedens sp009649835
RS_GCF_003264935.1	d__Archaea;p__Methanobacteriota;c__Methanobacteria;o__Methanobacteriales;f__Methanothermobacteraceae_A;g__Methanothermobacter_A;s__Methanothermobacter_A tenebrarum_A
RS_GCF_001571405.1	d__Archaea;p__Halobacteriota;c__Methanomicrobia;o__Methanomicrobiales;f__Methanoculleaceae;g__Methanoculleus;s__Methanoculleus thermophilus
RS_GCF_002761295.1	d__Archaea;p__Halobacteriota;c__Methanosarcinia;o__Methanosarcinales;f__Methanosarcinaceae;g__Methanohalophilus;s__Methanohalophilus portucalensis
GB_GCA_019084405.1	d__Archaea;p__Methanobacteriota;c__Methanobacteria;o__Methanobacteriales;f__Methanobacteriaceae;g__UBA588;s__UBA588 sp019084405
GB_GCA_003166335.1	d__Archaea;p__Methanobacteriota;c__Methanobacteria;o__Methanobacteriales;f__Methanobacteriaceae;g__Methanobacterium_A;s__Methanobacterium_A sp003166335
GB_GCA_024256265.1	d__Archaea;p__Thermoproteota;c__Nitrososphaeria;o__Nitrososphaerales;f__JACAEJ01;g__JACAEJ01;s__JACAEJ01 sp024256265
GB_GCA_001896725.1	d__Archaea;p__Halobacteriota;c__Methanosarcinia;o__Methanosarcinales;f__Methanosarcinaceae;g__Methanomethylovorans;s__Methanomethylovorans sp001896725
GB_GCA_001512965.1	d__Archaea;p__Thermoplasmatota;c__Thermoplasmata;o__Methanomassiliicoccales;f__Methanomassiliicoccaceae;g__DTU008;s__DTU008 sp001512965
GB_GCA_001896715.1	d__Archaea;p__Halobacteriota;c__Methanomicrobia;o__Methanomicrobiales;f__Methanoculleaceae;g__Methanoculleus;s__Methanoculleus sp001896715
RS_GCF_023016325.1	d__Archaea;p__Halobacteriota;c__Methanonatronarchaeia;o__Methanonatronarchaeales;f__Methanonatronarchaeaceae;g__Methanonatronarchaeum;s__Methanonatronarchaeum sp004212035
GB_GCA_018883755.1	d__Archaea;p__Halobacteriota;c__Methanomicrobia;o__Methanomicrobiales;f__Methanocorpusculaceae;g__Methanocorpusculum;s__Methanocorpusculum faecipullorum
GB_GCA_018433835.1	d__Archaea;p__Halobacteriota;c__Methanomicrobia;o__Methanomicrobiales;f__Methanoculleaceae;g__Methanoculleus;s__Methanoculleus sp018433835
RS_GCF_000014945.1	d__Archaea;p__Halobacteriota;c__Methanosarcinia;o__Methanotrichales;f__Methanotrichaceae;g__Methanothrix_B;s__Methanothrix_B thermoacetophila
GB_GCA_001512375.1	d__Archaea;p__Halobacteriota;c__Methanomicrobia;o__Methanomicrobiales;f__Methanoculleaceae;g__Methanoculleus;s__Methanoculleus thermohydrogenotrophicum
GB_GCA_002502965.1	d__Archaea;p__Thermoplasmatota;c__Thermoplasmata;o__Methanomassiliicoccales;f__Methanomethylophilaceae;g__RumEn-M2;s__RumEn-M2 sp002502965
RS_GCF_000376965.1	d__Archaea;p__Methanobacteriota;c__Methanococci;o__Methanococcales;f__Methanococcaceae;g__Methanothermococcus;s__Methanothermococcus thermolithotrophicus
RS_GCF_024807035.1	d__Archaea;p__Methanobacteriota;c__Methanococci;o__Methanococcales;f__Methanococcaceae;g__Methanococcus;s__Methanococcus voltae
GB_GCA_009911715.1	d__Archaea;p__Thermoplasmatota;c__Thermoplasmata;o__Methanomassiliicoccales;f__Methanomethylophilaceae;g__UBA71;s__UBA71 sp006954425
GB_GCA_001507955.1	d__Archaea;p__Methanobacteriota;c__Methanobacteria;o__Methanobacteriales;f__Methanothermobacteraceae_A;g__Methanothermobacter_A;s__Methanothermobacter_A sp001507955
GB_GCA_002496565.1	d__Archaea;p__Halobacteriota;c__Methanosarcinia;o__Methanosarcinales;f__Methanosarcinaceae;g__Methanosarcina;s__Methanosarcina sp002496565
RS_GCF_004363215.1	d__Archaea;p__Halobacteriota;c__Methanosarcinia;o__Methanosarcinales;f__Methanosarcinaceae;g__Methanimicrococcus;s__Methanimicrococcus blatticola
RS_GCF_003947435.1	d__Archaea;p__Thermoproteota;c__Korarchaeia;o__Korarchaeales;f__Korarchaeaceae;g__Methanodesulfokores;s__Methanodesulfokores washburnensis
GB_GCA_002067755.1	d__Archaea;p__Halobacteriota;c__Methanosarcinia;o__Methanotrichales;f__Methanotrichaceae;g__Methanothrix;s__Methanothrix sp002067755
GB_GCA_003170935.1	d__Archaea;p__Halobacteriota;c__Bog-38;o__Bog-38;f__Bog-38;g__Bog-38;s__Bog-38 sp003170935
GB_GCA_002498375.1	d__Archaea;p__Halobacteriota;c__Methanomicrobia;o__Methanomicrobiales;f__Methanocorpusculaceae;g__Methanocorpusculum;s__Methanocorpusculum sp002498375
RS_GCF_000145295.1	d__Archaea;p__Methanobacteriota;c__Methanobacteria;o__Methanobacteriales;f__Methanothermobacteraceae;g__Methanothermobacter;s__Methanothermobacter marburgensis
RS_GCF_000970085.1	d__Archaea;p__Halobacteriota;c__Methanosarcinia;o__Methanosarcinales;f__Methanosarcinaceae;g__Methanosarcina;s__Methanosarcina siciliae
RS_GCF_001889405.1	d__Archaea;p__Halobacteriota;c__Methanosarcinia;o__Methanosarcinales;f__Methanosarcinaceae;g__Methanohalophilus;s__Methanohalophilus halophilus
GB_GCA_001587575.1	d__Archaea;p__Methanobacteriota_B;c__Thermococci;o__Methanofastidiosales;f__Methanofastidiosaceae;g__Methanofastidiosum;s__Methanofastidiosum sp001587575
RS_GCF_900111645.1	d__Archaea;p__Halobacteriota;c__Methanosarcinia;o__Methanosarcinales;f__Methanosarcinaceae;g__Methanococcoides;s__Methanococcoides vulcani
RS_GCF_003268005.1	d__Archaea;p__Methanobacteriota;c__Methanobacteria;o__Methanobacteriales;f__Methanobacteriaceae;g__Methanosphaera;s__Methanosphaera sp003268005
RS_GCF_018141185.1	d__Archaea;p__Methanobacteriota;c__Methanobacteria;o__Methanobacteriales;f__Methanobacteriaceae;g__UBA588;s__UBA588 sp002509085
GB_GCA_003491285.1	d__Archaea;p__Methanobacteriota;c__Methanobacteria;o__Methanobacteriales;f__Methanobacteriaceae;g__UBA117;s__UBA117 sp002494785
GB_GCA_011620785.1	d__Archaea;p__Halobacteriota;c__Methanosarcinia;o__Methanotrichales;f__Methanotrichaceae;g__Methanothrix;s__Methanothrix sp011620785
RS_GCF_019263745.1	d__Archaea;p__Halobacteriota;c__Methanomicrobia;o__Methanomicrobiales;f__Methanospirillaceae;g__Methanospirillum;s__Methanospirillum sp012729995
RS_GCF_000744455.1	d__Archaea;p__Methanobacteriota;c__Methanobacteria;o__Methanobacteriales;f__Methanobacteriaceae;g__Methanobacterium_B;s__Methanobacterium_B sp000744455
GB_GCA_023440975.1	d__Archaea;p__Methanobacteriota;c__Methanobacteria;o__Methanobacteriales;f__Methanobacteriaceae;g__UBA412;s__UBA412 sp023440975
GB_GCA_017935945.1	d__Archaea;p__Thermoplasmatota;c__Thermoplasmata;o__Methanomassiliicoccales;f__Methanomethylophilaceae;g__UBA71;s__UBA71 sp017935945
GB_GCA_001560915.1	d__Archaea;p__Thermoplasmatota;c__Thermoplasmata;o__Methanomassiliicoccales;f__Methanomethylophilaceae;g__Methanomethylophilus;s__Methanomethylophilus sp001560915
RS_GCF_000328665.1	d__Archaea;p__Halobacteriota;c__Methanosarcinia;o__Methanosarcinales;f__Methanosarcinaceae;g__Methanomethylovorans;s__Methanomethylovorans hollandica
GB_GCA_900766745.1	d__Archaea;p__Methanobacteriota;c__Methanobacteria;o__Methanobacteriales;f__Methanobacteriaceae;g__Methanobrevibacter_A;s__Methanobrevibacter_A sp900766745
RS_GCF_024808815.1	d__Archaea;p__Halobacteriota;c__Methanosarcinia;o__Methanosarcinales;f__Methanosarcinaceae;g__Methanosalsum;s__Methanosalsum natronophilum
RS_GCF_000091665.1	d__Archaea;p__Methanobacteriota;c__Methanococci;o__Methanococcales;f__Methanocaldococcaceae;g__Methanocaldococcus;s__Methanocaldococcus jannaschii
GB_GCA_002506905.1	d__Archaea;p__Thermoplasmatota;c__Thermoplasmata;o__Methanomassiliicoccales;f__Methanomethylophilaceae;g__Methanogranum;s__Methanogranum sp002506905
GB_GCA_016838945.1	d__Archaea;p__Methanobacteriota;c__Methanobacteria;o__Methanobacteriales;f__Methanobacteriaceae;g__Methanobrevibacter;s__Methanobrevibacter sp016838945
GB_GCA_001714685.2	d__Archaea;p__Halobacteriota;c__Methanosarcinia;o__Methanosarcinales;f__Methanosarcinaceae;g__Methanosarcina;s__Methanosarcina sp001714685
RS_GCF_002287235.1	d__Archaea;p__Halobacteriota;c__Methanosarcinia;o__Methanosarcinales;f__Methanosarcinaceae;g__Methanosarcina;s__Methanosarcina spelaei
RS_GCF_000711215.1	d__Archaea;p__Halobacteriota;c__Methanomicrobia;o__Methanomicrobiales;f__Methanomicrobiaceae;g__Methanomicrobium;s__Methanomicrobium mobile
GB_GCA_017613335.1	d__Archaea;p__Halobacteriota;c__Methanosarcinia;o__Methanosarcinales;f__Methanosarcinaceae;g__Methanimicrococcus;s__Methanimicrococcus sp017613335
GB_GCA_012516785.1	d__Archaea;p__Halobacteriota;c__Methanomicrobia;o__Methanomicrobiales;f__Methanoregulaceae;g__UBA9949;s__UBA9949 sp012516785
RS_GCF_000970285.1	d__Archaea;p__Halobacteriota;c__Methanosarcinia;o__Methanosarcinales;f__Methanosarcinaceae;g__Methanosarcina;s__Methanosarcina horonobensis
GB_GCA_023544565.1	d__Archaea;p__Halobacteriota;c__Methanosarcinia;o__Methanosarcinales;f__Methanosarcinaceae;g__DQIP01;s__DQIP01 sp023544565
RS_GCF_000007345.1	d__Archaea;p__Halobacteriota;c__Methanosarcinia;o__Methanosarcinales;f__Methanosarcinaceae;g__Methanosarcina;s__Methanosarcina acetivorans
GB_GCA_004028775.1	d__Archaea;p__Thermoproteota;c__Methanomethylicia;o__Methanomethylicales;f__Methanomethylicaceae;g__Methanosuratincola;s__Methanosuratincola subterraneus
GB_GCA_002495625.1	d__Archaea;p__Methanobacteriota;c__Methanobacteria;o__Methanobacteriales;f__Methanobacteriaceae;g__Methanobacterium_A;s__Methanobacterium_A sp002495625
GB_GCA_002503135.1	d__Archaea;p__Halobacteriota;c__Methanomicrobia;o__Methanomicrobiales;f__Methanoculleaceae;g__UBA207;s__UBA207 sp002503135
RS_GCF_000745485.1	d__Archaea;p__Methanobacteriota;c__Methanobacteria;o__Methanobacteriales;f__Methanobacteriaceae;g__Methanobacterium_D;s__Methanobacterium_D veterum
GB_GCA_015063005.1	d__Archaea;p__Methanobacteriota;c__Methanobacteria;o__Methanobacteriales;f__Methanobacteriaceae;g__Methanobrevibacter_A;s__Methanobrevibacter_A millerae_B
RS_GCF_019669965.1	d__Archaea;p__Halobacteriota;c__Methanomicrobia;o__Methanomicrobiales;f__Methanoculleaceae;g__Methanoculleus;s__Methanoculleus chikugoensis
RS_GCF_013388255.1	d__Archaea;p__Halobacteriota;c__Methanosarcinia;o__Methanosarcinales;f__Methanosarcinaceae;g__Methanolobus;s__Methanolobus zinderi
RS_GCF_900095295.1	d__Archaea;p__Methanobacteriota;c__Methanobacteria;o__Methanobacteriales;f__Methanobacteriaceae;g__Methanobacterium_C;s__Methanobacterium_C congolense
RS_GCF_002287175.1	d__Archaea;p__Methanobacteriota;c__Methanobacteria;o__Methanobacteriales;f__Methanobacteriaceae;g__Methanobacterium_D;s__Methanobacterium_D bryantii
GB_GCA_905203995.1	d__Archaea;p__Thermoplasmatota;c__Thermoplasmata;o__Methanomassiliicoccales;f__Methanomassiliicoccaceae;g__Methanomassiliicoccus_A;s__Methanomassiliicoccus_A sp905203995
GB_GCA_015063135.1	d__Archaea;p__Thermoplasmatota;c__Thermoplasmata;o__Methanomassiliicoccales;f__Methanomethylophilaceae;g__UBA71;s__UBA71 sp015063135
GB_GCA_015063125.1	d__Archaea;p__Thermoplasmatota;c__Thermoplasmata;o__Methanomassiliicoccales;f__Methanomethylophilaceae;g__UBA71;s__UBA71 sp015063125
GB_GCA_012522645.1	d__Archaea;p__Thermoplasmatota;c__Thermoplasmata;o__Methanomassiliicoccales;f__Methanomethylophilaceae;g__RumEn-M2;s__RumEn-M2 sp012522645
GB_GCA_002505765.1	d__Archaea;p__Methanobacteriota;c__Methanobacteria;o__Methanobacteriales;f__Methanobacteriaceae;g__Methanobacterium_D;s__Methanobacterium_D sp002505765
GB_GCA_017399555.1	d__Archaea;p__Halobacteriota;c__Methanomicrobia;o__Methanomicrobiales;f__Methanocorpusculaceae;g__Methanocorpusculum;s__Methanocorpusculum sp017399555
RS_GCF_000800805.1	d__Archaea;p__Thermoplasmatota;c__Thermoplasmata;o__Methanomassiliicoccales;f__Methanomethylophilaceae;g__Methanoplasma;s__Methanoplasma termitum
RS_GCF_002072215.1	d__Archaea;p__Methanobacteriota;c__Methanobacteria;o__Methanobacteriales;f__Methanobacteriaceae;g__Methanobrevibacter_C;s__Methanobrevibacter_C arboriphilus
GB_GCA_017524805.1	d__Archaea;p__Thermoplasmatota;c__Thermoplasmata;o__Methanomassiliicoccales;f__Methanomethylophilaceae;g__UBA71;s__UBA71 sp017524805
GB_GCA_016841955.1	d__Archaea;p__Halobacteriota;c__Methanomicrobia;o__Methanomicrobiales;f__Methanoculleaceae;g__Methanoculleus;s__Methanoculleus sp016841955
RS_GCF_000765475.1	d__Archaea;p__Halobacteriota;c__Methanosarcinia;o__Methanosarcinales;f__Methanosarcinaceae;g__Methanococcoides;s__Methanococcoides methylutens
RS_GCF_000970045.1	d__Archaea;p__Halobacteriota;c__Methanosarcinia;o__Methanosarcinales;f__Methanosarcinaceae;g__MTP4;s__MTP4 sp000970045
GB_GCA_016297775.1	d__Archaea;p__Thermoplasmatota;c__Thermoplasmata;o__Methanomassiliicoccales;f__Methanomethylophilaceae;g__SIG5;s__SIG5 sp016297775
GB_GCA_001717025.1	d__Archaea;p__Thermoproteota;c__Methanomethylicia;o__Methanomethylicales;f__Methanomethylicaceae;g__Methanomethylicus;s__Methanomethylicus oleisabuli
RS_GCF_000308215.1	d__Archaea;p__Thermoplasmatota;c__Thermoplasmata;o__Methanomassiliicoccales;f__Methanomassiliicoccaceae;g__Methanomassiliicoccus;s__Methanomassiliicoccus luminyensis
GB_GCA_017412625.1	d__Archaea;p__Halobacteriota;c__Methanomicrobia;o__Methanomicrobiales;f__Methanomicrobiaceae;g__Methanomicrobium;s__Methanomicrobium sp017412625
GB_GCA_002509325.1	d__Archaea;p__Halobacteriota;c__Methanosarcinia;o__Methanosarcinales;f__Methanosarcinaceae;g__Methanosarcina;s__Methanosarcina sp002509325
GB_GCA_902827205.1	d__Archaea;p__Methanobacteriota;c__Methanococci;o__Methanococcales;f__Methanocaldococcaceae;g__Methanocaldococcus;s__Methanocaldococcus sp902827205
RS_GCF_900095385.1	d__Archaea;p__Halobacteriota;c__Methanomicrobia;o__Methanomicrobiales;f__Methanoculleaceae;g__Methanoculleus;s__Methanoculleus chikugoensis_A
RS_GCF_001602375.1	d__Archaea;p__Halobacteriota;c__Methanomicrobia;o__Methanomicrobiales;f__Methanoculleaceae;g__Methanoculleus;s__Methanoculleus horonobensis
GB_GCA_003565715.1	d__Archaea;p__Halobacteriota;c__Methanosarcinia;o__Methanosarcinales;f__Methanosarcinaceae;g__Methanolobus;s__Methanolobus sp003565715
RS_GCF_014889545.1	d__Archaea;p__Methanobacteriota;c__Methanobacteria;o__Methanobacteriales;f__Methanothermobacteraceae;g__Methanothermobacter;s__Methanothermobacter thermautotrophicus_A
GB_GCA_002501655.1	d__Archaea;p__Halobacteriota;c__Methanomicrobia;o__Methanomicrobiales;f__Methanoculleaceae;g__Methanoculleus;s__Methanoculleus sp002501655
GB_GCA_002506585.1	d__Archaea;p__Halobacteriota;c__Methanomicrobia;o__Methanomicrobiales;f__Methanoculleaceae;g__Methanoculleus;s__Methanoculleus sp002506585
RS_GCF_000015825.1	d__Archaea;p__Halobacteriota;c__Methanomicrobia;o__Methanomicrobiales;f__Methanoculleaceae;g__Methanoculleus;s__Methanoculleus marisnigri
GB_GCA_002067795.1	d__Archaea;p__Halobacteriota;c__Methanosarcinia;o__Methanotrichales;f__Methanotrichaceae;g__MVQI01;s__MVQI01 sp002067795
RS_GCF_023702065.1	d__Archaea;p__Halobacteriota;c__Methanomicrobia;o__Methanomicrobiales;f__Methanoculleaceae;g__Methanoculleus;s__Methanoculleus sp023702065
GB_GCA_012797575.1	d__Archaea;p__Halobacteriota;c__Methanomicrobia;o__Methanomicrobiales;f__Methanoculleaceae;g__Methanoculleus;s__Methanoculleus sp012797575
RS_GCF_000251105.1	d__Archaea;p__Halobacteriota;c__Methanocellia;o__Methanocellales;f__Methanocellaceae;g__Methanocella;s__Methanocella conradii
GB_GCA_002256595.1	d__Archaea;p__Halobacteriota;c__Methanosarcinia;o__Methanotrichales;f__Methanotrichaceae;g__Methanothrix;s__Methanothrix sp002256595
RS_GCF_001304615.2	d__Archaea;p__Halobacteriota;c__Methanosarcinia;o__Methanosarcinales;f__Methanosarcinaceae;g__Methanosarcina;s__Methanosarcina flavescens
GB_GCA_024256285.1	d__Archaea;p__Thermoproteota;c__Nitrososphaeria;o__Nitrososphaerales;f__JACAEJ01;g__HK02M2;s__HK02M2 sp024256285
GB_GCA_022768985.1	d__Archaea;p__Methanobacteriota;c__Methanobacteria;o__Methanobacteriales;f__Methanobacteriaceae;g__Methanosphaera;s__Methanosphaera sp022768985
GB_GCA_013415695.1	d__Archaea;p__Thermoplasmatota;c__Thermoplasmata;o__Methanomassiliicoccales;f__JAAEEP01;g__JAAEEP01;s__JAAEEP01 sp013415695
GB_GCA_002499905.1	d__Archaea;p__Halobacteriota;c__Methanomicrobia;o__Methanomicrobiales;f__Methanoregulaceae;g__UBA9949;s__UBA9949 sp002499905
GB_GCA_023396365.1	d__Archaea;p__Halobacteriota;c__Methanomicrobia;o__Methanomicrobiales;f__Methanomicrobiaceae;g__Methanomicrobium;s__Methanomicrobium sp023396365
RS_GCF_023167465.1	d__Archaea;p__Methanobacteriota;c__Methanobacteria;o__Methanobacteriales;f__Methanothermobacteraceae_A;g__Methanothermobacter_A;s__Methanothermobacter_A tenebrarum
RS_GCF_024170505.1	d__Archaea;p__Halobacteriota;c__Methanomicrobia;o__Methanomicrobiales;f__Methanocorpusculaceae;g__Methanocalculus;s__Methanocalculus alkaliphilus
RS_GCF_004310395.1	d__Archaea;p__Methanobacteriota;c__Methanococci;o__Methanococcales;f__Methanococcaceae;g__Methanofervidicoccus;s__Methanofervidicoccus abyssi
RS_GCF_000007185.1	d__Archaea;p__Methanobacteriota;c__Methanopyri;o__Methanopyrales;f__Methanopyraceae;g__Methanopyrus;s__Methanopyrus kandleri
GB_GCA_021409285.1	d__Archaea;p__Halobacteriota;c__Methanosarcinia;o__Methanosarcinales;f__Methanoperedenaceae;g__Methanoperedens;s__Methanoperedens sp021409285
GB_GCA_003601535.1	d__Archaea;p__Halobacteriota;c__Methanosarcinia;o__Methanosarcinales;f__Methanogasteraceae;g__Methanogaster;s__Methanogaster sp003601535
RS_GCF_000969965.1	d__Archaea;p__Halobacteriota;c__Methanosarcinia;o__Methanosarcinales;f__Methanosarcinaceae;g__Methanosarcina;s__Methanosarcina sp000969965
GB_GCA_002502785.1	d__Archaea;p__Halobacteriota;c__Methanosarcinia;o__Methanotrichales;f__Methanotrichaceae;g__Methanothrix_A;s__Methanothrix_A harundinacea_A
GB_GCA_019429385.1	d__Archaea;p__Halobacteriota;c__Methanosarcinia;o__Methanosarcinales;f__Methanocomedenaceae;g__QBUR01;s__QBUR01 sp019429385
RS_GCF_000685155.1	d__Archaea;p__Halobacteriota;c__Methanosarcinia;o__Methanosarcinales;f__Methanoperedenaceae;g__Methanoperedens;s__Methanoperedens nitroreducens
RS_GCF_002201895.1	d__Archaea;p__Methanobacteriota;c__Methanopyri;o__Methanopyrales;f__Methanopyraceae;g__Methanopyrus;s__Methanopyrus sp002201895
GB_GCA_002067035.1	d__Archaea;p__Halobacteriota;c__Methanomicrobia;o__Methanomicrobiales;f__Methanoregulaceae;g__Methanoregula;s__Methanoregula sp002067035
GB_GCA_021372335.1	d__Archaea;p__Thermoplasmatota;c__Thermoplasmata;o__Methanomassiliicoccales;f__UBA472;g__UBA472;s__UBA472 sp021372335
GB_GCA_003584625.1	d__Archaea;p__Methanobacteriota;c__Methanobacteria;o__Methanobacteriales;f__Methanothermobacteraceae_A;g__Methanothermobacter_A;s__Methanothermobacter_A sp003584625
GB_GCA_001587675.1	d__Archaea;p__Methanobacteriota_B;c__Thermococci;o__Methanofastidiosales;f__Methanofastidiosaceae;g__Methanofastidiosum;s__Methanofastidiosum sp001587675
GB_GCA_003838065.1	d__Archaea;p__Halobacteriota;c__Methanomicrobia;o__Methanomicrobiales;f__Methanocorpusculaceae;g__Methanocalculus;s__Methanocalculus sp003838065
GB_GCA_013329565.1	d__Archaea;p__Thermoplasmatota;c__Thermoplasmata;o__Methanomassiliicoccales;f__UBA472;g__UBA472;s__UBA472 sp8940u
GB_GCA_012838205.1	d__Archaea;p__Methanobacteriota;c__Methanobacteria;o__Methanobacteriales;f__Methanobacteriaceae;g__Methanobacterium;s__Methanobacterium sp012838205
GB_GCA_018263335.1	d__Archaea;p__Halobacteriota;c__Methanomicrobia;o__Methanomicrobiales;f__Methanoregulaceae;g__Methanolinea_A;s__Methanolinea_A sp002067155
RS_GCF_900114585.1	d__Archaea;p__Methanobacteriota;c__Methanobacteria;o__Methanobacteriales;f__Methanobacteriaceae;g__Methanobrevibacter;s__Methanobrevibacter olleyae
RS_GCF_000371805.1	d__Archaea;p__Methanobacteriota;c__Methanococci;o__Methanococcales;f__Methanocaldococcaceae;g__Methanocaldococcus_A;s__Methanocaldococcus_A villosus
GB_GCA_024399195.1	d__Archaea;p__Thermoplasmatota;c__Thermoplasmata;o__Methanomassiliicoccales;f__Methanomethylophilaceae;g__Methanomethylophilus;s__Methanomethylophilus sp024399195
GB_GCA_012510335.1	d__Archaea;p__Halobacteriota;c__Methanomicrobia;o__Methanomicrobiales;f__Methanoculleaceae;g__Methanoculleus;s__Methanoculleus sp012510335
GB_GCA_902384525.1	d__Archaea;p__Halobacteriota;c__Methanosarcinia;o__Methanosarcinales;f__Methanoperedenaceae;g__Methanoperedens;s__Methanoperedens sp902384525
GB_GCA_025059375.1	d__Archaea;p__Thermoproteota;c__Methanomethylicia;o__Nezhaarchaeales;f__WYZ-LMO8;g__WYZ-LMO8;s__WYZ-LMO8 sp025059375
GB_GCA_003491305.1	d__Archaea;p__Methanobacteriota;c__Methanobacteria;o__Methanobacteriales;f__Methanobacteriaceae;g__Methanobacterium;s__Methanobacterium sp003491305
RS_GCF_023195915.1	d__Archaea;p__Halobacteriota;c__Methanomicrobia;o__Methanomicrobiales;f__Methanoculleaceae;g__Methanoculleus;s__Methanoculleus sp023195915
RS_GCF_000191585.1	d__Archaea;p__Methanobacteriota;c__Methanobacteria;o__Methanobacteriales;f__Methanobacteriaceae;g__Methanobacterium_B;s__Methanobacterium_B lacus
GB_GCA_905339155.1	d__Archaea;p__Halobacteriota;c__Methanosarcinia;o__Methanosarcinales;f__Methanoperedenaceae;g__Methanoperedens;s__Methanoperedens sp905339155
GB_GCA_021199865.1	d__Archaea;p__Methanobacteriota;c__Methanobacteria;o__Methanobacteriales;f__Methanobacteriaceae;g__Methanosphaera;s__Methanosphaera sp021199865
GB_GCA_003558085.1	d__Archaea;p__Methanobacteriota;c__Methanobacteria;o__Methanobacteriales;f__Methanobacteriaceae;g__UBA588;s__UBA588 sp003558085
RS_GCF_000214725.1	d__Archaea;p__Methanobacteriota;c__Methanobacteria;o__Methanobacteriales;f__Methanobacteriaceae;g__Methanobacterium_C;s__Methanobacterium_C paludis
GB_GCA_023430285.1	d__Archaea;p__Methanobacteriota;c__Methanobacteria;o__Methanobacteriales;f__Methanobacteriaceae;g__Methanobacterium_B;s__Methanobacterium_B sp023430285
GB_GCA_000309865.1	d__Archaea;p__Methanobacteriota;c__Methanobacteria;o__Methanobacteriales;f__Methanobacteriaceae;g__Methanobacterium;s__Methanobacterium sp000309865
GB_GCA_015062815.1	d__Archaea;p__Methanobacteriota;c__Methanobacteria;o__Methanobacteriales;f__Methanobacteriaceae;g__Methanosphaera;s__Methanosphaera stadtmanae_B
GB_GCA_003164755.1	d__Archaea;p__Halobacteriota;c__Methanosarcinia;o__Methanosarcinales;f__Methanosarcinaceae;g__Methanosarcina;s__Methanosarcina sp003164755
GB_GCA_011045995.1	d__Archaea;p__Halobacteriota;c__Methanomicrobia;o__Methanomicrobiales;f__Methanomicrobiaceae;g__Methanogenium;s__Methanogenium sp011045995
GB_GCA_016222945.1	d__Archaea;p__Methanobacteriota;c__Methanobacteria;o__Methanobacteriales;f__Methanobacteriaceae;g__Methanobacterium_D;s__Methanobacterium_D sp016222945
GB_GCA_019262145.1	d__Archaea;p__Thermoplasmatota;c__Thermoplasmata;o__Methanomassiliicoccales;f__Methanomethylophilaceae;g__Methanogranum;s__Methanogranum sp019262145
GB_GCA_002495325.1	d__Archaea;p__Thermoplasmatota;c__Thermoplasmata;o__Methanomassiliicoccales;f__Methanomethylophilaceae;g__Methanomethylophilus;s__Methanomethylophilus sp002495325
RS_GCF_000504205.1	d__Archaea;p__Halobacteriota;c__Methanosarcinia;o__Methanosarcinales;f__Methanosarcinaceae;g__Methanolobus;s__Methanolobus tindarius
RS_GCF_003173335.1	d__Archaea;p__Halobacteriota;c__Methanomicrobia;o__Methanomicrobiales;f__Methanospirillaceae;g__Methanospirillum;s__Methanospirillum stamsii
RS_GCF_000092305.1	d__Archaea;p__Methanobacteriota;c__Methanococci;o__Methanococcales;f__Methanocaldococcaceae;g__Methanocaldococcus_A;s__Methanocaldococcus_A infernus
GB_GCA_002067065.1	d__Archaea;p__Methanobacteriota;c__Methanobacteria;o__Methanobacteriales;f__Methanobacteriaceae;g__Methanobacterium;s__Methanobacterium sp002067065
GB_GCA_016927055.1	d__Archaea;p__Halobacteriota;c__Methanosarcinia;o__Methanotrichales;f__Methanotrichaceae;g__Methanothrix;s__Methanothrix sp016927055
GB_GCA_015660865.1	d__Archaea;p__Halobacteriota;c__Methanomicrobia;o__Methanomicrobiales;f__JACTUA01;g__JACTUA01;s__JACTUA01 sp015660865
RS_GCF_000784355.1	d__Archaea;p__Halobacteriota;c__Methanomicrobia;o__Methanomicrobiales;f__Methanomicrobiaceae;g__Methanolacinia;s__Methanolacinia paynteri
GB_GCA_015663075.1	d__Archaea;p__Methanobacteriota;c__Methanococci;o__Methanococcales;f__Methanococcaceae;g__Methanofervidicoccus;s__Methanofervidicoccus okinawensis_C
GB_GCA_003141335.1	d__Archaea;p__Halobacteriota;c__Methanomicrobia;o__Methanomicrobiales;f__Methanoregulaceae;g__Methanoregula;s__Methanoregula sp003141335
GB_GCA_023402275.1	d__Archaea;p__Thermoplasmatota;c__Thermoplasmata;o__Methanomassiliicoccales;f__Methanomethylophilaceae;g__Methanoplasma;s__Methanoplasma sp023402275
GB_GCA_020854915.1	d__Archaea;p__Methanobacteriota;c__Methanobacteria;o__Methanobacteriales;f__Methanobacteriaceae;g__JAHKLT01;s__JAHKLT01 sp020854915
RS_GCF_004745425.1	d__Archaea;p__Halobacteriota;c__Methanosarcinia;o__Methanosarcinales;f__Methanosarcinaceae;g__Methanolobus;s__Methanolobus halotolerans
GB_GCA_015661555.1	d__Archaea;p__Methanobacteriota;c__Methanococci;o__Methanococcales;f__Methanococcaceae;g__Methanofervidicoccus;s__Methanofervidicoccus okinawensis_B
GB_GCA_017468685.1	d__Archaea;p__Methanobacteriota;c__Methanobacteria;o__Methanobacteriales;f__Methanobacteriaceae;g__Methanobrevibacter_A;s__Methanobrevibacter_A sp017468685
GB_GCA_013178285.1	d__Archaea;p__Methanobacteriota_B;c__Thermococci;o__Methanofastidiosales;f__Methanofastidiosaceae;g__Methanofastidiosum;s__Methanofastidiosum sp013178285
RS_GCF_000024625.1	d__Archaea;p__Methanobacteriota;c__Methanococci;o__Methanococcales;f__Methanocaldococcaceae;g__Methanocaldococcus;s__Methanocaldococcus vulcanius
GB_GCA_021160575.1	d__Archaea;p__Thermoproteota;c__Methanomethylicia;o__Methanomethylicales;f__JAGHCH01;g__JAGHCH01;s__JAGHCH01 sp021160575
GB_GCA_016278365.1	d__Archaea;p__Halobacteriota;c__Methanosarcinia;o__Methanosarcinales;f__Methanosarcinaceae;g__Methanolobus;s__Methanolobus sp016278365
GB_GCA_004212155.1	d__Archaea;p__Methanobacteriota_B;c__Thermococci;o__Methanofastidiosales;f__NM3;g__NM3;s__NM3 sp004212155
GB_GCA_944321505.1	d__Archaea;p__Thermoplasmatota;c__Thermoplasmata;o__Methanomassiliicoccales;f__Methanomethylophilaceae;g__SIG5;s__SIG5 sp944321505
GB_GCA_017883485.1	d__Archaea;p__Halobacteriota;c__Methanosarcinia;o__Methanosarcinales;f__Methanosarcinaceae;g__Methanosarcina;s__Methanosarcina sp017883485
GB_GCA_019695435.1	d__Archaea;p__Halobacteriota;c__Methanomicrobia;o__Methanomicrobiales;f__Methanoregulaceae;g__Methanoregula;s__Methanoregula sp019695435
RS_GCF_900774055.1	d__Archaea;p__Halobacteriota;c__Methanosarcinia;o__Methanosarcinales;f__Methanosarcinaceae;g__Methanococcoides;s__Methanococcoides sp900774055
RS_GCF_024372725.1	d__Archaea;p__Halobacteriota;c__Methanosarcinia;o__Methanosarcinales;f__Methanosarcinaceae;g__Methanosarcina;s__Methanosarcina sp024372725
RS_GCF_001017125.1	d__Archaea;p__Halobacteriota;c__Methanomicrobia;o__Methanomicrobiales;f__Methanoculleaceae;g__Methanoculleus;s__Methanoculleus sediminis
RS_GCF_000179575.2	d__Archaea;p__Methanobacteriota;c__Methanococci;o__Methanococcales;f__Methanococcaceae;g__Methanothermococcus_A;s__Methanothermococcus_A okinawensis
RS_GCF_018132105.1	d__Archaea;p__Halobacteriota;c__Methanomicrobia;o__Methanomicrobiales;f__Methanocorpusculaceae;g__Methanocalculus;s__Methanocalculus chunghsingensis
GB_GCA_013154335.1	d__Archaea;p__Methanobacteriota;c__Methanopyri;o__Methanopyrales;f__Methanopyraceae;g__Methanopyrus;s__Methanopyrus sp013154335
GB_GCA_023409695.1	d__Archaea;p__Methanobacteriota;c__Methanobacteria;o__Methanobacteriales;f__Methanobacteriaceae;g__Methanobacterium_D;s__Methanobacterium_D sp023409695
GB_GCA_944322255.1	d__Archaea;p__Thermoplasmatota;c__Thermoplasmata;o__Methanomassiliicoccales;f__Methanomethylophilaceae;g__UBA71;s__UBA71 sp944322255
GB_GCA_009784005.1	d__Archaea;p__Halobacteriota;c__Methanosarcinia;o__Methanosarcinales;f__Methanosarcinaceae;g__Methanimicrococcus;s__Methanimicrococcus sp009784005
RS_GCF_000327485.1	d__Archaea;p__Halobacteriota;c__Methanomicrobia;o__Methanomicrobiales;f__Methanoregulaceae;g__Methanoregula;s__Methanoregula formicica
RS_GCF_004102725.1	d__Archaea;p__Halobacteriota;c__Methanomicrobia;o__Methanomicrobiales;f__Methanoculleaceae;g__Methanoculleus_A;s__Methanoculleus_A taiwanensis
RS_GCF_000691865.1	d__Archaea;p__Halobacteriota;c__Methanomicrobia;o__Methanomicrobiales;f__Methanoculleaceae;g__Methanoculleus;s__Methanoculleus sp000691865
GB_GCA_004525545.1	d__Archaea;p__Thermoplasmatota;c__Thermoplasmata;o__Methanomassiliicoccales;f__UBA472;g__UBA472;s__UBA472 sp004525545
GB_GCA_003555025.1	d__Archaea;p__Thermoplasmatota;c__Thermoplasmata;o__Methanomassiliicoccales;f__Methanomethylophilaceae;g__PWHV01;s__PWHV01 sp003555025
GB_GCA_902386135.1	d__Archaea;p__Halobacteriota;c__Methanosarcinia;o__Methanosarcinales;f__Methanoperedenaceae;g__Methanoperedens;s__Methanoperedens sp902386135
RS_GCF_000017625.1	d__Archaea;p__Halobacteriota;c__Methanomicrobia;o__Methanomicrobiales;f__Methanoregulaceae;g__Methanoregula;s__Methanoregula boonei
RS_GCF_001477655.1	d__Archaea;p__Methanobacteriota;c__Methanobacteria;o__Methanobacteriales;f__Methanobacteriaceae;g__Methanobrevibacter_A;s__Methanobrevibacter_A millerae_A
RS_GCF_013760955.1	d__Archaea;p__Methanobacteriota;c__Methanococci;o__Methanococcales;f__Methanococcaceae;g__Methanococcus;s__Methanococcus maripaludis_A
GB_GCA_012518265.1	d__Archaea;p__Halobacteriota;c__Methanosarcinia;o__Methanosarcinales;f__Methanosarcinaceae;g__Methanimicrococcus;s__Methanimicrococcus sp012518265
RS_GCF_004297185.1	d__Archaea;p__Halobacteriota;c__Methanomicrobia;o__Methanomicrobiales;f__Methanofollaceae;g__Methanofollis;s__Methanofollis fontis
GB_GCA_934702355.1	d__Archaea;p__Thermoplasmatota;c__Thermoplasmata;o__Methanomassiliicoccales;f__Methanomethylophilaceae;g__UBA71;s__UBA71 sp934702355
GB_GCA_018262895.1	d__Archaea;p__Thermoplasmatota;c__Thermoplasmata;o__Methanomassiliicoccales;f__Methanomassiliicoccaceae;g__UBA6;s__UBA6 sp018262895
GB_GCA_013180605.1	d__Archaea;p__Halobacteriota;c__Syntropharchaeia;o__ANME-1;f__ANME-1;g__QEXZ01;s__QEXZ01 sp013180605
GB_GCA_017507885.1	d__Archaea;p__Thermoplasmatota;c__Thermoplasmata;o__Methanomassiliicoccales;f__Methanomethylophilaceae;g__UBA71;s__UBA71 sp017507885
GB_GCA_024518585.1	d__Archaea;p__Halobacteriota;c__Methanomicrobia;o__Methanomicrobiales;f__Methanoregulaceae;g__Methanolinea_A;s__Methanolinea_A sp024518585
GB_GCA_011620845.1	d__Archaea;p__Methanobacteriota;c__Methanobacteria;o__Methanobacteriales;f__Methanobacteriaceae;g__Methanobacterium_A;s__Methanobacterium_A sp011620845
RS_GCF_023227715.1	d__Archaea;p__Methanobacteriota;c__Methanobacteria;o__Methanobacteriales;f__Methanobacteriaceae;g__Methanobacterium_E;s__Methanobacterium_E alcaliphilum
RS_GCF_017873855.1	d__Archaea;p__Halobacteriota;c__Methanomicrobia;o__Methanomicrobiales;f__Methanoregulaceae;g__Methanolinea_B;s__Methanolinea_B mesophila
RS_GCF_003351865.1	d__Archaea;p__Methanobacteriota;c__Methanococci;o__Methanococcales;f__Methanococcaceae;g__Methanofervidicoccus;s__Methanofervidicoccus sp003351865
RS_GCF_000739065.1	d__Archaea;p__Methanobacteriota;c__Methanococci;o__Methanococcales;f__Methanocaldococcaceae;g__Methanocaldococcus;s__Methanocaldococcus bathoardescens
GB_GCA_004332335.1	d__Archaea;p__Halobacteriota;c__Methanomicrobia;o__Methanomicrobiales;f__Methanosphaerulaceae;g__UBA288;s__UBA288 sp004332335
GB_GCA_011048835.1	d__Archaea;p__Halobacteriota;c__Methanomicrobia;o__Methanomicrobiales;f__Methanomicrobiaceae;g__DSDF01;s__DSDF01 sp011048835
GB_GCA_012520845.1	d__Archaea;p__Thermoplasmatota;c__Thermoplasmata;o__Methanomassiliicoccales;f__Methanomethylophilaceae;g__JAAYNL01;s__JAAYNL01 sp012520845
GB_GCA_001587715.1	d__Archaea;p__Methanobacteriota_B;c__Thermococci;o__Methanofastidiosales;f__Methanofastidiosaceae;g__Methanofastidiosum;s__Methanofastidiosum sp001587715
RS_GCF_900196725.1	d__Archaea;p__Halobacteriota;c__Methanosarcinia;o__Methanosarcinales;f__Methanoperedenaceae;g__Methanoperedens;s__Methanoperedens nitroreducens_A
RS_GCF_022014235.1	d__Archaea;p__Methanobacteriota;c__Methanobacteria;o__Methanobacteriales;f__Methanothermobacteraceae;g__Methanothermobacter;s__Methanothermobacter sp022014235
GB_GCA_002502855.1	d__Archaea;p__Methanobacteriota;c__Methanobacteria;o__Methanobacteriales;f__Methanobacteriaceae;g__Methanobacterium_A;s__Methanobacterium_A sp002502855
RS_GCF_024662215.1	d__Archaea;p__Halobacteriota;c__Methanomicrobia;o__Methanomicrobiales;f__Methanomicrobiaceae;g__Methanoplanus;s__Methanoplanus endosymbiosus
GB_GCA_021371995.1	d__Archaea;p__Halobacteriota;c__Methanomicrobia;o__Methanomicrobiales;f__Methanoregulaceae;g__UBA9949;s__UBA9949 sp021371995
GB_GCA_023399215.1	d__Archaea;p__Halobacteriota;c__Methanosarcinia;o__Methanosarcinales;f__Methanosarcinaceae;g__Methanosarcina;s__Methanosarcina sp023399215
RS_GCF_000025865.1	d__Archaea;p__Halobacteriota;c__Methanosarcinia;o__Methanosarcinales;f__Methanosarcinaceae;g__Methanohalophilus;s__Methanohalophilus mahii
GB_GCA_015062825.1	d__Archaea;p__Methanobacteriota;c__Methanobacteria;o__Methanobacteriales;f__Methanobacteriaceae;g__Methanosphaera;s__Methanosphaera stadtmanae_A
GB_GCA_002508495.1	d__Archaea;p__Halobacteriota;c__Methanomicrobia;o__Methanomicrobiales;f__Methanoregulaceae;g__Methanoregula;s__Methanoregula sp002508495
GB_GCA_022865315.1	d__Archaea;p__Halobacteriota;c__Methanosarcinia;o__Methanotrichales;f__Methanotrichaceae;g__JALHSR01;s__JALHSR01 sp022865315
RS_GCF_020148105.1	d__Archaea;p__Methanobacteriota;c__Methanobacteria;o__Methanobacteriales;f__Methanobacteriaceae;g__Methanobrevibacter_C;s__Methanobrevibacter_C sp020148105
RS_GCF_017874455.1	d__Archaea;p__Methanobacteriota;c__Methanobacteria;o__Methanobacteriales;f__Methanobacteriaceae;g__Methanobacterium_C;s__Methanobacterium_C aggregans
RS_GCF_000023985.1	d__Archaea;p__Methanobacteriota;c__Methanococci;o__Methanococcales;f__Methanocaldococcaceae;g__Methanocaldococcus;s__Methanocaldococcus fervens
GB_GCA_020854815.1	d__Archaea;p__Methanobacteriota_B;c__Thermococci;o__Methanofastidiosales;f__Methanofastidiosaceae;g__Methanofastidiosum;s__Methanofastidiosum sp020854815
GB_GCA_024490875.1	d__Archaea;p__Methanobacteriota;c__Methanococci;o__Methanococcales;f__Methanocaldococcaceae;g__Methanocaldococcus;s__Methanocaldococcus sp024490875
GB_GCA_024518575.1	d__Archaea;p__Halobacteriota;c__Methanosarcinia;o__Methanotrichales;f__Methanotrichaceae;g__Methanothrix_B;s__Methanothrix_B sp024518575
GB_GCA_020854975.1	d__Archaea;p__Methanobacteriota;c__Methanobacteria;o__Methanobacteriales;f__Methanobacteriaceae;g__Methanobacterium;s__Methanobacterium sp020854975
GB_GCA_016874685.1	d__Archaea;p__Methanobacteriota;c__Methanobacteria;o__Methanobacteriales;f__Methanobacteriaceae;g__VGTM01;s__VGTM01 sp016874685
RS_GCF_024807655.1	d__Archaea;p__Methanobacteriota;c__Methanococci;o__Methanococcales;f__Methanococcaceae;g__Methanococcus;s__Methanococcus voltae_D
GB_GCA_014859725.1	d__Archaea;p__Halobacteriota;c__Methanosarcinia;o__Methanosarcinales;f__Methanocomedenaceae;g__Kmv04;s__Kmv04 sp014859725
GB_GCA_003266145.1	d__Archaea;p__Methanobacteriota;c__Methanobacteria;o__Methanobacteriales;f__Methanobacteriaceae;g__Methanosphaera;s__Methanosphaera sp003266145
GB_GCA_016926855.1	d__Archaea;p__Halobacteriota;c__Methanomicrobia;o__Methanomicrobiales;f__Methanomicrobiaceae;g__LKUD01;s__LKUD01 sp016926855
GB_GCA_002503825.1	d__Archaea;p__Halobacteriota;c__Methanomicrobia;o__Methanomicrobiales;f__Methanoregulaceae;g__UBA467;s__UBA467 sp002503825
GB_GCA_002839605.1	d__Archaea;p__Halobacteriota;c__Methanomicrobia;o__Methanomicrobiales;f__Methanoregulaceae;g__Methanoregula;s__Methanoregula sp002839605
RS_GCF_024372745.1	d__Archaea;p__Halobacteriota;c__Methanomicrobia;o__Methanomicrobiales;f__Methanocorpusculaceae;g__Methanocalculus;s__Methanocalculus taiwanensis
RS_GCF_000025525.1	d__Archaea;p__Methanobacteriota;c__Methanococci;o__Methanococcales;f__Methanocaldococcaceae;g__Methanocaldococcus;s__Methanocaldococcus sp000025525
GB_GCA_002839675.1	d__Archaea;p__Halobacteriota;c__Methanomicrobia;o__Methanomicrobiales;f__Methanoregulaceae;g__Methanoregula;s__Methanoregula sp002839675
GB_GCA_016927425.1	d__Archaea;p__Halobacteriota;c__Methanosarcinia;o__Methanotrichales;f__Methanotrichaceae;g__JAFGMR01;s__JAFGMR01 sp016927425
RS_GCF_000196655.1	d__Archaea;p__Halobacteriota;c__Methanosarcinia;o__Methanosarcinales;f__Methanosarcinaceae;g__Methanohalobium;s__Methanohalobium evestigatum
GB_GCA_015660915.1	d__Archaea;p__Halobacteriota;c__Bog-38;o__Bog-38;f__Bog-38;g__Bog-38;s__Bog-38 sp015660915
RS_GCF_000011005.1	d__Archaea;p__Halobacteriota;c__Methanocellia;o__Methanocellales;f__Methanocellaceae;g__Methanocella;s__Methanocella paludicola
GB_GCA_002839645.1	d__Archaea;p__Halobacteriota;c__Methanomicrobia;o__Methanomicrobiales;f__Methanoculleaceae;g__Methanoculleus;s__Methanoculleus sp002839645
GB_GCA_016217785.1	d__Archaea;p__Methanobacteriota;c__Methanobacteria;o__Methanobacteriales;f__Methanobacteriaceae;g__Methanobacterium;s__Methanobacterium sp016217785
GB_GCA_017460025.1	d__Archaea;p__Methanobacteriota;c__Methanobacteria;o__Methanobacteriales;f__Methanobacteriaceae;g__Methanobrevibacter_A;s__Methanobrevibacter_A sp017460025
GB_GCA_022353185.1	d__Archaea;p__Halobacteriota;c__Methanosarcinia;o__Methanosarcinales;f__Methanocomedenaceae;g__QBUR01;s__QBUR01 sp022353185
GB_GCA_003194435.1	d__Archaea;p__Halobacteriota;c__Syntropharchaeia;o__ANME-1;f__ANME-1;g__G60ANME1;s__G60ANME1 sp003194435
GB_GCA_012026795.1	d__Archaea;p__Halobacteriota;c__Methanosarcinia;o__Methanosarcinales;f__Methanoperedenaceae;g__Methanoperedens;s__Methanoperedens sp012026795
GB_GCA_021108275.1	d__Archaea;p__Halobacteriota;c__Methanosarcinia;o__Methanosarcinales;f__Methanosarcinaceae;g__Methanococcoides;s__Methanococcoides sp021108275
GB_GCA_021108405.1	d__Archaea;p__Halobacteriota;c__Methanosarcinia;o__Methanosarcinales;f__Methanocomedenaceae;g__Methanomarinus;s__Methanomarinus sp021108405
RS_GCF_000214415.1	d__Archaea;p__Methanobacteriota;c__Methanococci;o__Methanococcales;f__Methanococcaceae;g__Methanotorris;s__Methanotorris igneus
GB_GCA_002067315.1	d__Archaea;p__Halobacteriota;c__Methanocellia;o__Methanocellales;f__Methanocellaceae;g__Methanocella_A;s__Methanocella_A sp002067315
GB_GCA_024167805.1	d__Archaea;p__Methanobacteriota;c__Methanobacteria;o__Methanobacteriales;f__Methanobacteriaceae;g__Methanobacterium_B;s__Methanobacterium_B sp024167805
RS_GCF_002243045.1	d__Archaea;p__Halobacteriota;c__Methanosarcinia;o__Methanosarcinales;f__Methanosarcinaceae;g__Methanolobus;s__Methanolobus psychrotolerans
GB_GCA_012511245.1	d__Archaea;p__Halobacteriota;c__Methanomicrobia;o__Methanomicrobiales;f__Methanoculleaceae;g__Methanoculleus;s__Methanoculleus sp012511245
GB_GCA_015063035.1	d__Archaea;p__Methanobacteriota;c__Methanobacteria;o__Methanobacteriales;f__Methanobacteriaceae;g__Methanobrevibacter;s__Methanobrevibacter olleyae_A
GB_GCA_014361295.1	d__Archaea;p__Thermoplasmatota;c__Thermoplasmata;o__Methanomassiliicoccales;f__JACIVX01;g__JACIVX01;s__JACIVX01 sp014361295
GB_GCA_017461225.1	d__Archaea;p__Thermoplasmatota;c__Thermoplasmata;o__Methanomassiliicoccales;f__Methanomethylophilaceae;g__UBA71;s__UBA71 sp017461225
GB_GCA_003194445.1	d__Archaea;p__Halobacteriota;c__Methanosarcinia;o__Methanosarcinales;f__Methanogasteraceae;g__Methanogaster;s__Methanogaster sp003194445
RS_GCF_000016125.1	d__Archaea;p__Methanobacteriota;c__Methanococci;o__Methanococcales;f__Methanococcaceae;g__Methanococcus;s__Methanococcus maripaludis_D
RS_GCF_000024185.1	d__Archaea;p__Methanobacteriota;c__Methanobacteria;o__Methanobacteriales;f__Methanobacteriaceae;g__Methanobrevibacter;s__Methanobrevibacter ruminantium
RS_GCF_000970265.1	d__Archaea;p__Halobacteriota;c__Methanosarcinia;o__Methanosarcinales;f__Methanosarcinaceae;g__Methanosarcina;s__Methanosarcina lacustris
GB_GCA_020216685.1	d__Archaea;p__Halobacteriota;c__Methanomicrobia;o__Methanomicrobiales;f__Methanospirillaceae;g__Methanospirillum;s__Methanospirillum hungatei_B
GB_GCA_017459665.1	d__Archaea;p__Methanobacteriota;c__Methanobacteria;o__Methanobacteriales;f__Methanobacteriaceae;g__Methanobrevibacter_A;s__Methanobrevibacter_A sp017459665
GB_GCA_902769175.1	d__Archaea;p__Methanobacteriota;c__Methanobacteria;o__Methanobacteriales;f__Methanobacteriaceae;g__Methanobrevibacter;s__Methanobrevibacter sp902769175
RS_GCF_000302455.1	d__Archaea;p__Methanobacteriota;c__Methanobacteria;o__Methanobacteriales;f__Methanobacteriaceae;g__Methanobacterium;s__Methanobacterium formicicum_A
RS_GCF_000243255.1	d__Archaea;p__Halobacteriota;c__Methanomicrobia;o__Methanomicrobiales;f__Methanomicrobiaceae;g__Methanoplanus;s__Methanoplanus limicola
RS_GCF_017874375.1	d__Archaea;p__Halobacteriota;c__Methanosarcinia;o__Methanosarcinales;f__Methanosarcinaceae;g__Methanohalophilus;s__Methanohalophilus levihalophilus
GB_GCA_002067895.1	d__Archaea;p__Halobacteriota;c__Methanomicrobia;o__Methanomicrobiales;f__Methanoregulaceae;g__MVRE01;s__MVRE01 sp002067895
GB_GCA_009780575.1	d__Archaea;p__Thermoplasmatota;c__Thermoplasmata;o__Methanomassiliicoccales;f__Methanomethylophilaceae;g__WRKA01;s__WRKA01 sp009780575
GB_GCA_014859785.1	d__Archaea;p__Halobacteriota;c__Methanosarcinia;o__Methanosarcinales;f__Methanoperedenaceae;g__Methanoperedens_A;s__Methanoperedens_A sp014859785
RS_GCF_020804225.1	d__Archaea;p__Halobacteriota;c__Methanosarcinia;o__Methanosarcinales;f__Methanosarcinaceae;g__Methanosarcina;s__Methanosarcina sp020804225
RS_GCF_017875395.1	d__Archaea;p__Methanobacteriota;c__Methanococci;o__Methanococcales;f__Methanococcaceae;g__Methanococcus;s__Methanococcus voltae_C
RS_GCF_000063445.1	d__Archaea;p__Halobacteriota;c__Methanocellia;o__Methanocellales;f__Methanocellaceae;g__Methanocella_A;s__Methanocella_A arvoryzae
GB_GCA_002501765.1	d__Archaea;p__Halobacteriota;c__Methanosarcinia;o__Methanotrichales;f__Methanotrichaceae;g__UBA204;s__UBA204 sp002501765
GB_GCA_002067365.1	d__Archaea;p__Halobacteriota;c__Methanosarcinia;o__Methanotrichales;f__Methanotrichaceae;g__Methanothrix;s__Methanothrix sp002067365
GB_GCA_012729535.1	d__Archaea;p__Halobacteriota;c__Methanomicrobia;o__Methanomicrobiales;f__Methanospirillaceae;g__Methanospirillum;s__Methanospirillum sp012729535
GB_GCA_002498315.1	d__Archaea;p__Halobacteriota;c__Methanomicrobia;o__Methanomicrobiales;f__Methanofollaceae;g__Methanofollis;s__Methanofollis sp002498315
GB_GCA_013329105.1	d__Archaea;p__Thermoplasmatota;c__Thermoplasmata;o__Methanomassiliicoccales;f__Methanomethylophilaceae;g__UBA9915;s__UBA9915 sp9915u
RS_GCF_009914725.1	d__Archaea;p__Halobacteriota;c__Methanomicrobia;o__Methanomicrobiales;f__Methanomicrobiaceae;g__Methanogenium;s__Methanogenium sp009914725
GB_GCA_016282985.1	d__Archaea;p__Methanobacteriota;c__Methanobacteria;o__Methanobacteriales;f__Methanobacteriaceae;g__Methanosphaera;s__Methanosphaera sp016282985
RS_GCF_900114835.1	d__Archaea;p__Halobacteriota;c__Methanosarcinia;o__Methanosarcinales;f__Methanosarcinaceae;g__Methanolobus;s__Methanolobus profundi
GB_GCA_016926075.1	d__Archaea;p__Thermoplasmatota;c__Thermoplasmata;o__Methanomassiliicoccales;f__UBA472;g__UBA472;s__UBA472 sp016926075
GB_GCA_002839545.1	d__Archaea;p__Halobacteriota;c__Methanosarcinia;o__Methanosarcinales;f__Methanoperedenaceae;g__Methanoperedens_A;s__Methanoperedens_A sp002839545
GB_GCA_934746965.1	d__Archaea;p__Methanobacteriota;c__Methanobacteria;o__Methanobacteriales;f__Methanobacteriaceae;g__Methanobrevibacter_A;s__Methanobrevibacter_A sp934746965
GB_GCA_002494885.1	d__Archaea;p__Methanobacteriota;c__Methanobacteria;o__Methanobacteriales;f__Methanobacteriaceae;g__Methanobacterium_D;s__Methanobacterium_D sp002494885
RS_GCF_900103415.1	d__Archaea;p__Methanobacteriota;c__Methanobacteria;o__Methanobacteriales;f__Methanobacteriaceae;g__Methanobrevibacter_A;s__Methanobrevibacter_A millerae
GB_GCA_017427765.1	d__Archaea;p__Methanobacteriota;c__Methanobacteria;o__Methanobacteriales;f__Methanobacteriaceae;g__Methanobrevibacter_A;s__Methanobrevibacter_A sp017427765
RS_GCF_001639285.1	d__Archaea;p__Methanobacteriota;c__Methanobacteria;o__Methanobacteriales;f__Methanobacteriaceae;g__Methanobrevibacter_C;s__Methanobrevibacter_C cuticularis
GB_GCA_013329415.1	d__Archaea;p__Halobacteriota;c__Methanosarcinia;o__Methanosarcinales;f__Methanosarcinaceae;g__MTP4;s__MTP4 sp9310u
GB_GCA_903900025.1	d__Archaea;p__Halobacteriota;c__Methanomicrobia;o__Methanomicrobiales;f__Methanoregulaceae;g__MVRE01;s__MVRE01 sp903900025
GB_GCA_016284295.1	d__Archaea;p__Thermoplasmatota;c__Thermoplasmata;o__Methanomassiliicoccales;f__Methanomethylophilaceae;g__UBA71;s__UBA71 sp016284295
GB_GCA_016841265.1	d__Archaea;p__Halobacteriota;c__Methanosarcinia;o__Methanosarcinales;f__Methanosarcinaceae;g__MTP4;s__MTP4 sp016841265
GB_GCA_016937345.1	d__Archaea;p__Halobacteriota;c__Methanomicrobia;o__Methanomicrobiales;f__Methanomicrobiaceae;g__Methanomicrobium;s__Methanomicrobium sp016937345
GB_GCA_003550345.1	d__Archaea;p__Thermoplasmatota;c__Thermoplasmata;o__Methanomassiliicoccales;f__Methanomethylophilaceae;g__PWHV01;s__PWHV01 sp003550345
RS_GCF_002153915.1	d__Archaea;p__Halobacteriota;c__Methanonatronarchaeia;o__Methanonatronarchaeales;f__Methanonatronarchaeaceae;g__Methanonatronarchaeum;s__Methanonatronarchaeum thermophilum
GB_GCA_016932675.1	d__Archaea;p__Halobacteriota;c__Methanosarcinia;o__Methanosarcinales;f__Methanosarcinaceae;g__Methanolobus;s__Methanolobus sp016932675
GB_GCA_000499765.1	d__Archaea;p__Methanobacteriota;c__Methanobacteria;o__Methanobacteriales;f__Methanobacteriaceae;g__Methanobacterium;s__Methanobacterium sp000499765
GB_GCA_017447225.1	d__Archaea;p__Methanobacteriota;c__Methanobacteria;o__Methanobacteriales;f__Methanobacteriaceae;g__Methanobrevibacter_A;s__Methanobrevibacter_A sp017447225
GB_GCA_022710385.1	d__Archaea;p__Halobacteriota;c__Methanomicrobia;o__Methanomicrobiales;f__Methanoregulaceae;g__UBA9949;s__UBA9949 sp022710385
GB_GCA_002839705.1	d__Archaea;p__Methanobacteriota;c__Methanobacteria;o__Methanobacteriales;f__Methanobacteriaceae;g__UBA349;s__UBA349 sp002839705
RS_GCF_000147875.1	d__Archaea;p__Halobacteriota;c__Methanomicrobia;o__Methanomicrobiales;f__Methanomicrobiaceae;g__Methanolacinia;s__Methanolacinia petrolearia
RS_GCF_017875315.1	d__Archaea;p__Halobacteriota;c__Methanomicrobia;o__Methanomicrobiales;f__Methanomicrobiaceae;g__Methanomicrobium;s__Methanomicrobium sp017875315
GB_GCA_014361455.1	d__Archaea;p__Thermoproteota;c__Methanomethylicia;o__Methanomethylicales;f__Methanomethylicaceae;g__Methanosuratincola;s__Methanosuratincola sp014361455
GB_GCA_015660965.1	d__Archaea;p__Halobacteriota;c__Methanomicrobia;o__Methanomicrobiales;f__Methanoregulaceae;g__MVRE01;s__MVRE01 sp015660965
RS_GCF_023684405.1	d__Archaea;p__Halobacteriota;c__Methanosarcinia;o__Methanosarcinales;f__Methanosarcinaceae;g__Methanococcoides;s__Methanococcoides seepicolus
GB_GCA_021767785.1	d__Archaea;p__Halobacteriota;c__Methanosarcinia;o__Methanosarcinales;f__Methanosarcinaceae;g__Methanolobus;s__Methanolobus sp021767785
GB_GCA_017883605.1	d__Archaea;p__Methanobacteriota;c__Methanobacteria;o__Methanobacteriales;f__Methanobacteriaceae;g__Methanobacterium_A;s__Methanobacterium_A sp017883605
GB_GCA_023227875.1	d__Archaea;p__Halobacteriota;c__Methanomicrobia;o__Methanomicrobiales;f__Methanoregulaceae;g__Methanoregula;s__Methanoregula sp023227875
RS_GCF_001729965.1	d__Archaea;p__Methanobacteriota;c__Methanobacteria;o__Methanobacteriales;f__Methanobacteriaceae;g__Methanosphaera;s__Methanosphaera sp001729965
GB_GCA_002508545.1	d__Archaea;p__Thermoplasmatota;c__Thermoplasmata;o__Methanomassiliicoccales;f__Methanomassiliicoccaceae;g__UBA6;s__UBA6 sp002508545
GB_GCA_015063245.1	d__Archaea;p__Thermoplasmatota;c__Thermoplasmata;o__Methanomassiliicoccales;f__Methanomethylophilaceae;g__UBA71;s__UBA71 sp015063245
GB_GCA_017622255.1	d__Archaea;p__Halobacteriota;c__Methanomicrobia;o__Methanomicrobiales;f__Methanocorpusculaceae;g__Methanocorpusculum;s__Methanocorpusculum sp017622255
RS_GCF_021023085.1	d__Archaea;p__Halobacteriota;c__Methanocellia;o__Methanocellales;f__Methanocellaceae;g__PGCK01;s__PGCK01 sp021023085
GB_GCA_016841385.1	d__Archaea;p__Halobacteriota;c__Methanomicrobia;o__Methanomicrobiales;f__Methanoculleaceae;g__Methanoculleus;s__Methanoculleus sp016841385
GB_GCA_017994055.1	d__Archaea;p__Halobacteriota;c__Methanosarcinia;o__Methanotrichales;f__Methanotrichaceae;g__Methanothrix;s__Methanothrix sp017994055
GB_GCA_012719175.1	d__Archaea;p__Thermoplasmatota;c__Thermoplasmata;o__Methanomassiliicoccales;f__Methanomassiliicoccaceae;g__UBA6;s__UBA6 sp012719175
GB_GCA_013403005.1	d__Archaea;p__Methanobacteriota;c__Methanobacteria;o__Methanobacteriales;f__Methanobacteriaceae;g__Methanobacterium;s__Methanobacterium sp013403005
RS_GCF_001571385.1	d__Archaea;p__Halobacteriota;c__Methanomicrobia;o__Methanomicrobiales;f__Methanofollaceae;g__Methanofollis;s__Methanofollis ethanolicus
GB_GCA_015661405.1	d__Archaea;p__Methanobacteriota;c__Methanobacteria;o__Methanobacteriales;f__Methanobacteriaceae;g__Methanobacterium_A;s__Methanobacterium_A sp015661405
GB_GCA_017553445.1	d__Archaea;p__Methanobacteriota;c__Methanobacteria;o__Methanobacteriales;f__Methanobacteriaceae;g__Methanobrevibacter_A;s__Methanobrevibacter_A sp017553445
GB_GCA_002067275.1	d__Archaea;p__Halobacteriota;c__Methanosarcinia;o__Methanosarcinales;f__Methanosarcinaceae;g__Methanomethylovorans;s__Methanomethylovorans sp002067275
GB_GCA_024399155.1	d__Archaea;p__Thermoplasmatota;c__Thermoplasmata;o__Methanomassiliicoccales;f__Methanomethylophilaceae;g__JAKSHX01;s__JAKSHX01 sp024399155
GB_GCA_009778575.1	d__Archaea;p__Thermoplasmatota;c__Thermoplasmata;o__Methanomassiliicoccales;f__Methanomethylophilaceae;g__Methanoplasma;s__Methanoplasma sp009778575
GB_GCA_023230065.1	d__Archaea;p__Thermoplasmatota;c__Thermoplasmata;o__Methanomassiliicoccales;f__Methanomethylophilaceae;g__JALNYB01;s__JALNYB01 sp023230065
GB_GCA_020724545.1	d__Archaea;p__Halobacteriota;c__Methanosarcinia;o__Methanosarcinales;f__Methanoperedenaceae;g__Methanoperedens;s__Methanoperedens nitroreducens_B
RS_GCF_000243455.1	d__Archaea;p__Methanobacteriota;c__Methanococci;o__Methanococcales;f__Methanococcaceae;g__Methanotorris;s__Methanotorris formicicus
GB_GCA_015062905.1	d__Archaea;p__Methanobacteriota;c__Methanobacteria;o__Methanobacteriales;f__Methanobacteriaceae;g__Methanobrevibacter_A;s__Methanobrevibacter_A thaueri_A
GB_GCA_021108185.1	d__Archaea;p__Halobacteriota;c__Methanosarcinia;o__Methanosarcinales;f__Methanosarcinaceae;g__Methanococcoides;s__Methanococcoides sp021108185
GB_GCA_009776495.1	d__Archaea;p__Methanobacteriota;c__Methanobacteria;o__Methanobacteriales;f__Methanobacteriaceae;g__Methanobrevibacter_C;s__Methanobrevibacter_C sp009776495
GB_GCA_001563305.1	d__Archaea;p__Thermoplasmatota;c__Thermoplasmata;o__Methanomassiliicoccales;f__Methanomethylophilaceae;g__UBA71;s__UBA71 sp001563305
GB_GCA_018609725.1	d__Archaea;p__Halobacteriota;c__Methanosarcinia;o__Methanosarcinales;f__Methanosarcinaceae;g__Methanohalobium;s__Methanohalobium sp018609725
GB_GCA_017409525.1	d__Archaea;p__Methanobacteriota;c__Methanobacteria;o__Methanobacteriales;f__Methanobacteriaceae;g__Methanobrevibacter_A;s__Methanobrevibacter_A sp017409525
GB_GCA_902763685.1	d__Archaea;p__Thermoplasmatota;c__Thermoplasmata;o__Methanomassiliicoccales;f__Methanomethylophilaceae;g__Methanomethylophilus;s__Methanomethylophilus sp902763685
GB_GCA_015660885.1	d__Archaea;p__Halobacteriota;c__Methanomicrobia;o__Methanomicrobiales;f__Methanoregulaceae;g__Methanoregula;s__Methanoregula sp015660885
GB_GCA_016278385.1	d__Archaea;p__Halobacteriota;c__Methanosarcinia;o__Methanosarcinales;f__Methanosarcinaceae;g__Methanolobus;s__Methanolobus sp016278385
GB_GCA_015063085.1	d__Archaea;p__Halobacteriota;c__Methanomicrobia;o__Methanomicrobiales;f__Methanocorpusculaceae;g__Methanocorpusculum;s__Methanocorpusculum parvum_A
GB_GCA_023393455.1	d__Archaea;p__Halobacteriota;c__Methanomicrobia;o__Methanomicrobiales;f__Methanoculleaceae;g__Methanoculleus;s__Methanoculleus sp023393455
GB_GCA_020854785.1	d__Archaea;p__Halobacteriota;c__Methanosarcinia;o__Methanosarcinales;f__Methanosarcinaceae;g__Methanomethylovorans;s__Methanomethylovorans sp020854785
GB_GCA_002835825.1	d__Archaea;p__Halobacteriota;c__Methanomicrobia;o__Methanomicrobiales;f__Methanoregulaceae;g__Methanoregula;s__Methanoregula sp002835825
GB_GCA_016109435.1	d__Archaea;p__Thermoplasmatota;c__Thermoplasmata;o__Methanomassiliicoccales;f__Methanomassiliicoccaceae;g__UBA6;s__UBA6 sp016109435
GB_GCA_013415865.1	d__Archaea;p__Thermoplasmatota;c__Thermoplasmata;o__Methanomassiliicoccales;f__UBA472;g__MVRC01;s__MVRC01 sp013415865
RS_GCF_000969985.1	d__Archaea;p__Halobacteriota;c__Methanosarcinia;o__Methanosarcinales;f__Methanosarcinaceae;g__Methanosarcina;s__Methanosarcina barkeri_B
RS_GCF_000017185.1	d__Archaea;p__Methanobacteriota;c__Methanococci;o__Methanococcales;f__Methanococcaceae;g__Methanothermococcus_A;s__Methanothermococcus_A aeolicus
GB_GCA_015523155.1	d__Archaea;p__Methanobacteriota;c__Methanococci;o__Methanococcales;f__Methanococcaceae;g__Methanothermococcus_A;s__Methanothermococcus_A sp015523155
GB_GCA_009777615.1	d__Archaea;p__Thermoplasmatota;c__Thermoplasmata;o__Methanomassiliicoccales;f__Methanomethylophilaceae;g__Methanoplasma;s__Methanoplasma sp009777615
GB_GCA_003601795.1	d__Archaea;p__Halobacteriota;c__Syntropharchaeia;o__ANME-1;f__ANME-1;g__QEXZ01;s__QEXZ01 sp003601795
GB_GCA_013572355.1	d__Archaea;p__Halobacteriota;c__Methanosarcinia;o__Methanosarcinales;f__Methanogasteraceae;g__Methanogaster;s__Methanogaster sp013572355
GB_GCA_002509665.1	d__Archaea;p__Methanobacteriota;c__Methanobacteria;o__Methanobacteriales;f__Methanobacteriaceae;g__Methanobacterium_D;s__Methanobacterium_D sp002509665
GB_GCA_003315655.1	d__Archaea;p__Methanobacteriota;c__Methanobacteria;o__Methanobacteriales;f__Methanobacteriaceae;g__Methanobrevibacter_C;s__Methanobrevibacter_C sp003315655
RS_GCF_000217995.1	d__Archaea;p__Halobacteriota;c__Methanosarcinia;o__Methanosarcinales;f__Methanosarcinaceae;g__Methanosalsum;s__Methanosalsum zhilinae
RS_GCF_004099695.1	d__Archaea;p__Halobacteriota;c__Methanosarcinia;o__Methanosarcinales;f__Methanosarcinaceae;g__Methanosarcina;s__Methanosarcina sp004099695
RS_GCF_013377755.1	d__Archaea;p__Halobacteriota;c__Methanomicrobia;o__Methanomicrobiales;f__Methanofollaceae;g__Methanofollis;s__Methanofollis tationis
GB_GCA_944319735.1	d__Archaea;p__Thermoplasmatota;c__Thermoplasmata;o__Methanomassiliicoccales;f__Methanomassiliicoccaceae;g__Methanomassiliicoccus_A;s__Methanomassiliicoccus_A sp944319735
GB_GCA_014061035.1	d__Archaea;p__Halobacteriota;c__Syntropharchaeia;o__ANME-1;f__ANME-1;g__JACGMN01;s__JACGMN01 sp014061035
RS_GCF_003722075.1	d__Archaea;p__Halobacteriota;c__Methanosarcinia;o__Methanosarcinales;f__Methanosarcinaceae;g__Methanohalophilus;s__Methanohalophilus sp003722075
GB_GCA_014361205.1	d__Archaea;p__Halobacteriota;c__Methanosarcinia;o__Methanosarcinales;f__Methanosarcinaceae;g__Methanomethylovorans;s__Methanomethylovorans sp014361205
GB_GCA_002502735.1	d__Archaea;p__Halobacteriota;c__Methanomicrobia;o__Methanomicrobiales;f__Methanoregulaceae;g__Methanoregula;s__Methanoregula sp002502735
GB_GCA_015660995.1	d__Archaea;p__Thermoproteota;c__Methanomethylicia;o__Methanomethylicales;f__Methanomethylicaceae;g__JACTUC01;s__JACTUC01 sp015660995
RS_GCF_000621965.1	d__Archaea;p__Methanobacteriota;c__Methanobacteria;o__Methanobacteriales;f__Methanobacteriaceae;g__Methanobrevibacter_B;s__Methanobrevibacter_B wolinii
GB_GCA_024280975.1	d__Archaea;p__Halobacteriota;c__Methanosarcinia;o__Methanosarcinales;f__Methanosarcinaceae;g__Methanosarcina;s__Methanosarcina sp024280975
GB_GCA_017468935.1	d__Archaea;p__Thermoplasmatota;c__Thermoplasmata;o__Methanomassiliicoccales;f__Methanomethylophilaceae;g__UBA71;s__UBA71 sp017468935
GB_GCA_022775905.1	d__Archaea;p__Methanobacteriota;c__Methanobacteria;o__Methanobacteriales;f__Methanobacteriaceae;g__Methanobrevibacter_A;s__Methanobrevibacter_A sp022775905
RS_GCF_000015765.1	d__Archaea;p__Halobacteriota;c__Methanomicrobia;o__Methanomicrobiales;f__Methanocorpusculaceae;g__Methanocorpusculum;s__Methanocorpusculum labreanum
GB_GCA_905235195.1	d__Archaea;p__Methanobacteriota;c__Methanobacteria;o__Methanobacteriales;f__Methanobacteriaceae;g__Methanobrevibacter_B;s__Methanobrevibacter_B sp905235195
GB_GCA_905202485.1	d__Archaea;p__Thermoplasmatota;c__Thermoplasmata;o__Methanomassiliicoccales;f__Methanomassiliicoccaceae;g__Methanomassiliicoccus_A;s__Methanomassiliicoccus_A sp905202485
GB_GCA_009784745.1	d__Archaea;p__Thermoplasmatota;c__Thermoplasmata;o__Methanomassiliicoccales;f__Methanomethylophilaceae;g__WRKA01;s__WRKA01 sp009784745
RS_GCF_019633745.1	d__Archaea;p__Halobacteriota;c__Methanomicrobia;o__Methanomicrobiales;f__Methanofollaceae;g__Methanofollis;s__Methanofollis formosanus
RS_GCF_002208625.1	d__Archaea;p__Methanobacteriota;c__Methanobacteria;o__Methanobacteriales;f__Methanobacteriaceae;g__Methanobrevibacter_B;s__Methanobrevibacter_B sp002208625
RS_GCF_000275865.1	d__Archaea;p__Halobacteriota;c__Methanomicrobia;o__Methanomicrobiales;f__Methanofollaceae;g__Methanofollis;s__Methanofollis liminatans
GB_GCA_012515075.1	d__Archaea;p__Thermoplasmatota;c__Thermoplasmata;o__Methanomassiliicoccales;f__Methanomethylophilaceae;g__JAAYZC01;s__JAAYZC01 sp012515075
GB_GCA_021372315.1	d__Archaea;p__Thermoplasmatota;c__Thermoplasmata;o__Methanomassiliicoccales;f__UBA472;g__MVRC01;s__MVRC01 sp021372315
GB_GCA_017473945.1	d__Archaea;p__Methanobacteriota;c__Methanobacteria;o__Methanobacteriales;f__Methanobacteriaceae;g__Methanobrevibacter_A;s__Methanobrevibacter_A sp017473945
RS_GCF_004137855.1	d__Archaea;p__Halobacteriota;c__Methanosarcinia;o__Methanosarcinales;f__Methanosarcinaceae;g__Methanohalophilus;s__Methanohalophilus profundi
GB_GCA_012729095.1	d__Archaea;p__Thermoplasmatota;c__Thermoplasmata;o__Methanomassiliicoccales;f__UBA472;g__UBA472;s__UBA472 sp012729095
GB_GCA_024409165.1	d__Archaea;p__Methanobacteriota;c__Methanobacteria;o__Methanobacteriales;f__Methanobacteriaceae;g__Methanobrevibacter;s__Methanobrevibacter sp024409165
GB_GCA_016841485.1	d__Archaea;p__Halobacteriota;c__Methanomicrobia;o__Methanomicrobiales;f__Methanomicrobiaceae;g__Methanogenium;s__Methanogenium sp016841485
GB_GCA_902774605.1	d__Archaea;p__Methanobacteriota;c__Methanobacteria;o__Methanobacteriales;f__Methanobacteriaceae;g__Methanobrevibacter_A;s__Methanobrevibacter_A sp902774605
GB_GCA_905235495.1	d__Archaea;p__Methanobacteriota;c__Methanobacteria;o__Methanobacteriales;f__Methanobacteriaceae;g__Methanobrevibacter;s__Methanobrevibacter sp905235495
GB_GCA_023229165.1	d__Archaea;p__Halobacteriota;c__Methanosarcinia;o__Methanotrichales;f__Methanotrichaceae;g__Methanothrix;s__Methanothrix sp023229165
GB_GCA_014361445.1	d__Archaea;p__Thermoproteota;c__Methanomethylicia;o__Methanomethylicales;f__Methanomethylicaceae;g__WYZ-LMO10;s__WYZ-LMO10 sp014361445
RS_GCF_006546655.1	d__Archaea;p__Halobacteriota;c__Methanosarcinia;o__Methanosarcinales;f__Methanosarcinaceae;g__Methanolobus;s__Methanolobus vulcani_A
RS_GCF_000970325.1	d__Archaea;p__Halobacteriota;c__Methanosarcinia;o__Methanosarcinales;f__Methanosarcinaceae;g__Methanococcoides;s__Methanococcoides methylutens_A
GB_GCA_021161765.1	d__Archaea;p__Halobacteriota;c__Syntropharchaeia;o__ANME-1;f__ANME-1;g__QEXZ01;s__QEXZ01 sp021161765
GB_GCA_002067865.1	d__Archaea;p__Thermoplasmatota;c__Thermoplasmata;o__Methanomassiliicoccales;f__UBA472;g__MVRC01;s__MVRC01 sp002067865
GB_GCA_002505485.1	d__Archaea;p__Halobacteriota;c__Methanosarcinia;o__Methanosarcinales;f__Methanosarcinaceae;g__Methanosarcina;s__Methanosarcina sp002505485
GB_GCA_025057955.1	d__Archaea;p__Thermoproteota;c__Methanomethylicia;o__Methanomethylicales;f__Methanomethylicaceae;g__JANXER01;s__JANXER01 sp025057955
RS_GCF_000828575.1	d__Archaea;p__Methanobacteriota;c__Methanobacteria;o__Methanobacteriales;f__Methanothermobacteraceae;g__Methanothermobacter;s__Methanothermobacter sp000828575
GB_GCA_003315675.1	d__Archaea;p__Halobacteriota;c__Methanomicrobia;o__Methanomicrobiales;f__Methanocorpusculaceae;g__Methanocorpusculum;s__Methanocorpusculum sp003315675
GB_GCA_018687785.1	d__Archaea;p__Halobacteriota;c__Methanomicrobia;o__Methanomicrobiales;f__Methanomicrobiaceae;g__Methanogenium;s__Methanogenium sp018687785
RS_GCF_001639295.1	d__Archaea;p__Methanobacteriota;c__Methanobacteria;o__Methanobacteriales;f__Methanobacteriaceae;g__Methanobrevibacter_D;s__Methanobrevibacter_D curvatus
GB_GCA_024409145.1	d__Archaea;p__Methanobacteriota;c__Methanobacteria;o__Methanobacteriales;f__Methanobacteriaceae;g__Methanobrevibacter;s__Methanobrevibacter sp024409145
GB_GCA_902795935.1	d__Archaea;p__Methanobacteriota;c__Methanobacteria;o__Methanobacteriales;f__Methanobacteriaceae;g__CADBMS01;s__CADBMS01 sp902795935
GB_GCA_016926505.1	d__Archaea;p__Halobacteriota;c__Methanomicrobia;o__Methanomicrobiales;f__Methanospirillaceae;g__JAFGOM01;s__JAFGOM01 sp016926505
GB_GCA_021442885.1	d__Archaea;p__Methanobacteriota;c__Methanobacteria;o__Methanobacteriales;f__Methanobacteriaceae;g__Methanobrevibacter_A;s__Methanobrevibacter_A sp021442885
RS_GCF_003173355.1	d__Archaea;p__Halobacteriota;c__Methanomicrobia;o__Methanomicrobiales;f__Methanospirillaceae;g__Methanospirillum;s__Methanospirillum lacunae
GB_GCA_012026835.1	d__Archaea;p__Halobacteriota;c__Methanosarcinia;o__Methanosarcinales;f__Methanoperedenaceae;g__Methanoperedens;s__Methanoperedens sp012026835
RS_GCF_000166095.1	d__Archaea;p__Methanobacteriota;c__Methanobacteria;o__Methanobacteriales;f__Methanothermaceae;g__Methanothermus;s__Methanothermus fervidus
GB_GCA_016699325.1	d__Archaea;p__Halobacteriota;c__Methanomicrobia;o__Methanomicrobiales;f__Methanoregulaceae;g__UBA9949;s__UBA9949 sp016699325
GB_GCA_017431845.1	d__Archaea;p__Methanobacteriota;c__Methanobacteria;o__Methanobacteriales;f__Methanobacteriaceae;g__Methanosphaera;s__Methanosphaera sp017431845
GB_GCA_003104905.1	d__Archaea;p__Halobacteriota;c__Methanosarcinia;o__Methanosarcinales;f__Methanoperedenaceae;g__Methanoperedens;s__Methanoperedens sp003104905
GB_GCA_016919565.1	d__Archaea;p__Thermoplasmatota;c__Thermoplasmata;o__Methanomassiliicoccales;f__UBA472;g__FEN-33;s__FEN-33 sp016919565
GB_GCA_013178225.1	d__Archaea;p__Halobacteriota;c__Methanosarcinia;o__Methanotrichales;f__Methanotrichaceae;g__JABLXE01;s__JABLXE01 sp013178225
GB_GCA_020855015.1	d__Archaea;p__Methanobacteriota;c__Methanobacteria;o__Methanobacteriales;f__Methanobacteriaceae;g__Methanobacterium;s__Methanobacterium sp020855015
GB_GCA_004211975.1	d__Archaea;p__Halobacteriota;c__Methanosarcinia;o__Methanosarcinales;f__Methanogasteraceae;g__Methanogaster;s__Methanogaster sp004211975
GB_GCA_015661395.1	d__Archaea;p__Halobacteriota;c__Bog-38;o__Bog-38;f__Bog-38;g__Bog-38;s__Bog-38 sp015661395
RS_GCF_000970305.1	d__Archaea;p__Halobacteriota;c__Methanosarcinia;o__Methanosarcinales;f__Methanosarcinaceae;g__Methanosarcina;s__Methanosarcina barkeri_A
RS_GCF_900100715.1	d__Archaea;p__Halobacteriota;c__Methanosarcinia;o__Methanosarcinales;f__Methanosarcinaceae;g__Methanolobus;s__Methanolobus vulcani
GB_GCA_000306725.1	d__Archaea;p__Halobacteriota;c__Methanosarcinia;o__Methanosarcinales;f__Methanosarcinaceae;g__Methanolobus;s__Methanolobus psychrophilus
RS_GCF_000017165.1	d__Archaea;p__Methanobacteriota;c__Methanococci;o__Methanococcales;f__Methanococcaceae;g__Methanococcus;s__Methanococcus vannielii
GB_GCA_009783635.1	d__Archaea;p__Halobacteriota;c__Methanosarcinia;o__Methanosarcinales;f__Methanosarcinaceae;g__Methanimicrococcus;s__Methanimicrococcus sp009783635
RS_GCF_000013725.1	d__Archaea;p__Halobacteriota;c__Methanosarcinia;o__Methanosarcinales;f__Methanosarcinaceae;g__Methanococcoides;s__Methanococcoides burtonii
RS_GCF_024500045.1	d__Archaea;p__Halobacteriota;c__Methanosarcinia;o__Methanosarcinales;f__Methanosarcinaceae;g__Methanolobus;s__Methanolobus chelungpuianus
RS_GCF_017873625.1	d__Archaea;p__Methanobacteriota;c__Methanobacteria;o__Methanobacteriales;f__Methanobacteriaceae;g__Methanobacterium;s__Methanobacterium petrolearium
GB_GCA_020832905.1	d__Archaea;p__Thermoproteota;c__Methanomethylicia;o__Methanomethylicales;f__Methanomethylicaceae;g__WYZ-LMO11;s__WYZ-LMO11 sp020832905
RS_GCF_017875325.1	d__Archaea;p__Halobacteriota;c__Methanomicrobia;o__Methanomicrobiales;f__Methanofollaceae;g__Methanofollis;s__Methanofollis sp017875325
GB_GCA_023249725.1	d__Archaea;p__Methanobacteriota;c__Methanobacteria;o__Methanobacteriales;f__Methanobacteriaceae;g__UBA349;s__UBA349 sp023249725
GB_GCA_023396065.1	d__Archaea;p__Halobacteriota;c__Methanomicrobia;o__Methanomicrobiales;f__Methanocorpusculaceae;g__Methanocorpusculum;s__Methanocorpusculum sp023396065
GB_GCA_000350305.1	d__Archaea;p__Thermoplasmatota;c__Thermoplasmata;o__Methanomassiliicoccales;f__Methanomethylophilaceae;g__Methanomethylophilus;s__Methanomethylophilus sp000350305
GB_GCA_015062915.1	d__Archaea;p__Methanobacteriota;c__Methanobacteria;o__Methanobacteriales;f__Methanobacteriaceae;g__Methanobrevibacter_A;s__Methanobrevibacter_A thaueri_B
GB_GCA_902783085.1	d__Archaea;p__Methanobacteriota;c__Methanobacteria;o__Methanobacteriales;f__Methanobacteriaceae;g__Methanobrevibacter_A;s__Methanobrevibacter_A sp902783085
GB_GCA_002507205.1	d__Archaea;p__Halobacteriota;c__Methanosarcinia;o__Methanosarcinales;f__Methanosarcinaceae;g__Methanolobus;s__Methanolobus sp002507205
GB_GCA_015062805.1	d__Archaea;p__Methanobacteriota;c__Methanobacteria;o__Methanobacteriales;f__Methanobacteriaceae;g__Methanosphaera;s__Methanosphaera stadtmanae_C
GB_GCA_023249105.1	d__Archaea;p__Halobacteriota;c__Methanosarcinia;o__Methanosarcinales;f__Methanoperedenaceae;g__Methanoperedens;s__Methanoperedens sp023249105
GB_GCA_002067705.1	d__Archaea;p__Halobacteriota;c__Methanosarcinia;o__Methanotrichales;f__Methanotrichaceae;g__Methanothrix;s__Methanothrix sp002067705
RS_GCF_001639265.1	d__Archaea;p__Methanobacteriota;c__Methanobacteria;o__Methanobacteriales;f__Methanobacteriaceae;g__Methanobrevibacter_D;s__Methanobrevibacter_D filiformis
GB_GCA_020055655.1	d__Archaea;p__Halobacteriota;c__Methanosarcinia;o__Methanosarcinales;f__Methanosarcinaceae;g__Methanolobus;s__Methanolobus sp020055655
GB_GCA_002504405.1	d__Archaea;p__Thermoplasmatota;c__Thermoplasmata;o__Methanomassiliicoccales;f__Methanomethylophilaceae;g__UBA71;s__UBA71 sp002504405
GB_GCA_004212085.1	d__Archaea;p__Halobacteriota;c__Methanoliparia;o__Methanoliparales;f__Methanoliparaceae;g__Methanolliviera;s__Methanolliviera hydrocarbonicum
GB_GCA_016841625.1	d__Archaea;p__Halobacteriota;c__Methanosarcinia;o__Methanosarcinales;f__Methanosarcinaceae;g__MTP4;s__MTP4 sp016841625
GB_GCA_016841665.1	d__Archaea;p__Halobacteriota;c__Methanomicrobia;o__Methanomicrobiales;f__Methanomicrobiaceae;g__DSDF01;s__DSDF01 sp016841665
RS_GCF_017873415.1	d__Archaea;p__Halobacteriota;c__Methanosarcinia;o__Methanosarcinales;f__Methanosarcinaceae;g__Methanolobus;s__Methanolobus bombayensis
GB_GCA_011620825.1	d__Archaea;p__Thermoplasmatota;c__Thermoplasmata;o__Methanomassiliicoccales;f__Methanomethylophilaceae;g__VadinCA11;s__VadinCA11 sp011620825
GB_GCA_017410345.1	d__Archaea;p__Methanobacteriota;c__Methanobacteria;o__Methanobacteriales;f__Methanobacteriaceae;g__Methanobrevibacter;s__Methanobrevibacter sp017410345
GB_GCA_009777005.1	d__Archaea;p__Methanobacteriota;c__Methanobacteria;o__Methanobacteriales;f__Methanobacteriaceae;g__Methanobrevibacter_C;s__Methanobrevibacter_C sp009777005
GB_GCA_016882195.1	d__Archaea;p__Thermoproteota;c__Methanomethylicia;o__Methanomethylicales;f__Methanomethylicaceae;g__VGLU01;s__VGLU01 sp016882195
GB_GCA_009776625.1	d__Archaea;p__Thermoplasmatota;c__Thermoplasmata;o__Methanomassiliicoccales;f__Methanomethylophilaceae;g__Methanoplasma;s__Methanoplasma sp009776625
GB_GCA_016919625.1	d__Archaea;p__Thermoplasmatota;c__Thermoplasmata;o__Methanomassiliicoccales;f__UBA472;g__JACXTP01;s__JACXTP01 sp016919625
GB_GCA_024699715.1	d__Archaea;p__Halobacteriota;c__Syntropharchaeia;o__ANME-1;f__ANME-1;g__JANPRD01;s__JANPRD01 sp024699715
GB_GCA_015063225.1	d__Archaea;p__Thermoplasmatota;c__Thermoplasmata;o__Methanomassiliicoccales;f__Methanomethylophilaceae;g__Methanomethylophilus;s__Methanomethylophilus sp015063225
RS_GCF_021184045.1	d__Archaea;p__Halobacteriota;c__Methanosarcinia;o__Methanosarcinales;f__Methanosarcinaceae;g__Methanococcoides;s__Methanococcoides orientis
GB_GCA_009712615.1	d__Archaea;p__Methanobacteriota;c__Methanobacteria;o__Methanobacteriales;f__Methanobacteriaceae;g__Methanobacterium_B;s__Methanobacterium_B sp009712615
RS_GCF_000021965.1	d__Archaea;p__Halobacteriota;c__Methanomicrobia;o__Methanomicrobiales;f__Methanosphaerulaceae;g__Methanosphaerula;s__Methanosphaerula palustris
GB_GCA_002504725.1	d__Archaea;p__Methanobacteriota;c__Methanobacteria;o__Methanobacteriales;f__Methanobacteriaceae;g__UBA587;s__UBA587 sp002504725
GB_GCA_012329085.1	d__Archaea;p__Halobacteriota;c__Methanosarcinia;o__Methanosarcinales;f__Methanosarcinaceae;g__JAAXQB01;s__JAAXQB01 sp012329085
GB_GCA_024399275.1	d__Archaea;p__Thermoplasmatota;c__Thermoplasmata;o__Methanomassiliicoccales;f__Methanomethylophilaceae;g__JAKSHX01;s__JAKSHX01 sp024399275
GB_GCA_020793555.1	d__Archaea;p__Halobacteriota;c__Methanosarcinia;o__Methanosarcinales;f__Methanosarcinaceae;g__DQIP01;s__DQIP01 sp020793555
GB_GCA_001914405.1	d__Archaea;p__Halobacteriota;c__Methanonatronarchaeia;o__Methanonatronarchaeales;f__Methanonatronarchaeaceae;g__Methanohalarchaeum;s__Methanohalarchaeum thermophilum
GB_GCA_020725315.1	d__Archaea;p__Halobacteriota;c__Syntropharchaeia;o__ANME-1;f__ANME-1;g__ANME-1-THS;s__ANME-1-THS sp020725315
RS_GCF_001548675.1	d__Archaea;p__Methanobacteriota;c__Methanobacteria;o__Methanobacteriales;f__Methanobacteriaceae;g__Methanobrevibacter_A;s__Methanobrevibacter_A sp001548675
GB_GCA_020793565.1	d__Archaea;p__Halobacteriota;c__Methanosarcinia;o__Methanosarcinales;f__Methanosarcinaceae;g__DQIP01;s__DQIP01 sp020793565
GB_GCA_023434825.1	d__Archaea;p__Methanobacteriota;c__Methanobacteria;o__Methanobacteriales;f__Methanobacteriaceae;g__Methanobacterium_D;s__Methanobacterium_D sp023434825
GB_GCA_902774685.1	d__Archaea;p__Methanobacteriota;c__Methanobacteria;o__Methanobacteriales;f__Methanobacteriaceae;g__Methanobrevibacter;s__Methanobrevibacter sp902774685
GB_GCA_003194425.1	d__Archaea;p__Halobacteriota;c__Syntropharchaeia;o__ANME-1;f__ANME-1;g__ANME1a;s__ANME1a sp003194425
GB_GCA_023622545.1	d__Archaea;p__Methanobacteriota_B;c__Thermococci;o__Methanofastidiosales;f__Methanofastidiosaceae;g__Methanofastidiosum;s__Methanofastidiosum sp023622545
GB_GCA_012719315.1	d__Archaea;p__Thermoplasmatota;c__Thermoplasmata;o__Methanomassiliicoccales;f__Methanomethylophilaceae;g__Methanogranum;s__Methanogranum sp012719315
GB_GCA_021159465.1	d__Archaea;p__Halobacteriota;c__Syntropharchaeia;o__ANME-1;f__ANME-1;g__G60ANME1;s__G60ANME1 sp021159465
GB_GCA_944321985.1	d__Archaea;p__Thermoplasmatota;c__Thermoplasmata;o__Methanomassiliicoccales;f__Methanomethylophilaceae;g__UBA71;s__UBA71 sp944321985
GB_GCA_018900975.1	d__Archaea;p__Halobacteriota;c__Methanosarcinia;o__Methanosarcinales;f__Methanoperedenaceae;g__Methanoperedens;s__Methanoperedens sp018900975
GB_GCA_003151535.1	d__Archaea;p__Methanobacteriota;c__Methanobacteria;o__Methanobacteriales;f__Methanobacteriaceae;g__Methanobacterium_B;s__Methanobacterium_B sp003151535
GB_GCA_944320485.1	d__Archaea;p__Thermoplasmatota;c__Thermoplasmata;o__Methanomassiliicoccales;f__Methanomethylophilaceae;g__UBA71;s__UBA71 sp944320485
GB_GCA_002067265.1	d__Archaea;p__Halobacteriota;c__Methanosarcinia;o__Methanosarcinales;f__Methanosarcinaceae;g__Methanomethylovorans;s__Methanomethylovorans sp002067265
GB_GCA_003153895.1	d__Archaea;p__Thermoplasmatota;c__Thermoplasmata;o__Methanomassiliicoccales;f__UBA472;g__FEN-33;s__FEN-33 sp003153895
GB_GCA_022709105.1	d__Archaea;p__Thermoplasmatota;c__Thermoplasmata;o__Methanomassiliicoccales;f__Methanomassiliicoccaceae;g__UBA6;s__UBA6 sp022709105
GB_GCA_017883965.1	d__Archaea;p__Halobacteriota;c__Syntropharchaeia;o__ANME-1;f__ANME-1;g__JAFNKG01;s__JAFNKG01 sp017883965

## Sheet: Table S2
Table S2. Overview of hdrA sequences utilized in this study. The table provide key information, including protein GTDB accession, the sequence, type of hdrA, classification category, sequence length, associated taxonomy, and the corresponding genome GTDB accession.
Annotree geneId	sequence	type	classification	length	taxonomy	GTDB Id
LYOS01000002.1_379	MSRDEIKIGVYVCHCGINIEATVDTARVAEFASHLPGVVVARDYKYMCSDPGQELIREDMRELGVNRVVVASCSPRMHEPTYRAVLAETGGNEYCFEMANIREQCSWVHKNREEGTKKAMDLVEGAVARAYLLEPLEPREVDVIPACLVIGGGVSGIYAALGVAEKGFKTYLVEKTPSIGGHMAQLDKTFPTLDCSACILTPKMVDAARHPNIELMTYSEVMDVSGYVGNFNVTIRKKPRYIDIDLCTGCGLCGEACILSGKIPNEFDMKKGKRGAAYVPFPQAVPLKYTIDPENCIFLKKGKCGKSPACQEACPRDAIDFTQREEIVEIEVGSIIIATGYDLFDPSTEPQYGYGLPNVITGLEFERLINASGPTGGKVLLENGEYPKKVVLIQCVGSR…	I	A1	654	d__Archaea;p__Halobacteriota;c__Syntropharchaeia;o__Syntropharchaeales;f__Syntropharchaeaceae;g__Syntropharchaeum_A;s__Syntropharchaeum_A caldarius	GB_GCA_001766815.1
CP058896.1_361	MRVTDVLIVGGGVAGLTVAKELARDGIRSVIVEKGDRPGGRTSLISHVFPSKVSGHQIIAELSSKIDRDMVDILTSSTVVRISRDDVAFLAEVNSGENELTVRSKAVVLATGLEPIDASIIREFGLGRFADVITSLDLEMMLSSGKVKRPSDGSIPRTVVFVQCVGSRVERRGVRYCSNICCMNAIKNSSLIREMHPGTRCFVLYIDIRTHGKGYEDAYKEARRKGVVFIRGQPSMVLQKDSSLSVCGENTLLKELYEIEADLVVLSVGLRTSKEERTLFSSCGVGMDRDGLPLTSDEIMAISTSRADGIFLAGSMEAPKDIRDTISHARCSAADVRRYLGK*	I	A0	343	d__Archaea;p__Thermoplasmatota;c__Thermoplasmata;o__Methanomassiliicoccales;f__UBA472;g__MVRC01;s__MVRC01 sp013415865	GB_GCA_013415865.1
JAFUHT010000030.1_38	MTDNLKIGVFLCECGGNISDIVDLDEVRKALNVEVIEQFENLCSLNGRKLIRDAIIERHLDRVVVAACSPISHERTFQDYVKPLNPYLMDMANIREQCSWVHDDKEKATKKAITLIKASIEKVKQSDEVNPIYCPIPEDVAVIGGGIAGMNAALSLAKQGKKVTIIEQSPSLGGYMAKIGKVFSPVKIAEECGMCLLNPILNDLVWNDNITVLTNSKVVEADRHAGTYNLIVEKSPRFVDPDKCIACGKCVDVCDIEVPDDWNEGLSKRKAIYRPFGQSYPEAYVIDPDACTKCGDCKRQCMMDAITLKQKPVKFPLQVGSIIVATGHQLINPDKRPDYSYSRHPDIITQMELGRITGVNGPTKGELLKSNGEVPKRVVMIQCVGSRDEKPDGHRYCSK…	I	A2-1	770	d__Archaea;p__Methanobacteriota;c__Methanobacteria;o__Methanobacteriales;f__Methanobacteriaceae;g__Methanobrevibacter_A;s__Methanobrevibacter_A sp017468685	GB_GCA_017468685.1
JAFUIW010000035.1_19	MRDDLKVGVFLCECGGNIADIVDLDKVREELDVEFIGQFENLCSLNGRKIIRDAIFDHDLDRVVVAACSPISHEKTFQDYVKPLNPYLMDMANIREQCSWVHSDKQKATHKAITLINASIEKVKQSDAVDPIYCQTPDEVAVIGGGIAGMNAALSLAKQGTKVTLIEQSPSIGGHMAKIGKVFSPVKIAEECGMCLLNPILNELVWNENIEVLTNTKVIEAERRAGTYNLILEKSPRYVDTEKCIACGKCAEVCEVEVPNDWNDNLSMRKAIYRPFGQSYPESYVIDMDNCTKCSNCVKVCTMRAIKLRGKPERIPLQVGSIVVATGHKLFDMEKRPEYGYTRYDDVITQSELGRITGVNGPTKGKLLKSNGEVPKRVVMIQCVGSRDEKPDGHRYCSK…	I	A2-1	770	d__Archaea;p__Methanobacteriota;c__Methanobacteria;o__Methanobacteriales;f__Methanobacteriaceae;g__Methanobrevibacter_A;s__Methanobrevibacter_A sp017473945	GB_GCA_017473945.1
JAJQHG010000074.1_13	MNKKIGVFLCHCGGNISDKIDLDKVEEELSSNPDVVAIKHHDNLCSLEGGKIIKDQILRNDLDSVVISACSKVTHGETFQNYIQPLNPYLFEMPNVREQCSWVTEDSDKATHKAISLVNSAIESVKYNEPLSKIPTQVKNKVLVVGAGISGITTANALAKQGMEVTLIEKRSAVGGAMVQVGKVFSPEKLTEDCAACLLNPVINEMVHNKNIILLTNTVLEKSSRRNGNFDVLLRKKPMYIDPEKCTSCGRCTQACPSIAPDEWNEGLITRKAIHKPFPQAVPSTYTLDDEDCIKCGACLKVCPTDAINLDAIDEVISLTVGSVVIATGHQRFDTSKRPEYGHERYPDVISQMELARIIGVNGPTNGQLKRPSNGETPRRVVMIQCVGSRDQLPGGNKY…	I	A2-1	770	d__Archaea;p__Methanobacteriota;c__Methanobacteria;o__Methanobacteriales;f__Methanobacteriaceae;g__Methanosphaera;s__Methanosphaera sp021199865	GB_GCA_021199865.1
JALEKL010000004.1_188	MADNLNEEIRIGVYTCHCGVNVGGVVNCEEVAKYVEGLPDVVVSREYKYMCSDPGQNLIQDDIKELNLNRVVVAACSPRLHEPTFRRCVKEAGLNEFLFEFVNLREQDSWVHGDDPVGATEKAKDLVRMGVAKARLLNPLVPEKVGVTKTAMVIGGGIAGIQTALDLGDMGFKTYLVERKPTLSGRMGQLDKTFPTLDCSMCILAPKMVDASKHANIELLAYSEVKEVDGYIGNFKVTVEKKARFVDEVACTGCGVCQEVCPIEIPNYFDEGTGMVKAAYIPFPQAVPLVATIDDNYCINCHLCDKACEIGAIDHEQEPTDVELEIGTIVVATGYDPFDATEKEEYLFGQAENVITGLQIERYINASGPTQGHVIQPSSGETPKKVAFIQCVGSRDEKV…	I	A1	656	d__Archaea;p__Methanobacteriota;c__Methanobacteria;o__Methanobacteriales;f__Methanobacteriaceae;g__Methanosphaera;s__Methanosphaera sp022768985	GB_GCA_022768985.1
JALFJX010000003.1_68	MRDDLKVGVFLCECGGNIADIVDLDEVRDALDVEFIGQFENLCSLNGRKIIRDAIFDHDLDRVVVAACSPISHEKTFQDYIKPLNPYLMDMANIREQCSWVHSDKEKATHKAITLINASIEKVKQSDAVDPIYCQTPDEVAVIGGGIAGMNAALSLAKQGTKVTLIEQSPSIGGHMAKIGKVFSPVKIAEECGMCLLNPILNELVWNENIEVLTNTKVIESERRAGTYNLILEKSPRYVDEDKCIACGNCAEVCEVEVPNDWNDNLSLRKAIYRPFGQSFPEAYVIDMDNCNKCGDCFRQCNMKAIRLKGKPEKIPLQVGSIIVATGHQLFNMEKRPEYGYTRYDDVITQSELGRITGVNGPTKGKLLKSNGEVPKRVVMIQCVGSRDEKPEGHRYCSK…	I	A2-1	770	d__Archaea;p__Methanobacteriota;c__Methanobacteria;o__Methanobacteriales;f__Methanobacteriaceae;g__Methanobrevibacter_A;s__Methanobrevibacter_A sp022775905	GB_GCA_022775905.1
PNBI01000104.1_24	MRKVLIIGGGTAGLSAALSLAERGVPSVIVEKKAFGGMAEDLACKGKIECVRCDVCLAHNKVAEMKRSPLIERIVPAEVQDMLGELDFFLATVTSSSGKKQQVTAGAVILSVGLEPFDPHLDKRLNYGSVTGVITAFEAEKRLLQEGQLALAGENKTARSIGFVQCVGSRDIRLGVDYCSRACCKYSLKLAQLLKKLDPEIEISYYFMDWRPCDAQDDLYVWAKSSSKVELVRSRPSEIVLGDDGRTEVRFTSPIGENVESRHHDLIILSQGIRPALDSGPVCDMLGLERDEFGFVKSLESNPCVTNKSGVFVAGCARAPMDLVDASNDGAIAAGKAYAFLGGRR*	I	A0	346	d__Archaea;p__Thermoplasmatota;c__Thermoplasmata;o__Methanomassiliicoccales;f__UBA472;g__FEN-33;s__FEN-33 sp003135935	GB_GCA_003135935.1
JAFNKG010000013.1_38	MKIGVYVCHCGTNIAATVDVKEITEFAENLPNVSIARDYVYMCSDPGQELIKKDIQDANLDRVVIASCSPRMHEVTFRRACEEAGLNAYCMEMANIREQCSWVHSDKGKATEKAKELVASAVAKASLLQPLEPMCVGVTPSALVIGGGIAGIQSALDIADAGFQVYLVEREPSVGGHMAQLDKTFPTLDCSACVLTPKMVNVARHKNIELITYAEVESVEGYVGNFRVRVKKKPRYVEEDKCTGCGECANVCPVKDIVPNDFDLGLSKRGAVYIPFPQAIPLVYTIDKIEGTPPCRLGCPANVNVQGYVALIAQGRYKEALDLIREENPLAALCGHVCPHPCEAECNRGEFNEPIAIAALKRFVADHNHIDIEVDYEDADENGTGEENKEKEEEREEKI…	III	A9	1160	d__Archaea;p__Halobacteriota;c__Syntropharchaeia;o__ANME-1;f__ANME-1;g__JAFNKG01;s__JAFNKG01 sp017883965	GB_GCA_017883965.1
PMBU01000099.1_9	MKKVLIIGGGTAGLSAALSLAERGVPSVVVEKMAFGGMAENLACKGKVECVRCDVCLAHDKVRDMKRSSLIEKVGPAEVQNLAGDPGSFHVTISLASGKMKQICAGAVILSIGLEPFDPRLDKRLNYGTVAGVITAYEAEKQLLQDGYLTLARDKREARSIAFVQCVGSRDRRFGTDYCSRVCCKYSLKLAQLLKKLDPELEISYYFMDWRPCDQHDDLYAWAKSMNKVELVRSRPSEIVPGDDGRPEVWFASPMGDEVEARQHDIVILSQGIRPALDAGSICDRFGLERDESGFVKSPESDPCITNRAGVFVAGCVRAPMDLVDADKDGSIAAGKAFSFLEGKR*	I	A0	346	d__Archaea;p__Thermoplasmatota;c__Thermoplasmata;o__Methanomassiliicoccales;f__UBA472;g__FEN-33;s__FEN-33 sp003153895	GB_GCA_003153895.1
JACXTO010000180.1_2	MTELTGSVMVVGGGISGVQTALDLADSGFKVYLIERRPSLGGVMSQLDKTFPTNDCSMCILSPKLVEAARNPMITIMTLSEVVGVEGVAPNFEVMVKRHPRYVREDRCVGCGLCAEKCPSKTGNEFDVGLMQRKAIYVPYAQAVPMKYSIDAERCLFLTKGRCGNCQKVCPADAVDYEMKEIVEKVRVGAIVLAPGFEVFDARLKKEYGYGEFKNVLTSLEFERVLSATGPYQGHVVRPSDQRTPVKVAFLSCVGSRDEKVGNNYCSSVCCMYGLKQAIIAGEHTSGLKPTMFFMDVRAFGKEFEDYRARAESEYGIKIHRGTRVASVEEDPETKNLLVRYSNGVESNAEEFDMVVLSVGFESPASAHQLSQALDFKLNNYGFAETSTFKPLETTRDGI…	II	A3-C	833	d__Archaea;p__Thermoplasmatota;c__Thermoplasmata;o__Methanomassiliicoccales;f__UBA472;g__FEN-33;s__FEN-33 sp016919565	GB_GCA_016919565.1
LYOR01000002.1_58	MSQDEVRIGVYVCHCGINIAATVDVAKVAEFASRLPGVVVARDYQYMCSDPGQELIKNDIKELGLNRVVVASCSPRMHEPTYRTVVAETGGNPYCFEMANIREQCSWVHKNREEATRKAMDLVAGAVARAYLLEPLETREVDVIPACLVIGGGVAGIYAALGVADKGFKTYLVEKSPSIGGHMAQLDKTFPTLDCSACILTPKMVDVARHPNIELITYAEIVDVEGYVGNFRVRIRKKPRFVDVEKCTGCGLCAEACLLAGKIPNEFDLGKGKRGAIYVPFPQAVPLKYTIDPERCIYLTKGKCGKSPACQDACPRDAIDFNQQEEIVEIEVGSIIVATGYDIFDPSTEPQYGYGLPNVITGLEFERLINASGPTGGKVLLENGEYPRKVVLIQCVGSR…	I	A1	654	d__Archaea;p__Halobacteriota;c__Syntropharchaeia;o__Syntropharchaeales;f__Syntropharchaeaceae;g__Syntropharchaeum;s__Syntropharchaeum butanivorans	GB_GCA_001766825.1
RPGO01000040.1_91	MSNKNIGVYLCRCGGNISDVVNVEEVVDKISGMSNVTLINIQDYLCSSAGQGQIEDDIKAGKINRVVIGSCSPKLHLETFRAMAQKAGINPILLEIVNIREQCSWVHEDREEATRKATGLITGAVLRMQRLESLKPLTKNLQNRALVVGGGITGITTALELADERDVILIEKEPYIGGHMIGLSKTFPTLDCSQCILTPKMVAIFNHPNITLYTQTEVASVEGNVGDFEVTLRRMPRYVDIDTCTACGRCEEKCSRDAISLPFAQAIPQAYIIDKDKCNECGACVKVCAPAAIKLDDATKETKINVGAIAITTGFESIDPSIIEEYNYWHPDVITAIEFEEMLSAKSKTGMRLQKSDGTMPQKVAFVLCVGSRDFNRGNKYCSKVCCLYSQKQAQLVLK…	I	A2-1	756	d__Archaea;p__Halobacteriota;c__Methanosarcinia;o__Methanosarcinales;f__EX4572-44;g__Ethanoperedens;s__Ethanoperedens ethanivorans	GB_GCA_004193545.1
CAAFWR010000017.1_20	MADNLKVGVFICECGGNISDVVDIDKVRASLDVEVVEQFENLCSLNGRKIIRDAIFEHDLDRVVIAACSPISHEKTFQDYVKPLNPYLMDMANIREQCSWVHDDVDKATKKAITLINASVEKVKQSDEVNPIYCQTPDEVAVVGGGIAGMNAALSLAKQGTKVTLIEQSPSIGGHMAKIGKVFSPVKIAEECGMCLLNPILNEVVWNENIDIMTNTRVVDAERRAGTYNLILEQSPTYVNPEKCIACGKCSEVCEVEVPNDWNDNLSNRKAIYRPFGQSYPEAYTIDMDNCDKCAECVKVCPMHAIKLKGKSEKIPLSVGSLILATGHQLFDPNKRPEYGYGRYNDIITQSELGRITGVNGPTKGKLLKKNGKIPKRVVMIQCVGSRDEKPDGHKYCSK…	I	A2-1	770	d__Archaea;p__Methanobacteriota;c__Methanobacteria;o__Methanobacteriales;f__Methanobacteriaceae;g__Methanobrevibacter_A;s__Methanobrevibacter_A sp900766745	GB_GCA_900766745.1
JAAEEP010000009.1_71	MSTGTENQVLVIGGGVTGMRTSLDLASLGIRAHLIERDRSLGGLLGQVNRVFPSMRLASDIIGPMISEIEKSETIKVHLSSEVRSLEEHDGLFRASLSVEGGPDIELEAGCIILATGLRPMDPTIIPEFGYGRYPEVMTSLEFEALLRSSERGIKGSGGAPVKKLVFIQCVGSRVERRGLPYCSAVCCMGAIKNALILKDMDPEMDISILYIDIRTHGKGWEDAYRQARKAGVKFIRGQPSMVTKRPRAERLVVCGENTLIKELYEIDADLVVLQVGLEQTLDSRELISMLKVGIRGDGLPDDEQVDGVFIAGSSESPKDIASCMAQAGACAAGAAGYMLRKSSNK*	I	A0	347	d__Archaea;p__Thermoplasmatota;c__Thermoplasmata;o__Methanomassiliicoccales;f__JAAEEP01;g__JAAEEP01;s__JAAEEP01 sp013415695	GB_GCA_013415695.1
CACXNW010000032.1_16	MRDDLKVGVFLCECGGNIADTVDLDRVREELDVEFIGQFENLCSLNGRKLIRDAIFDRDLDRIVVAACSPISHEKTFQDYIKPLNPYLMDMANIREQCSWVHSDNEKGTDKAISLINASIEKVKQSDAVDPIYCQTPTEVAVIGGGIAGMNAALSLAKQGTKVTLIEQSPSIGGHMAKIGKVFSPVKIAEECGMCLLNPILNDLVWNENIEVLTNTKVIEAKRRAGTYNLILEKSPRYVDTEKCIACGKCAEVCEVEVPNDWNDNLSMRKAIYRPFGQSYPESYVIDMDNCIKCGNCIKECSMRAIKLRGKAERIPLQVGSVIVATGHKLYDMEKRPEYGYTRFRDVITQSELGRITGVNGPTKGKLLRSNGKVPKRVVMIQCVGSRDENPDGHKYCSK…	I	A2-1	770	d__Archaea;p__Methanobacteriota;c__Methanobacteria;o__Methanobacteriales;f__Methanobacteriaceae;g__Methanobrevibacter;s__Methanobrevibacter sp902769175	GB_GCA_902769175.1
NZ_VOUA01000031.1_22	MSLCCKSLQGTVLYGIFTSSILATLKYESRADSKLMRASPEKTAVFICHCSGNISEHVDISAVKKTLKSEGISVFDYEYLCSSQGQALIKGKISEEGLDGIVIGSCTPSKHGTLFKKCIQETGLNRAMLEIANLREQCAWVHPEKAEATEKAISLLRGKLRRLQNVEPLEEIKVDIAPQALVIGGGISGITAALNLADNGISTFLVEKDSSIGGQMAKIGKIFSPDKLAEECAMCSLSPLMNEVAAHPKITLLTWTEVERVNGSAGNFRVLLKKKPRYVRDNCTACGRCTRVCPVVVENEFNCGHKDKKAISLRFSQSVPKVYCIDPEHCLQLNGEACDGEACGKCAEACRSGAIDFGQQDEFFEINVGAIVVATGFSEYDASQKPQYGYGIFSNVLTQ…	I	A2-1	858	d__Archaea;p__Halobacteriota;c__Methanosarcinia;o__Methanosarcinales;f__Methanosarcinaceae;g__Methanosarcina;s__Methanosarcina sp024372725	RS_GCF_024372725.1
CACZPT010000148.1_3	MRDDLKVGVFICECGGNISDTIDLDEVKDSLDVDFIGQFENLCSLNGRKIIRDAIFDHDLDRVVVAACSPISHEKTFQDYVKPLNPYFMDMANVREQCSWVHSDKKKATQKAITLINASIEKVKQSDAVDPIYCQTPDEVAVIGGGIAGMNAALSLAKQGTKVTLIEQSPSIGGHMAKIGKVFSPVKIAEECGMCLLNPILNELVWNENIEVITNAKVIEAERRSGTYNLIIEKSPRYVDVDRCIACGKCSEVCDIEVPNDWNDGLSMRKAIYRPFGQSYPEAYVIDMENCDKCGNCFRECNMKAIRLKSKPEKMLLQVGSIILATGHKLFDMDKRPEYGYDRYDDVITQSELGRITGVNGPTKGKLLKSNGEVPKRIVMIQCVGSRDEKPDGHRYCSR…	I	A2-1	770	d__Archaea;p__Methanobacteriota;c__Methanobacteria;o__Methanobacteriales;f__Methanobacteriaceae;g__Methanobrevibacter_A;s__Methanobrevibacter_A sp902783085	GB_GCA_902783085.1
RXIE01000049.1_5	TGIAPRIVKIENHPNIELMLSSEVEGLSGSAGNFTLTVSGKQINVESVVLAPGYDVFDTIPKSYAIGHPNVVPALEFEGMLRACTAGETGKLLRPSDGKPVKRIGFIKCVGSRGTENELCSSACCGFTAKEAWEVKERFPEMDVYIFYMDIRVFGRDEELVAKLKDRYGVHYIRSRVPEVLPEDGTLIVKYENLETGEIERLELDLVVLAVGLLPSKTIGRLAEIMGVKTDEYGYIGTSLTNPLETNVPGILACGTATAPMKVRESVAQASGAALKAALFSEKTGMIPGQEERKFIDVADKPPKIGVFICGCEGEVSECLNIPAVVERVQQLKGVASVNGETKTMKEAMEAIESGIVDQGLNRIVVAGSSPRAYEELFRDACARAGLNPYLMEMVNLRE…	I	TRX+A12	859	d__Archaea;p__Halobacteriota;c__Syntropharchaeia;o__ANME-1;f__ANME-1;g__ANME-1-THS;s__ANME-1-THS sp004212135	GB_GCA_004212135.1
JAJFUT010000073.1_62	MIETDVLIIGGGVAGMTVASELAEEGLNTVIVEKGPALGGRLPSISHVFPTMEHGREISSKMTGWISILTGSGKLVAQLASIVDKVTKDNDLFVSEVLKEDGSRDGVRSKAVVMATGLEPIDASIIPEFGLGAHKDVITSVQLEEMLSSGSGVHRPSNGAVPRTITFVQCVGSRVERRGVRYCSNVCCLNAIKNASLLRDLSPDTRSYILYIDIRSHGKGYEDAYKEARRRGVTFIRGQPSLVLDKEGKLLVCGENTLLKELYEIESELVVLSVGLRTPETNQMMFGAAGIDMSKDGLPVCENELLLAESSKMKGVFFAGSVEAPKDIRDTVLHSKACALAVTKYLKG*	I	A0	349	d__Archaea;p__Thermoplasmatota;c__Thermoplasmata;o__Methanomassiliicoccales;f__UBA472;g__MVRC01;s__MVRC01 sp021372315	GB_GCA_021372315.1
DAVH01000022.1_41	MKSAGVRGPVSIEATEERKSRVLVIGGGVAGMSASRALSSLGHAVSLIERTGHLGGRAARAGLAFPDLRPCREAVSKLIDQVTGDPAIEVLPSREIVSWGREDGRHAVELDDGRRIEADAVVVATGLEGVPAALVPEYGHGRKGVLTAQELEERLSAGAPLIEGELRSAVFVQCVGSRTERRGVPYCSALCCANSIKNALALKLEDPSCEVAVLYIDIRTTGPGQEALYREARRRGVRFIRGQPSLVTERDGRLLVCGENTLLRELYEIPADLVVLATGLRQSPSNLWMFDDLGIAQGTAGFPCLDGSRASAEGIFFAGSARGPMDLPAAERDARACALDVHEHLRGSRS*	I	A0	351	d__Archaea;p__Thermoplasmatota;c__Thermoplasmata;o__Methanomassiliicoccales;f__Methanomassiliicoccaceae;g__UBA6;s__UBA6 sp002508545	GB_GCA_002508545.1
JAEILR010000020.1_342	MKAAAVVVPVSGAERFKGTAMVLGGGVAGMTVSLALASLGHTVSLVERSDSLGGRAAVLQCLSPDLSPAAEIAEPLIEQVLREPKITTFLSREVVSVQREGAGLRAELGGGEVITADAMVIATGLDEVPAGPIPEYGHGTKEGVMTSLELEERSTAGVPLVEGNIGSAVFIQCVGSRTERRGVPYCSALCCATSVKNALALKREDPSREVTVLYIDIRTPGPGQETLYREARRSGVRFIRGQPSLVMERDGRLVVCGENTLLRELYEIPADLVVLASGLRQSPSNLLFLDEMDIMQGTKGFPAMDGSRTSAEGIFITGSAREPMDVPAAVRDARACALEVHEYMLAGRTE*	I	A0	351	d__Archaea;p__Thermoplasmatota;c__Thermoplasmata;o__Methanomassiliicoccales;f__Methanomassiliicoccaceae;g__UBA6;s__UBA6 sp016109435	GB_GCA_016109435.1
NZ_CP010834.1_1094	MRDDLKVGVFLCECGGNIADVIDLDEVRDSLDVEFIGQFENLCSLNGRKIIRDAIFDYDLDRVVVAACSPISHEKTFQDYVKPLNPYLMDMANIREQCSWVHDDKQKATHKAITLINASIEKVKQSDAVDPIYCQTPKEVAVIGGGIAGMNAALSLAKQGTKVTIIEQSPSIGGHMAKIGKVFSPVKIAEECGMCLLNPILNEIVWNDNIEVITNAKVIEAERRAGTYNLIVEKSPRYVDVDRCMACGKCAEVCEVEVPNDWNDNLSMRKAIYRPFGQSYPEAYVIDMDNCDKCGNCFRQCSMKAIRLKGKPEKMLLQVGSIIVATGHKLFDMEKRPEYGYDRYDDVITQSELGRITGVNGPTKGKLLKANGEVPKRVVMIQCVGSRDEKPDGHRYCSK…	I	A2-1	770	d__Archaea;p__Methanobacteriota;c__Methanobacteria;o__Methanobacteriales;f__Methanobacteriaceae;g__Methanobrevibacter_A;s__Methanobrevibacter_A sp001548675	RS_GCF_001548675.1
JACXTP010000022.1_7	MVSLRDCDVLVVGGGPAGLTVAERLGKEGRQVVLVERSSQLGGRLRHLGKVYPDLVPGPELSERLADPLGQRANVTVMMGCDLTGLSSAEGRYTAIVEGVATVEMSAKAVVLATGLDPIDVGMIPEFGHGRYPDVVTSLELEEMFKDFDPVGVRRPSDGKVPKNVVFIQCVGSRVETRGVSYCSTICCLNAIKNATLIRKALPQVQCFVLYIDVRTHGRGYERAYKEARLNGVRFIRGQPSLVRATPDGKLLVGGENTLLQELYEIDAGLVVLSVGLQVPASTRRLLEMMGIGTDMESLVPVLDRALHPCETMKKGVFLAGSVESPKDLRDSLLHANACATAVSEYLDGQG*	I	A0	352	d__Archaea;p__Thermoplasmatota;c__Thermoplasmata;o__Methanomassiliicoccales;f__UBA472;g__JACXTP01;s__JACXTP01 sp016919625	GB_GCA_016919625.1
NZ_LWMU01000044.1_33	MPENLKVGLFICECGGNISDTIDIEKIKSSLDVEVMAQFENLCSLNGRKIIRDAILEHHLDRVVIAACSPITHEKTFQDYIKPLNPYLMDMANIREQCSWVHSDSKKATQKAIALINASIEKIKQSEEVTPIYCETSEEVAVIGGGIAGMSAALSLARQGTKVTIIEQSPSLGGHMAKVGKVFSPVKIAEECGMCLLNPILNDLVWNDNIQVLTNSRVIESTRHAGTYNLIVEQSPRFVDPDKCIACGKCAEVCEIEVPDDWNDDLSLRKAIYRPFSQSYPEAYVIDPEYCNKCGDCFRECMMKAIKLKRKAEKIPLQVGSIIIATGHKLFEMEKRPEYSYSKHPDIITQSELGRITGVNGPTKGKLLKANGEVPKRVVMIQCVGSRDEKPDGHKYCSK…	I	A2-1	770	d__Archaea;p__Methanobacteriota;c__Methanobacteria;o__Methanobacteriales;f__Methanobacteriaceae;g__Methanobrevibacter_A;s__Methanobrevibacter_A oralis	RS_GCF_001639275.1
NZ_MZGS01000017.1_72	MRDDLKVGVFLCECGGNISDIVDLDKVREELDVEFIGQFENLCSLNGRKIIRDAIFDHDLDRVVVAACSPISHEKTFQDYVKPLNPYLMDMANIREQCSWVHSDKEKATHKAITLINASIEKVKQSDAVDPIYCQTPDEVAVIGGGIAGMNAALSLAKQGTKVTLIEQSPSIGGHMAKIGKVFSPVKIAEECGMCLLNPILNELVWNDNIEVLTNTKVIEAERRAGTYNLILEKSPRYVDTEKCIACGKCAEACEVEVPNDWNDNLSMRKAIYRPFGQSYPEAYVIDMDNCTKCSNCVKACNMKAIRLRGRSERIPLQVGSIIVATGHKLFDMEKRPEYGYTRYDDVITQSELGRITGVNGPTKGKLLKSNGEVPKRVVMIQCVGSRDEKPDGHRYCSK…	I	A2-1	770	d__Archaea;p__Methanobacteriota;c__Methanobacteria;o__Methanobacteriales;f__Methanobacteriaceae;g__Methanobrevibacter_A;s__Methanobrevibacter_A thaueri	RS_GCF_003111625.1
NZ_RKRG01000002.1_543	MRDNLKIGVFLCECGGNIADTIDLDEVRDALDVEFIGQFENLCSLNGRKIIRDAIFDHDLDRVVVAACSPISHEKTFQDYIKPLNPYLMDMANIREQCSWVHSDNEKATHKAITLINASIEKVKQSDAVDPIYCQTPDEVAVIGGGIAGMNATLSLAKQGTKVTLIEQSPSIGGHMAKIGKVFSPVKIAEECGMCLLNPILNELVWNENIEVLTNTKVIEAERRAGTYNLILERSPRYVDTEKCIACGNCAEVCEVEVPNDWNDNLSLRKAIYRPFGQSYPEAYVIDMENCSKCGDCFRECTMKAIRLKGKPERIPLQVGSVIVATGHKLFDMEKRPEYGYTRYDDVITQSELGRITGVNGPTKGKLLKSNGEVPKRVVMIQCVGSRDEKPEGHRYCSK…	I	A2-1	770	d__Archaea;p__Methanobacteriota;c__Methanobacteria;o__Methanobacteriales;f__Methanobacteriaceae;g__Methanobrevibacter_A;s__Methanobrevibacter_A gottschalkii	RS_GCF_003814835.1
PIXW01000126.1_8	MQIGVYLCHCGLNIAGILDIDAIMAQTEKLDSVCMVREIDFACSDAGQEEIKNDIEKGIDRVVVAACSPRMHQTTFERLLEGSGLNPYLLTMVNIREQCSWVHADNRALATQKAIDLVRMGVAQARELVAIQKREVPINQEVLVIGAGIAGITAALDMANSGIMVHIVEKEPTIGGRAILYGNLFPTNDCSICIIAPKMTDVLNHQNIDLHTYSEIAKVEGSVGNFKIHGIKKPRFIKEDVCKGCIDDCAYVCPITVPNEFDYDIGVRKAIYVPVPQSVPMIACIDSHCVGCGLCEKVCPLDAIDYFQKEEEFCFDVGAIVVATGWKPFDASRKEEYGYGQHQDVITSLQLERMLNASGPTHGRVIQPSTGEIAHRIAFIQCVGSRDASVGNDYCSVVC…	I	A2-1	771	d__Archaea;p__Halobacteriota;c__Methanosarcinia;o__Methanosarcinales;f__Methanogasteraceae;g__Methanogaster;s__Methanogaster sp003601535	GB_GCA_003601535.1
JACIVX010000001.1_599	MKEELNNVLIIGGGIAGISSALELANHGHEVFLVERRPSIGGRMSQLDKTFPTLDCAICILAPKMVEVSRNPHIHLMTYSEIESIKGHENGFNVRIKVKRRHVDATKCTGCGICADHCPQRHLNDEFNEGLGERSAIYIPFPQAVPRVATIDEHHCLRLTKGVCGICEKKCPAGAIKFDDKETFVDIDVKSIIIATGFDVYDGSYLARYGYGRFKNVITSLQYERMLNASGPTKGVIARPSDGRIPTRIGIVQCAGSRVEGCKSYCSKICCIYATKEAILTKEHLPESEILIFYNDLRTIGKGHEEFIRRSKQELGVQYIPSLIGDVEEDEEQCIRIRYHDRQTDKILSTAVDLLILCPPIIPSNGTAELARMLDIDLDENGFIRTLDSNPVATTRDGV…	II	A3+MVH	1164	d__Archaea;p__Thermoplasmatota;c__Thermoplasmata;o__Methanomassiliicoccales;f__JACIVX01;g__JACIVX01;s__JACIVX01 sp014361295	GB_GCA_014361295.1
NZ_CP009505.1_2451	MAILKYVIRADSNLMTVPPEKTAVFICHCSGNISEHVDIKAVKAALKAEGISVFDYEYLCSSPGQDLIKSKIEEKGLEKVVIGSCTPSKHGLLFNKCVKEAGLNRAMLEIANLREQCAWVHPDTAEATEKAITLLRGKLKRLDRGEPLQDIKVDISPQALVIGGGIAGITAALNLADNGIPTYLVEKDSSIGGQMAKIGKIFSPDKLAEECAMCSLSPLMNEVAAHPKITLLTRTEVEAVRGSAGKFKVTLRTRPGYVRDTCTACGRCSRVCPVLVENEFNCGHKDKKAISMRFSQSVPKTYSIDPDHCLQLNGVPCGKCAEACRTEAIDFGQQEEVLELNFGAIIAATGFKEYDASQKPQYGYGIFENVLTQMELARMLGINGPTKGKLLRLSDAADG…	I	A2-1	868	d__Archaea;p__Halobacteriota;c__Methanosarcinia;o__Methanosarcinales;f__Methanosarcinaceae;g__MTP4;s__MTP4 sp000970045	RS_GCF_000970045.1
LYOR01000007.1_37	MTVCVIGGGISGIMAALALSRRGTETVLIESGETLGGHMAEIADCISGLEPKLIEVEADPLIEVITGVTVEKIDGSRGNFTLTLSGGRTINASSIILATGYTPFDPSVWSRYHLEHPNVYTSLEFERVISLSSPTGGRLPDGIRRIGFIQCIGSRDPRANPLCSSVCCMYTANEIKTLKARNPDVEVYVFFMDIRVAGRDERTIDKLKREGVTYIRSRVPEVITDDGKLTVRYEDTGAGELKSLDLDAVVLAIGLLPSGSTRKLAELAGLELTEEGYIKVSDGVRTSVDGIYACGCVAAPVRISDAVVQAEAAASLASEDGSPPPEMPELIEPEGEPAIGLIIFTDNGTLGSYIDLEKVREAALAIDGVIQVKEVPSLSGLEAEIASLVKDGSNRIVVA…	II	A3-INSERT	871	d__Archaea;p__Halobacteriota;c__Syntropharchaeia;o__Syntropharchaeales;f__Syntropharchaeaceae;g__Syntropharchaeum;s__Syntropharchaeum butanivorans	GB_GCA_001766825.1
CABMCA010000054.1_59	MTESGKKESPRIGVYLCRCGGNIGDVVDLQAVADKLKEDKNVIVNIQDYLCSSVGQDKIKNDIEKGKVDRVVIGSCSPKLHLETFRGMAKTAGLNPNLLEITNIREQASWVHDRDSKQSVNSKVLGLIKGAAARMGSIEPLTPLTKELVNRTLVVGGGIAGITTALELADSHEVILIEKLPYLGGHMIGLSKTFPTLDCSQCILTPKMVAVHNNPRITMFTQAEVADVQGSPGDYSITLKHSPRYVDIKKCINCGACARKCPAGAIFLPFAQAVPQAYMIDMSKCKNCGVCVKVCPRDAINLEAKEETSTISVGAVAIATGFEPIDPSFIEEYNYPSPNILTAIDFEEMLSAKSKTGMRLQKADGTFPNRVAFVLCAGSRDFTGKGRKHCSKVCCIYSQ…	I	A2-1	771	d__Archaea;p__Halobacteriota;c__Methanosarcinia;o__Methanosarcinales;f__Methanoperedenaceae;g__Methanoperedens;s__Methanoperedens sp902384525	GB_GCA_902384525.1
JAFGHB010000023.1_15	MGRVLVIGGGIAGIQAALDLGDRGHDVYLVEKKPSIGGRMAQLDKTFPTNDCSICILAPKMLECFDHPNVTVITNAEVKGLEGSAGDFKVKILKKPRYVDEAKCTGCGDCAWACRLKGRFPDDFNMGLGKRSAISLYFIQAVPRVALIDDEHCLMLTKGKCGKSPPCVDACGPKAIDFAQKPEEIKLDVDAIIVATGYDLLDPSQFKEYGYGVYVNVITAFEFERLICAGGPKEGHLVRPSDGEVPKTITFIQCVGLRDRDNYPYCCSVCCLNSTKGSILAKEHYPEIETYILYSELRAVGKRSQEYVDRGRDEYRIKYIRGMPGELLEDPETKNIIIKYEDMDSGTIERMEAELVVLNTAPIPGKSSKELAEVLGIAVDEYGFFSPKDPLGAPIETEK…	I	A6	447	d__Archaea;p__Halobacteriota;c__Syntropharchaeia;o__ANME-1;f__ANME-1;g__JACGMN01;s__JACGMN01 sp016930255	GB_GCA_016930255.1
PQXF01000095.1_8	MGASEASELTPIPKRTIPINQDALVIGAGIAGMTAALDLADSGMKVHLIEREPTIGGRAALYGSLFPTNDCAICIIAPRMTDVLNHRNIDLHTYAEVTGVEGSVGNFRVRGIKKPRFIKEDLCKGCIDDCACVCPITVPNQFDYEIGLRKAIYVPMPQSVPMIACIDEHCVGCGLCEEACPLDAIDYFQKEAEFEFDVGAIIVATGWKPFDAARKEEYGYGQHKDVITSLQLERMLNASGPTYGRAIRPSTGELAERIAFIQCVGSRDATVGNNYCSLVCCMAAIKSAQAIRKKNPDADISIHYIDIRACGNGYEEYYQRTQELGVNFIRGRASEVVTHGKSAVIRYEDTLADDGINERECDLIVLSVGLEAESGIGIDMQTGANGFMQVAHPKLRPVE…	I	A2-1-N	654	d__Archaea;p__Halobacteriota;c__Methanosarcinia;o__Methanosarcinales;f__Methanogasteraceae;g__Methanogaster;s__Methanogaster sp003194445	GB_GCA_003194445.1
CABMIH010000065.1_96	MPENEPTPKKIGVYLCRCGGNISDVVDLQAVAESLKEENVIVNIQDYLCSSAGQEKIKNDIEKGKVDRVVIGSCSPKLHLETFRSMAKKAGLNPNLLEITNIREQASWVHDKESKEGVNSKARGLIKGAVARISSIEALVPLEKKLVDRTLVVGGGIAGITTALELADGHEVILIEKQPYLGGHMIGLSKTFPTLDCSQCILTPKMVAVHNHPGITMFTQTEVAEVNGSPGDYSINLRHSPRYVDIEKCISCGACARKCPSGAIFLPFAQAVPQAYMIDMSKCKNCGACVKVCPRDAITLDAKETTSSVSAGAVTVATGFESIDPSFIEEYNYPAPNLLTAVEFEEMLSAKSKTGMRLQKADGTFPNRVAFVLCAGSRDFTGRGKKHCSKVCCIYSQKQ…	I	A2-1	771	d__Archaea;p__Halobacteriota;c__Methanosarcinia;o__Methanosarcinales;f__Methanoperedenaceae;g__Methanoperedens;s__Methanoperedens sp902386205	GB_GCA_902386205.1
DUJZ01000182.1_2	MESKSGSVLVVGGGIGGVQTSLDLAESGFKVYMVENKASIGGVMSQLDKTFPTNDCSMCILSPKLVEAARHPMISMMTLTEVMGVEGEAGNFTVTLRKKPRYVREDRCVGCGICAEKCPSKVASEYEIGLMNRKAIYVAYAQAVPMKYAIDADHCLFLQKGKCGNCKKVCPADAIDYEMKEVIEKINVGAVVLAPGYELFDARLKKEYGYKEFKNVLNSLEFERVLSATGPYQGHVVRPSDHATPKKVAFIQCVGSRDEKVGNPFCSSVCCMYALKQAIIAGEHTTGLKSTIFFMDVRAFGKEFEDYAKRAEGEYGIKMHRGTRVASVEEAEGNNLLLRYSDGNNVLAEEFDLVVLSAGFQPPANAKQMADNMGFKLNEFGFCYTDVYSPLETTKKGIY…	II	A3-C	873	d__Archaea;p__Thermoplasmatota;c__Thermoplasmata;o__Methanomassiliicoccales;f__UBA472;g__UBA472;s__UBA472 sp8940u	GB_GCA_013329565.1
JAKIXL010000084.1_6	MKPADDKDNVSGMGCGEGGRNDIVVIGGGIAGMTASLALASLGHKVALIEKSDKLGGRAGRLGTMLPQMLRCSEIIGPMVFRVLGDRNIKVLLSSEISSIGRDDSGHFVEMDNGRRETGSAIIIATGLDTVPAGAVPEYGHGLRKGVMTLEELEERIASGGPLSDEVPRAIVFVQCVGSRTERRGVPYCSALCCANAIKNALLLKREDPGRDVTVLYIDIRTTGKGQEELYREARRSGVRFIRGQPSLVTEREGRLLVCGENTLLRELYELPADLVVLATGLRQPPSNLLLMDELEIAEGTTGFPLAFGSHTTAEGVFLAGSVKGPMDMPTAERDARACALDVHEHLVKGPRTASP*	I	A0	357	d__Archaea;p__Thermoplasmatota;c__Thermoplasmata;o__Methanomassiliicoccales;f__Methanomassiliicoccaceae;g__UBA6;s__UBA6 sp022709105	GB_GCA_022709105.1
NZ_JHWX01000013.1_65	MDHKVGVFICHCGGNISDVLDIERIKESINVDVIEEYENLCSINGSKLIRDKIINENLDRVVIAACSPESHEKTFQEYIKPLNPYLMDMVNLREQCSWVHSQTSESFNQKATDKAINLINASIEKLKVSEAVDPILIQTTESAAVIGGGISGMSAALSLAKQGIHVYLIEETPSIGGHMAKIGKVFSPVKIAEECGLCLLNPVLNEVVWNNNIEILTSSKIIKAERRAGSFNLLVEKKPRYVDTDKCISCGDCVDVCSKEIPNDWNDNLSYRKSIYKPFSQCYPDTYVIDIDNCDKCGDCKRACRMDAISFRQDSEMIPLEVGSVIIATGHKLFDPDLRPEYGYSRYDDVITQSELGRILGVNGPTKGKLQCLSNGKVPERVVMIQCVGSRDIKPDGHK…	I	A2-1	771	d__Archaea;p__Methanobacteriota;c__Methanobacteria;o__Methanobacteriales;f__Methanobacteriaceae;g__Methanobrevibacter_B;s__Methanobrevibacter_B wolinii	RS_GCF_000621965.1
NZ_FOTL01000026.1_22	MTKDLKVGVFLCHCGGNISDIVNIDDIKSTLDVDVVEEFENLCSLNGRKIIRDAIFEHDLNRVVVAACSPISHEKTFQDYVQPLNPYLMDMANIREQCSWIHEDSEKATNKSINLINASIEKVKQAEAIDSIHCQTPDAVAVIGGGIAGMNAALSLAKQGIKVTIIEQSPSIGGNMAKIGKVFSPVKIAEECGMCLLNPVVNEIVWNDNIEIITNAKVVDALRRAGNYNLIIEQSPRYVDSERCITCGKCAKACEVEVPDNWNDGLSMRKAIYRPFGQSYPQSYVIDSNSCIKCGKCIKECSMKAINLRDKSEKIPLNVGSVIIATGHQLFNLDNRPEYSYQRYDDIITQSELGRITGVNGPTKGKLVKSNGEVPKRVVMIQCVGSRDEKPGGHRYCSK…	I	A2-1	771	d__Archaea;p__Methanobacteriota;c__Methanobacteria;o__Methanobacteriales;f__Methanobacteriaceae;g__Methanobrevibacter;s__Methanobrevibacter olleyae	RS_GCF_900114585.1
JACIVX010000001.1_73	MDVDSFGKVLVVGGGVAGLQTALDLSRANVEVFLVEKEMLLGGTVAKLHKLFPSMESGSSMIKRLTDEIHSRSEVLIHTNTVVSNIRRNSNRFHITLSSRERGHPKQEIEADAIVLATGLVPVDLALFPEYGYGRYCEVMSSIEFERLLVEEERKGEDIFNGQDGNYNKTIAFVQCAGSRTERSGGVPYCSAVCCMNAIKNAISVKELHPDSDVWIFYIDIRVHATYGEEMYRKAKRLGVKFVRGQPSLILKKEQFRKVIVCGENTLLRELYEIPADIVVLSAGLRHPESSLELFRMLNLPISADGFPLNLKDSFEPCVTSVDGIFIVGSAESPKDVHSTITQGRACAMKILERFMS*	I	A0	358	d__Archaea;p__Thermoplasmatota;c__Thermoplasmata;o__Methanomassiliicoccales;f__JACIVX01;g__JACIVX01;s__JACIVX01 sp014361295	GB_GCA_014361295.1
JAGXOS010000003.1_14	MRIETPRIGVYICHCGVNIAATVDVKGVAEFAKELSYVVIARDYQYMCSDPGQELIKNDIKEQRLNRVVVASCSPRMHEPTFRNACEDAGLNAYCFEMANIREQCAWVHSDKDKATEKAKDLVASAVSKAALLEPLERKKVGVIPGALVIGGGIAGIYAALEIADKGFETYLVEKEPSIGGHMAQLDKTFPTLDCSACILTPKMVEVDRHKNIQLLTYSEVKEVNGYIGNYKVMIRKRPRYVDAHKCTGCGECANACLLYGRIPNEFDAGLAKRSAIYVPFPQAVPLIYTVDAERCIYMTKGKCGKYPACKEACPADAIDFEQREEEIEVEVGTIVVATGYELLDPSEKPEYGYKYDEVLTGLEFERLSVASSPTGGKILINGKEPKEVVFISCVGSRS…	I	A1	657	d__Archaea;p__Halobacteriota;c__Syntropharchaeia;o__ANME-1;f__ANME-1;g__JAGXOS01;s__JAGXOS01 sp023659775	GB_GCA_023659775.1
JAGXOS010000035.1_14	MNEEEEIRIGVFVCRCGVNIGGVVDCDEVARYAATLPGVVCTSVNKFTCSDSGQADIQEHIRKYNLNRVVVAACTPKTHEPTFRVCCEEAGLNQYLFEFVNIRDQCSWMHIWDHEGATKKAKDLVRMGVYRAKLLEPLEESEVAVDPNAVVIGAGVAGMQAAMDLGDMGFHVYLVEKEPSIGGRMARFDKVFPTNDCSICILGPKMVEVARNENIEIMSYAEVVEVEGFVGNFEVTIEHKPRYIDMDKCNGCAQCAEECPVEVPYDFNEGFGTRGAAYVPFPQAVPLRAVIDLENCLRSEGKKCNACTKACDRDAIDFSQEKRYSKVKAGVIIVAPGSVTYDPEQRNDYGYGIYDNVITTMEFERLLNADGPTEGHVIRASDCKEPMRLGFINCVGSRD…	I	A1	657	d__Archaea;p__Halobacteriota;c__Syntropharchaeia;o__ANME-1;f__ANME-1;g__JAGXOS01;s__JAGXOS01 sp023659775	GB_GCA_023659775.1
LYOR01000001.1_284	MTVCVIGGGISGIMAALALSRRGTETVLIESGETLGGHMAEIADCISGLEPKLIEVEADPLIEVITGVTVEKIDGSRGNFTLTLSGGRTINASSIILATGYTPFDPSVWSRYHLEHPNVYTSLEFERVISLSSPTGGRLPDGIRRIGFIQCIGSRDPRANPLCSSVCCMYTANEIKTLKARNPDVEVYVFFMDIRVAGRDERTIDKLKREGVTYIRSRVPEVITDDGKLTVRYEDTGAGELKSLDLDAVVLAIGLLPSGSTRKLAELAGLELTEEGYIKVSDGVRTSVDGIYACGCVAAPVRISDAVVQAEAAASLASEDGSPPPEMPELIEPEGEPAIGLIIFTDNGTLGSYIDLEKVREAALAIDGVIQVKEVPSLSGLEAEIASLVKDGSNRIVVA…	II	A3-INSERT	881	d__Archaea;p__Halobacteriota;c__Syntropharchaeia;o__Syntropharchaeales;f__Syntropharchaeaceae;g__Syntropharchaeum;s__Syntropharchaeum butanivorans	GB_GCA_001766825.1
NC_003551.1_273	MAEEEPRIGVYVCHCGVNIAGVVDVKEVAEFAKTLKNVVVARDYKYVCSDPGQEIIQRDIEKYDLNRVVVAACSPRLHEPTFRRCVEEAGLNPYCFEMANIREHCSWVHMDDPARATEKAKDLVRMAVAKARLLESLETIKVDVTDRALVIGGGVSGIQAALDLADMGFEVILVEKEPSIGGRMAQLDKTFPTNDCSICILAPKMVDVSKHPNIKMYTYAEVVEVDGYVGNFTVKIEKKPRYVDEDACTGCGACAEVCPIEVPNEFDEGLGMRKAIYKPFPQAVPSVFTIDEEHCIRCGLCEEVCDADAIDFDQEPEIVEEEVGAIICAIGYDTCDPTEREEYGYGVYDNVITSIELERLINASGPTGGKVVRPSDGKKPKRIAFIQCVGSRDPHRTNP…	I	A1	657	d__Archaea;p__Methanobacteriota;c__Methanopyri;o__Methanopyrales;f__Methanopyraceae;g__Methanopyrus;s__Methanopyrus kandleri	RS_GCF_000007185.1
WRKC01000085.1_1	MTKSALVIGGGIAGIQASLDLADRDIHVYLVERLPTIGGTMSRLDKTFPTNDCSACILSPKMADCIGHPNITTLTYHEVLKVEGKAGDFKVTLKKKARYVDPSSCTACGDCLAKCPAKGISDEFEFGLTTRRAIYIPHAQAVPRVAIIDAANCRMIQSGKCGVCSKTCQKKAINYEEKDEEFEIEVGSIIAAAGLKIWNAALATEYGYGRFKNVVTALEFERIMCASGPARGHITVPSSGEEPKKIAFVQCCGSRSEKAGWKKYCSSVCCMYATKQAIITKEHLNVEEDVFFMDIRSYGKEFEAYIERGQKEYGIKMHRGARVSNVEEDPETKKLTVNFTDSNGDPASDEYDIVVLSVGLNPPEGAEETARLLGIELNEYGFCKTSVFNPLETTRQGVF…	II	A3-C	881	d__Archaea;p__Thermoplasmatota;c__Thermoplasmata;o__Methanomassiliicoccales;f__Methanomethylophilaceae;g__Methanoplasma;s__Methanoplasma sp009778275	GB_GCA_009778275.1
WASR01000355.1_4	MKPGIFICCCGDNISGKIDLEKLKRSVSEDVKFIDETPYLCSNEGMEHIIAKIKSEKPEGIVIAACSPKMHEKRFRRCAERADLNQYMMDVANIREQCAWVNKDSNPTVRAIDIVNSSINAVRNSIGLKKVQLPITKSALMVGGGISGITAALSLAKHGIRVYLVEKSASIGGNMVKIGKVFSADTLSEECAMCSLGPLISEVGENPNIEVITNAEVSGLSGHMGKYSVKIQTDPEMINGEKCTSCGICSEICNIDVLDEFNFNLTFRNAAYKPFPGALPSSYSIDSNACIKCGKCVEACPADAINLESVPKNIELNVGAIVLATGYSELNPEQIEEFGYKKIEGVITQMELARILAVNGPTSGKLISPLTGKKPKSIVMIQCVGSRDRKPGSIPQCST…	I	A2-1	772	d__Archaea;p__Methanobacteriota;c__Methanobacteria;o__Methanobacteriales;f__Methanobacteriaceae;g__Methanobacterium_B;s__Methanobacterium_B sp009712615	GB_GCA_009712615.1
NC_015636.1_186	MEEPRIGVYICHCGINIGGVVDCPAVSEFAKTLKNVVVARDYKYMCSDPGQELIQKDIKEYNLNRVVVAACSPRMHEPTFRRCVQEAGLNPFLFEFVNIREHDSWVHMHEPEKATEKAKDLVRMGVAKARLLEPLEFIKVGVKKRALVIGAGVAGIQAALDLGDMGFETVLVEKTPSVGGRMAQLDKTFPTNDCSICILAPKMVDVAKHPNIKLYSYSEVKEVSGYIGNFKVKILKKPRYLDETKCTGCGQCAEVCPIEVPNEFDMGLGTRKAIYKPFPQAVPAKYTIDKEHCIECGLCSTVCGPKAIDYNQKPELVEEEVGSIIVAIGYDPFDPSVKEEYGYGIYDNVITGLELERLINASGPTMGHVVRLSDGKTPKRVAFIQCVGSRDAKVGNKYC…	I	A1	657	d__Archaea;p__Methanobacteriota;c__Methanococci;o__Methanococcales;f__Methanococcaceae;g__Methanothermococcus_A;s__Methanothermococcus_A okinawensis	RS_GCF_000179575.2
SUTQ01000002.1_147	MSETNRIGVFLCHCGGNISDNVDLDKIEEKLSENDEICSIKHHENLCSLEGRNIIKDQILREDLDRVVVSACSKITHGATFQKYIKPLNPYLFEMPNVREQCSWVTDDKEKSTDKALSLINSAIETVKYNEPLKKIPTSVKNSVLVIGAGISGITAANSLAKQGMEVTLVEKRPAVGGAMIQVGKVFTPDKMSEDCAACLLNPVIDEMVHNENITLLTNTVLERSSRNAGNFDVILRKKPDYVDTEKCTSCGKCTEVCPAYALDEWNEGLNNRKAIYKPFPQAVPSTYTLDDESCIKCGACINVCPTNAINLDAIDEIISLNVGAVVIATGHQRFDTNKRPEYGHPFYEDVLSQMQLARLMGINGPTNGHLQVPSTGKVPRRVVMIQCVGSRDQMPDGH…	I	A2-1	772	d__Archaea;p__Methanobacteriota;c__Methanobacteria;o__Methanobacteriales;f__Methanobacteriaceae;g__Methanosphaera;s__Methanosphaera stadtmanae_C	GB_GCA_015062805.1
WQZJ01000008.1_1	MTKSALVIGGGIAGIQASLDLADRDIHVYLVERDATIGGKMCRLDKTFPTNDCSACILSPKMADCNGHPNVDVLTYSEVVKVEGKAGDFKVTVRKKPRYVNMDECTGCGDCITKCPAKNIPDEYEYGLTTRKAIYIPHAQAVPRVALIDPAFCRKILNDKCGLCEKACGKKAINYADKEELVTLDIGSIVCATGFQTWDAKLSTEYGYGRFANVVTAMEFERMMCASGPDHGHIKCPSNGEAPKKIAFIQCCGSRSEKKGSQKYCSSVCCMYATKQAIITKEHATVDEDIFFMDIRSYGKEFEAYIHRAEDEYKIKMHRSSRVACVEEDPETKRLKVSFTDAAGDPQTAEYDLVVLSIGLNPPTGAEEFSKILGIDLNKYGFCDTKVSDPLSTSREGIF…	II	A3-C	885	d__Archaea;p__Thermoplasmatota;c__Thermoplasmata;o__Methanomassiliicoccales;f__Methanomethylophilaceae;g__WRKA01;s__WRKA01 sp009780795	GB_GCA_009780795.1
SUTR01000008.1_21	MSENNRIGVFLCHCGGNISDYVDLDKVEEKLADNECVCSIKHHENLCSLEGRNIIKDQILRKDLDRVVISACSKITHGATFQKYIKPLNPYLFEMPNVREQCSWVTNNKEDATRKALSLVNSAIESVKYNESLKKIPTKVKNSVLVVGAGISGITAANSLAKQGMEVTLIEKRPAVGGAMIQVGKVFTPDKMSEDCAACLLNPVIHEMVHNEHITLLTNTVLEKSTRNSGNFDVILRKKPDFVDPEKCTSCGKCTQVCPSYAPDEWNEGLNDRKSIYKPFPQAVPSTYTLDSDSCIKCGACLNVCPTNAINLDAIDELIALTVGSVVIASGHQRFDTTKRPEYGHAFYEDVLSQMQLARLMGVNGPTHGHLTVPSTGKIPKRVVMIQCVGSRDQMPDGH…	I	A2-1	772	d__Archaea;p__Methanobacteriota;c__Methanobacteria;o__Methanobacteriales;f__Methanobacteriaceae;g__Methanosphaera;s__Methanosphaera stadtmanae_A	GB_GCA_015062825.1
JAEELZ010000004.1_6	MSETNRIGVFLCHCGGNISDNVDLDKIEEKLSENEEICSIKHHENLCSLEGRNIIKDQILRENLDKVVISACSKITHGATFQKYIQPLNPYLFEMPNVREQCSWVTEDKDKSTKKALSLINSAIETVKYNEPLKKIPTKVKNSVLVIGAGISGITTANSLAKQGMEVTLIEKRPAVGGAMIQVGKVFTPDKMSEDCAACLLNPVIDEMVHNDKITLLTNTVLERSSRNAGNFDVILRKKPDYIDPEKCTSCGKCTQACPSFAPDEWNEGLNNRKAVYKPFPQAVPSTYTLDDDFCIKCGACINVCPTNAINLDAIDEIISLTVGAVVIATGHQRFDTNKRPEYGHPFYEDVLSQMQLARLMGINGPTNGHLQVPSTGKVPRRVVMIQCVGSRDQMPDGH…	I	A2-1	772	d__Archaea;p__Methanobacteriota;c__Methanobacteria;o__Methanobacteriales;f__Methanobacteriaceae;g__Methanosphaera;s__Methanosphaera sp016282985	GB_GCA_016282985.1
JANPRD010000002.1_148	MAIAVIGGGVAGIHAALTLANSGYKVYLIERSGKLGGKMSELAECETGLSPSIAEVEAHPNIEVMLSSEVEGISGSAGSFKLRVSGRELEVASVILTPGYDIFEEIPKSYAIDHPDVVTSLEFERILREKKGELTRPSDGKKVKRLGFIKCIGSRCKQNEICSSACCGYTAKEAKIVLDRYPDVEIYIFYMDVRTFQRYDEFFDEIKDKGAKYIRSRVPEIIVEDGKLLLKYENLAKGTIETVELDMVVLAVGLLPSKTMRDLASKLGVQLDEFGFVQTKFTSPVETNVSGIFVGGTARAPMMVADSVAFAEAAAAKAARLSERDGVLPEEREYVAFEEEPRVSVIINSMLELDKAALAAHAEGLGAVVHVAEADTAGFSDAVKQAVERGANRIVAAGF…	II	A3-INSERT	893	d__Archaea;p__Halobacteriota;c__Syntropharchaeia;o__ANME-1;f__ANME-1;g__JANPRD01;s__JANPRD01 sp024699715	GB_GCA_024699715.1
JAFRKG010000053.1_12	MSETNKIGVFLCHCGGNISDNVDLNQIEEKLSENGEVVIIKHHENLCSLEGRNIIKDQILRQDLDRVVISACSKITHGATFQKYIIPLNPYLFEMPNVREQCSWVTDNKEEATKKALSLINSGIESVKFNEPLKKIPTNVKKSVLVIGAGISGITAANSLAKQGMEVTLIEERPAVGGAMIQVGKVFTPDKMSEDCAACLLNPVIDEMVHNENITLLTNTVLEKSTRNSGNFDVRLRKKPEYVDTDKCTSCGKCTSICPTLTPDEWNEGLNQRKSIYKPFPQAVPSTYTLDDKSCIKCGACMEVCPTNAINLDVVDEIIALTVGSVVIATGHQRFDTSKRPEYGHPFYEDVLSQMQLARLMGVNGPTNGHLKVPSTGKIPRRIVMIQCVGSRDQMPGGH…	I	A2-1	772	d__Archaea;p__Methanobacteriota;c__Methanobacteria;o__Methanobacteriales;f__Methanobacteriaceae;g__Methanosphaera;s__Methanosphaera sp017431845	GB_GCA_017431845.1
JAFGHB010000023.1_13	MGIAVVGGGISGISAALDLARSGFTVYLIEKNQELGGKMSELAECKVGLAPLIAEVENHPNIELLLSSELEAVSGSAGNFTLTVSGKEITVESIVLAPGYELFEAISRSYSLDHPDVVTSLEFERMLRAATKTGELLRPSNGAPVKRVGFIQCVGSRCTENEQCSTVCCAYTAREAWILKRRFPGVDTYIFYLDLRVFGKDEALVEEIRNRYNVKYIRSRVPEVVSEGETLTVKFEDFEQGSVARLDLDMVVLAVGLRPSRTVRKLAEITGVKTDGNSGYVETSFTKPLETNISGIFVCGTANAPMKVWESVAQGSAAALKASLLSERVERLEKDREVVAADVEPRIGVFICGCEGEISNSVDISAVVERIKNQNGVVYVNGEINTCEDVRTVIEREIR…	II	A3-INSERT	895	d__Archaea;p__Halobacteriota;c__Syntropharchaeia;o__ANME-1;f__ANME-1;g__JACGMN01;s__JACGMN01 sp016930255	GB_GCA_016930255.1
PRCZ01000014.1_15	MGIAIIGGGVAGITAALDLANSGYKVYLVEKNAELGGKMAELAECKVGLSPRVVEIENHPNIDLMLSSELESLSGSAGNFTLKVSGTTVEAESVILAPGYDVFDNIAKSYGFGSPDVVTSLDFEGMLRASTMSGELLRPSDNKPVKKIGFIKCVGSRCQENEICSTACCAYTAKEVWVVKERYPDIDVSVFYMDIRVFGKDEELVAELKDKYGVKYIRSRVPEVIPERGSLKVKYEDLKKGVIANLDFDLIVLAVGLLPSKTLGRLSEITGVKTDKYGYVETSITSPLETNMPGVFACGTATAPMKVRESVAQASGAALKAAILSQRTEPIPGQEERKYIEVGDEQKIGVFICGCEGEVADSVDIPAVVEQVKQLRDVVLVNGDTNTTKEVLEAIEGGI…	II	A3-INSERT	896	d__Archaea;p__Halobacteriota;c__Syntropharchaeia;o__ANME-1;f__ANME-1;g__QENH01;s__QENH01 sp009903405	GB_GCA_009903405.1
CP022705.1_1041	MAEKNEETIEEPKIGVYVCHCGINIGGVIDVEAVKDYAATLPNVALAKEYKYYCSDPGQEEIQKDIKELGLNRVVVAACSPRLHEPTFRRCVREAGLNPYLFEFANIREHDSWVHMNQPEEATEKAKDLVRMAVAKSRLLEALESETVSVDNKAMVIGGGVAGIQSALDLADMGFKTYMVEKEPTIGGRMAQLDKTFPTLDCSMCILAPKMVDVGKHENIELMTYAEVKEVDGYIGNFKVKVEKKPRYIDEDLCVGCGSCVDVCPIEMPNYFDQGIGMVKAAFIPFPQAVPLCATIDKDYCIECKLCDEICERGAVKHDQEPEEVELEVGTIIVATGFDPYNPTEKLEYGYGSHTNVVSAMELERQINASGPTEGKVLKPSDGEKPKSVAFIQCVGSRD…	I	A1	658	d__Archaea;p__Methanobacteriota;c__Methanobacteria;o__Methanobacteriales;f__Methanobacteriaceae;g__UBA117;s__UBA117 sp002494785	GB_GCA_003491285.1
NC_007681.1_125	MTNQHKIGVFLCHCGGNISDVLKLDKIEKQLIKNNEVVSIKHHENLCSLEGRKIIKDQILRENLDRVVIAACSRVTHGETFQNYIKPLNPYLFEMPNVREQCSWVTKNHEEATNKALSLINSAIESVKYDEPLEKIPTQVKNSVLVIGAGISGITTAVSLAKQGMKVTLIEKRPAVGGAMVQVGKVFSPEKLTEDCAACLLNPVIDEMVHNKNIRLLTNTKLERSERRAGNFDVILRKKPVYVDTQKCTSCGRCTSACPTVVPDEWNEGLINRKAIYKPFPQAVPSTYTLDDEHCIKCGICTNVCPTNAIDLDAIDDIISLTVGSVVIATGHQRFDTSKRPEYGHELYEDVLSQMELARVMGVNGPTHGKLLVPSTGKVPRRVVMIQCVGSRDQLPGGH…	I	A2-1	772	d__Archaea;p__Methanobacteriota;c__Methanobacteria;o__Methanobacteriales;f__Methanobacteriaceae;g__Methanosphaera;s__Methanosphaera stadtmanae	RS_GCF_000012545.1
NC_015216.1_2466	MKPGVFLCCCGDNISSKIDLDKLKRSVCEDVQFIDEATYLCSNEGMEHIVTKIKSEKPGGIVIAACSPKMHEKRFRSCAERANMNQYLVDVANIREQCAWVSKDPDPTVKAIDIVNSSINAVKNSVGLAKIQIPVIKSALVVGGGISGITAALSLAKQGIHVHLVEKSASIGGNMVKIGKVFSADTLSEECAMCSLGPLISEVGENHNIDVISMAEVSGVSGHMGNFSVTLQTDPKMIDGDRCTSCGRCAEICSINVPDEFNFNLTLRNAAYKPFAGALPSSFSIDPDACIKCGKCVEACPVDAINLESKTKNIVLEVGAIVLATGYTELNPEQMEEFGYKRIQGVITQMELARLLAVNGPTSGKLISPLTGKKPRNIVMIQCVGSRDRKQGSIPQCST…	I	A2-1	772	d__Archaea;p__Methanobacteriota;c__Methanobacteria;o__Methanobacteriales;f__Methanobacteriaceae;g__Methanobacterium_B;s__Methanobacterium_B lacus	RS_GCF_000191585.1
JAFUCN010000036.1_1	MAEEINNNEEIRIGVFVCHCGVNVGGVVDCPDVAEYAKTLPNVVFATDYKYMCSDPGQAMIQEEIKEKNLNRIVVAACSPRLHEPTFRRCVEEAGLNKFLFEFANLREQDSWVHMNEPEAATAKAKDLTRMAVAKARLLEPLEATKVAVNNTALVIGGGVAGIQTALDLGDMGFKTYMVERNPTIGGRMGQLDKTFPTLDCSMCILAPKMVDCAKHDNIELISYAEVKEVDGYIGNFTVKVEKKARYVDEDLCTGCGSCQEACPIEIPNYYDEGVGMVKAAYIPFPQAVPLCATIDKDYCIECNLCVQACGPDAIDHNQQPEEIELEVGTIVAAIGYDPFDPSGIYQYGYGRFSNVITAMEIERMINASGPTGGHVIKPSDGIEPKRVAFIHCVGSRDE…	I	A1-C	447	d__Archaea;p__Methanobacteriota;c__Methanobacteria;o__Methanobacteriales;f__Methanobacteriaceae;g__Methanobrevibacter_A;s__Methanobrevibacter_A sp017459665	GB_GCA_017459665.1
WSZT01000170.1_3	MKIGVYVCHCGTNIAATVDVEEVAKFAESLPDVAVSRAYVYMCSDPGQELIKRDIRDAKLDRVVVASCSPRMHEITFRRACEEAGLNAYCLEMANIREQCSWVHSDREKGTEKAKELIASAVAKASLLESLEPMRVGVTPSALIIGGGIAGIQCALDIADAGFQVYLVEKEPSVGGHMAQLDKTFPTLDCSACVLTPKMVDVARHDKIKLITYAAVDSVEGYIGNFKVRVKKTPRYVDEAKCTGCGECANICPIKDAVPNDFDLGLSKRGAVYIPFPQAIPMVYTIDKMGGIPPCRLGCPANVNVQGYVALIAQGRYREAIDLIREVNPLPAICGYVCPHPCEEECNRVEIDDPIAICALKRFAADNIDYDAETDGETEEADETEDATKEERAEKIAII…	III	A9	1141	d__Archaea;p__Halobacteriota;c__Syntropharchaeia;o__ANME-1;f__ANME-1;g__QENH01;s__QENH01 sp013139985	GB_GCA_013139985.1
NZ_CP014213.1_1328	MSDEKIGVFLCHCGGNISDNVDLDYVESELLKGDDVCVVRHHENLCSLEGKNIIKDQILREKLDKVVIAACSKITHGNTFQNYIQPLNPYLFEMPNIREQCSWVTENRDESTVKALSLINSSVESVKHNEPLKKIPTKVKNSVLVVGAGISGITVANSLAKQGMEVTLIEKRPAVGGAMIQVGKVFTPGKLSEDCAACLLNPVIDEMVRNEKITLLTNTVLESSTRNSGNFDVILRKKPDYINPEKCTSCGKCTEVCPTYAPDEWNEGLTDRKAIYKPFPQAVPSQYTLDDESCIRCGKCIDVCPTKAINLDAIDEIISLTVGSVVVATGHQRYDTAKRPEYGHPFYEDVLSQMQLARLMGVNGPTNGHLVVPSTGKVPRRVVMIQCVGSRDQMPDGHK…	I	A2-1	772	d__Archaea;p__Methanobacteriota;c__Methanobacteria;o__Methanobacteriales;f__Methanobacteriaceae;g__Methanosphaera;s__Methanosphaera sp003268005	RS_GCF_003268005.1
DASC01000017.1_8	MQIGVYICHCGLNIGGVLDIDAIVAEAATLDGVRIARDIDFACSDAGQEEIRADIGSGVDRVVVAACSPRMHQTTFERLLEDSGLNPYLLMMVNIREQCSWVHADNPALATQKAIDLVRMGVAEARELAPIPKRTIPINQDALVIGAGIAGMTAALDLADSGMKVHLIEREPTIGGRAALYGSLFPTNDCAICIIAPKMTDVLNHRNIDLYTYAEITGVGGSVGNFRVRGIKKPRFVREDICKGCIDDCAHVCPITVPNQFDYDIGVRKAIYVPVPQSVPMIACIDEHCVGCGLCEEACPLDAIDYFQKEEEFEFDAGAIIVATGWKPFDAARKEEYGYGRHRDVVTSLQLERMLNASGPTYGRAIRPSTGELAQRIAFIQCVGSRDATVGNNYCSLVC…	I	A2-1	773	d__Archaea;p__Halobacteriota;c__Methanosarcinia;o__Methanosarcinales;f__Methanogasteraceae;g__Methanogaster;s__Methanogaster sp002503595	GB_GCA_002503595.1
JAGXOS010000216.1_1	MRNESLSIGVYVCHCGTNIAATVDVKEVAEFAKNLPDVAISRDYVYMCSDPGQELIKQDIQDANLDRVVVASCSPRMHEPTFRKACEEAGLNPYCMEMANIREQCSWVHSDKEKATEKAKELVASAVAKASLLQPLEPMRMGVTPSALVIGGGIAGIQSALDIADAGFQVYLVEREPTIGGHMAQLDKTFPTLDCSACVLTPKMVDVAHHENIKLITYAEVESVEGYVGNFRVTVKKKPRYVDEEKCTGCGECANICPIKDVVPNDFDLGLSKRGAVYIPFPQAIPLVYTIDKIDIEGILPCRLGCPAGVNVQGYVALISQGRYKEAVDLIREVNPLPAICGHVCPHPCEDECNRGEIGEPIAIAAFS	I	N/FAD+FS	368	d__Archaea;p__Halobacteriota;c__Syntropharchaeia;o__ANME-1;f__ANME-1;g__JAGXOS01;s__JAGXOS01 sp023659775	GB_GCA_023659775.1
JADHYP010000092.1_3	MKIGVYICHCGTNVAATVDVKEVVKFAKNLPDVAISRDYVYMCSDPGQETIKKDILDARLDRVVVASCSPRMHEPTFRKTCEEAGLNAYCMEMANIREQCSWVHLDREKATEKAKELVASAVAKASLLEALEPMHVGVTPSALVIGGGIAGIQSAMDIADAGFQVYLVEREPSIGGHMAQLDKTFPTLDCSACVLTPKMVDVARHKNIELITYAGVETVDGYIGNFRVVVRKKARYVDEEKCTGCGDCAKVCPVIISNEFDMDIGARKSAYVPFPQAVPLVYTLERAKCMKCGLCEVVCEPGAINFEDKDEEIELEVGAIVVATGYDLFDASLEPNYGYEYDEVITGLEFERLCNASGPTFGKIEINGKEPKEVVFISCVGSREKEVEGGKGNEYCSRV…	I	A1	658	d__Archaea;p__Halobacteriota;c__Syntropharchaeia;o__ANME-1;f__ANME-1;g__WJOV01;s__WJOV01 sp016782355	GB_GCA_016782355.1
MVJJ01000102.1_2	MSDEKIGVFLCHCGGNISDNVDLDYVEQELLKGDDVCVVKHHENLCSLEGKNIIKDQILREKLDKVVIAACSKITHGNTFQNYIKPLNPYLFEMPNIREQCSWVTENKDESTTKALSLINSSVEAVKHNEPLKKIPTKVKDSVLVVGAGISGITVANSLAKQGMDVTLIEKRPAVGGAMIQVGKVFTPGKLSEDCAACLLNPVIDEMVRNENIALLTNTVLESSTRNSGNFDVILRKKPNYINPEKCTSCGKCSAVCPTYAPDEWNEGLTDRKAIYKPFPQAVPSEYTLDDESCIKCGNCIDVCPTKAINLDAIDEIISLTVGAVVVATGHQRYDTAKRPEYGHPFYEDVLSQMQLARLMGVNGPTNGHLVVPSTGKVPRRVVMIQCVGSRDQMPDGHK…	I	A2-1	773	d__Archaea;p__Methanobacteriota;c__Methanobacteria;o__Methanobacteriales;f__Methanobacteriaceae;g__Methanosphaera;s__Methanosphaera sp003266145	GB_GCA_003266145.1
VGTM01000004.1_12	MAEKKEKEETAEEPKIGVYICHCGINIGGVADIDALEEYSASLPNVEVAAQYKYYCSDPGQEEIKKDIKEKGINRVIVAACSPRLHEPTFRRCVKEAGLNPYLFEFANIREQDTWVHMNEPEAATEKAKDLIRMAVAKARLLEPLIAETVSVDNKALVIGGGVAGIQAALDLGDMGFKTYLVEKQPTIGGRMAQLDKTFPTLDCSMCILAPKMVDVGKHENIELLSFSEVKEVDGYIGNFKVTVEKKPRYIDDEICVGCGSCGDVCPIEIPNYFDEGIGMVKASYLPFPQAVPLVATINKDYCIECKLCDEICERGAVNHDQEPQDIELEVGTIIVATGFDPYDPTEKLEYGYGAHTNVVGGLELERMINASGPTEGKVLKPSDGEKPKRVAFIQCVGS…	I	A1	658	d__Archaea;p__Methanobacteriota;c__Methanobacteria;o__Methanobacteriales;f__Methanobacteriaceae;g__VGTM01;s__VGTM01 sp016874685	GB_GCA_016874685.1
JAAEEP010000002.1_75	MRPSSTGVFICHCGGNISDAIDISSIKQGLQREEVGLVKDVPYLCSDEGQELIKNCIKLKKLDRIVIAACSPNIHEHTFRSCARDSGLNPHMVDIANVREQCAWISAEDPTRRALDIIRSSVYAIQHAKPYETPSIPVVKKVAVIGGGIAGITAARSLGKMGIETCLIEKSPTIGGNMVKVGKVISPEKLSEDCAMCSLSPLMGELARDKHVEIKTLTRVVGCKGRAGEFTLELESGPFYVDPELCRSCSKCSDACKIAAPDEWNVGLSLRKAIYRPFSQSIPPSYVIDPEACNRCEDCVDTCVSHAIDLTRMVVKDSISVGAIVIATGHAEMDPSERFELGYGKYPEVLTQMELARLLAINGPTRGKLEINGEIPRRIIMVQCVGSRENKPGSIPYCS…	I	A2-1	773	d__Archaea;p__Thermoplasmatota;c__Thermoplasmata;o__Methanomassiliicoccales;f__JAAEEP01;g__JAAEEP01;s__JAAEEP01 sp013415695	GB_GCA_013415695.1
JAAEEP010000008.1_18	MKALRMECDPHRRGNALMTNGENRILIIGGGISGISAALDLANQGHEVILVERDSTIGGHMARLDKTFPTLDCAICILSPKMVEVSRNPRIKLLTCSEVIDVKEIDGRFTVTVERKPRYVDESKCTGCGICMESCPSTKIPNEFNEEMDFRAAIWIPFPQAVPRIATIDPEHCLKLREGKCGVCQKKCPVGAIDYNMRGEKEEIQVSSILIATGFEPLEPVDLQRYGYWDNDNVITAIQLERMLNASGPTKGHVLRPSDGVPPKKIAFVLCAGSRDVKCKEYCSKICCMYSAKDAMLVLEHEPESEVTIFYNDLRAIGNGGEEFLDRAARTPGVRYLRGLPAQVQGDDFGNLSVRYHDIERALAVDGSYDMVVLFTPILPRSGMRKLAEILDIELDEQG…	II	A3+MVH	1179	d__Archaea;p__Thermoplasmatota;c__Thermoplasmata;o__Methanomassiliicoccales;f__JAAEEP01;g__JAAEEP01;s__JAAEEP01 sp013415695	GB_GCA_013415695.1
LIHJ01000072.1_35	MTDAHSILVIGGGIAGIQASLDLADQGFRVHLVERESAIGGRMAQLDKTFPTMDCSICILAPKMIDCYRHPNINLLTYCEIKEVSGSAGNFTVKVLKKPRYVDEEKCTGCDECPKACPVTMPNEFDMGLGTRKAIYRPFPQAVPNIFAIDKKGIPPCRAACPAGVNVQGYIALIKQGKFKEALELIRRDNPFPAVCGRVCFRPCEPECERGKVDEPAAINALKRFIADCWLEGSMEKPEPMPKVYEEKIAVIGSGPAGLTAAYELVRKGYSVTVFEALPEPGGMLRVGIPEYRLPKKVLDAEIRYVEYLGVEIRTNTKIGKDLTVMDLLREGYKAIFIATGAHKSKKLGIEGEELKGVIHALDFLREVNLGRSIEVGDKVAVIGGGNVAIDAARVALRL…	III	A10	903	d__Archaea;p__Thermoproteota;c__Bathyarchaeia;o__B26-1;f__BA1;g__BA1;s__BA1 sp001399805	GB_GCA_001399805.1
JAFGKP010000092.1_10	MGVAVIGGGISGISAALDLAHSGFRVYLIEQRQTLGGKVAELAECKIGLAPWLAEVENHPNIELLLGGTVEALSGTAGDFRLTVSGRVLAVGSIILAPGYEIFENVSSSYNLDHPDVITTLDFERMLRAATKSGELTRPSNGQPVRKISFIQCVGSRCTENELCSTVCCACTARDAKIIRQRFPQVEVAVFYIDLRVFGRDEQLVEELKNDPGVRYIKSRVPEVIPCGSPVHMDTPSGEPLLLKYENFAAGTIEQQAFDLVVIAVGLLPSKTLNELTEILGVIQDPFGYPATSATNPVETSVPGIFVCGCANGPMRVQESVAQGSAAAVKAARFVKRSDQHAETPQKHAPVGEAPRIGVFICGCEGEISNNVDIAVLAERVRSHDTVVHVDTELTTCET…	II	A3-INSERT-TRX	903	d__Archaea;p__Halobacteriota;c__Syntropharchaeia;o__ANME-1;f__ANME-1;g__JACGMN01;s__JACGMN01 sp016928455	GB_GCA_016928455.1
QBUV01000127.1_9	MQIGVYICHCGLNIGGVLDIDAIVAEAGAFDDVRIARDIDFACSDAGQEEIKADIEGGVDRVVVAACSPRMHQTTFERLLEDSGLNPYLLVMANIREQCSWVHSDNTSLATQKAIDLVRMGVAEARELTPILKRTIPINQDALVIGAGIAGMTAALDLADSGMKVHLIEREPTIGGRAALYGSLFPTNDCAICIIAPRMTDVLNHQNIDLYTYAEITGVGGSVGNFRVRGIKKPRFVKEDICKGCIDDCAHVCPITVPNQFDYDIGVRKAIYVPMPQSVPMIACIDEHCVGCGLCEEACPLDAIDYFQKEEEFEFDAGAIIVATGWKPFDAARKEEYGYGRHRDVITSLQLERMLNASGPTYGRAIRPSTGELAQRIAFIQCVGSRDATVGNNYCSVVC…	I	A2-1	773	d__Archaea;p__Halobacteriota;c__Methanosarcinia;o__Methanosarcinales;f__Methanogasteraceae;g__Methanogaster;s__Methanogaster sp013572355	GB_GCA_013572355.1
QBUN01000343.1_9	MKIGVYVCHCGTNIAATVDVEEVAKFAESLPDVAVSRDYVYMCSDPGQELIKRDIRDAKLDRVVVASCSPRMHEVTFRRACEEAGLNAYCLEMANIREQCSWVHSNREKGTEKAKELIASAVAKASLLESLEPMRVGVTPSALIIGGGIAGIQCALDIADAGFQVYLVEKEPSVGGHMAQLDKTFPTLDCSACVLTPKMVDVARHDKIKLITYAAVDSVEGYIGNFKVRVKKTPRYVDEAKCTGCGECANICPIKDAVPNDFDLGLSKRGAVYIPFPQAIPMVYTIDKMGGIPPCRLGCPANVNVQGYVALIAQGRYREAIDLIREVNPLPAICGYVCPHPCEEECNRVEIDDPIAICALKRFAADNIDYDAETDDETEEADETEDATKEERAEKIAII…	III	A9	1141	d__Archaea;p__Halobacteriota;c__Syntropharchaeia;o__ANME-1;f__ANME-1;g__QENH01;s__QENH01 sp013180565	GB_GCA_013180565.1
JAFNKG010000005.1_45	MKIGVYICHCGTNIAATVDVNEVTKFAKNLSGVAISRDYVYMCSDPGQELIKKDILNAKLDRVVVASCSPRMHEVTFRGACEEVGLNGYCMEMANIREQCSWVHSDKEKATEKAKELVASAVAKASLLQPLEPMRVGVTPSALIIGGGIAGIQCALDIADAGFQVYLVEREPSVGGHMAQLDKTFPTLDCSACILTPKMADVARHKNIELVTYADVENVEGYIGNLKVVVRKKVRYVDEEKCTGCGYCAKVCPVTISNEFDMGLGTRKAAYIPFPQAVPLAYTLERAKCMGCALCEVVCEVGAINFEDDDEEIELEVGAIVVATGYDLFDPSLEPNYGYEYDRVITGLEFERLCNASGPTKGGIEINGKEPKDVVFISCVGSREKDVEGGKGNECCSRV…	I	A1	658	d__Archaea;p__Halobacteriota;c__Syntropharchaeia;o__ANME-1;f__ANME-1;g__JAFNKG01;s__JAFNKG01 sp017883965	GB_GCA_017883965.1
JAGGRR010000261.1_6	MGIAVIGGGVAGITAALDLADSGYKVYLIERNAELGGKMAELAECKTGLSPRIAKIENHPNIELILGSELESFSGSAGNFKLKVSGNKEIEVESVVLAPGYDIPDKVALSYGYGSPDVVTSLDFEGILRAATASGELKRQSDGKEVKKIGFIKCVGSRCQDNEICSTACCAYTAKEAWVVKERFPNVEVYIFYMDVRVFGKDEELVAELKEKYGVHYIRSRVPEVIPEDGTLTVKFENLEKGTIEKIELDMVVLAVGLLPARTLSKLAEQTGVKTDKYGYIETSISNPLETSVRGIFACGTATAPLKVRESVGMASGAALKAALLSERTELIPGQEEHKYIELEPGAEPKVGVFICDCDGEVSKTVDIPAVAERVKELRDVVFVSSDTKTMSDALAAVE…	II	A3-INSERT	904	d__Archaea;p__Halobacteriota;c__Syntropharchaeia;o__ANME-1;f__ANME-1;g__G60ANME1;s__G60ANME1 sp021159465	GB_GCA_021159465.1
QEXZ01000008.1_15	MGIAVIGGGVAGITAALDLADSGYKVHLIEKNAELGGKMEELAECQMGLSPYIAKVENHPNIDLMLSSELERLSGTAGDFKLSVSGNEVGVESVVLAPGYDIPEVAKSYGFGSPDVVVSLDFEGILKAATVSETGELVRPSDGKPVKRLGFIKCVGSRCQENEICSTACCAYTAKEAWEVKERYPDIEIYIFYMDIRVFGKDEELVAELKDKYGVKYIRSRVPEVIPEGGALTVKFENLEKGTIEKLDLDMVVLAVGLLPSKTMSKLAEITGVKADKYGYIETSLTSPLETSVPGILACGTATAPMKVRESVAQASGAALKAAGLSQRTEPIPGQEEHKFIEIGDELKTGVFICGCEGEIANSIDIPAVAERISELKDVAYVNSETNTLQEAMDAIESG…	II	A3-INSERT	906	d__Archaea;p__Halobacteriota;c__Syntropharchaeia;o__ANME-1;f__ANME-1;g__QEXZ01;s__QEXZ01 sp003160755	GB_GCA_003160755.1
QMVO01000023.1_13	MRGERAKQKPLGMREKERDEGLLIGVYVCHCGTNIAATVDVKEVAGFAKNLPGVAISRDYVYMCSDPGQELIKKDILEAKLDRVVVASCSPRMHEVTFRRACEEAGLNAYCMEMANIREHCSWVHSDREKATEKAKELVASAVAKASLLQPLEPMRMGVTPSALVIGGGIAGIQSALDIADAGFKVYLVEREPTIGGHMAQLDKTFPTLDCSACVLTPKMVDVARHENIELITYAEVESVEGYVGNFRVRVKKKPRFVDEEKCTGCGECANICPVKEVVPNDFDLGLSKRGAVYIPFPQAIPLVYTIDKIDIEGIPPCRLGCPAGVNVQGYVALIAQGRYKEAVDLIREVNPLPAICGYVCPHPCEEKCNRGEIDEPIAIAALKRFAADCIDYEAEEDK…	III	A9	1182	d__Archaea;p__Halobacteriota;c__Syntropharchaeia;o__ANME-1;f__ANME-1;g__QMVO01;s__QMVO01 sp003661125	GB_GCA_003661125.1
WSZT01000131.1_4	MGIAVIGGGVAGITAALDLANSGYKVYLVEKNAELGGKMAELSECQMGLSPYIAKVSNHPNIELMLSSELESLSGSAGNFKLKASGKEIDAESVVLAPGYDVFDEIAKSYGFGSPDVVPSLDFEGILKTVTAGDSGKLVRPSDGKQVKRIGFIKCVGSRCQENEICSTACCAYTAKEVWDIKERFPDIDVYVFYMDVRVFGKDEELVADLKDKYGVHYIRSRTPEVIPEGDTLTVKFENLEKGTIDKLKLDMVVLAVGLQPSKTLGRLAEITGVNTDKYGYIETGITSPIETSVPGIFACGTATAPMKVRESVGLASGAALKAAVLSQRTEPIPGQEDRKYIEVGDAPPKIGVIICDCEGEVGQTVDIPAVAERVKGVKGVELVNSETKTMKEAMSAIE…	II	A3-INSERT	906	d__Archaea;p__Halobacteriota;c__Syntropharchaeia;o__ANME-1;f__ANME-1;g__QENH01;s__QENH01 sp013139985	GB_GCA_013139985.1
NZ_JRWK01000001.1_177	MNNEQQKIGVFLCHCGGNISDVIDLDKIEEELSKNEDVVTIKHHENLCSLEGRKIIKDQILREGLDRVVISACSKVTHGETFQNYIKPLNPYLYEMANIREQCSWVTEDSKKATNKALSLINSEIESVKYDEPLEKIPTQVKNKVLVVGAGISGITSAVSLAKQGMEVTLIEKKPAVGGAMVKVGKVFSPEKLTEDCAACLLNPVINEMVHNKNITLLTNTKLERSERRAGNFDVILRKKPVYVDPEKCTGCGRCTAACPTIAPDEWNEGLINRKAIYKPFPQAVPSKYTLDDEHCIKCGACINVCPTNAIDLDAIDDIISLTVGSVVIATGHQRFDTSKRPEYGHELYEDVISQMELARIIGVNGPTQGKLLVPSTGKVPRRVVMVQCVGSRDQLPGG…	I	A2-1	773	d__Archaea;p__Methanobacteriota;c__Methanobacteria;o__Methanobacteriales;f__Methanobacteriaceae;g__Methanosphaera;s__Methanosphaera sp001729965	RS_GCF_001729965.1
QBUN01000403.1_5	MGIAVIGGGVAGITAALDLANSGYKVYLVEKNAELGGKMAELSECQMGLSPYIAKVSNHPNIELMLSSELESLSGSAGNFKLKASGKEIDAESVVLAPGYDVFDEIAKSYGFGSPDVVPSLDFEGILKTVTAGDSGKLVRPSDGKQVKRIGFIKCVGSRCQENEICSTACCAYTAKEVWDIKERFPDIDVYVFYMDVRVFGKDEELVADLKDKYGVHYIRSRTPEVIPEGDTLTVKFENLEKGTIDKLKLDMVVLAVGLLPSKTLGRLAEITGVNTDKYGYIETGITSPIETSVPGIFACGTATAPMKVRESVGLASGAALKAAVLSQRTEPIPGQEDRKYIEVGDAPPKIGVIICDCEGEVGQTVDIPAVAERVKGVKGVELVNSETKTMKEAMSAIE…	II	A3-INSERT	906	d__Archaea;p__Halobacteriota;c__Syntropharchaeia;o__ANME-1;f__ANME-1;g__QENH01;s__QENH01 sp013180565	GB_GCA_013180565.1
JAFNKG010000003.1_68	MGIAIIGGGVAGITAALDLADSGFKVYLIEKNAELGGKMAELAECKTGLSPKIVEIENHPNIELLLSSELESLSGSAGEFKLNVSGNEIEAESVVLAPGYDVFDEIPKSYAIANPDVVTSLEFEGMLRSATASETGELLRPSDGKRVKKIGFIQCIGSRCQENEICSTACCAYTAKEAWEVKERYPDMDVCVFYMDIRVFGKDEELAAELKDKYGVKYIRSRVPEVIPENGALSVKFENLEKGTIDKLDLDMVVLAVGLLPSKTLSRLAEITGVKTDKYGYIETSITNPLETNVEGLFACGTATAPMKVRESVAQASGAALKAALLSERTEMIPGQEERKYVEAGEEPKIGVFICGCEGEVRDCVDIPAVAERVSQLKDGVFVNSETNTMEEAMEAIES…	II	A3-INSERT	906	d__Archaea;p__Halobacteriota;c__Syntropharchaeia;o__ANME-1;f__ANME-1;g__JAFNKG01;s__JAFNKG01 sp017883965	GB_GCA_017883965.1
DSCO01000040.1_29	MGIAVIGGGVAGITAALDLADAGYKVYLIEKNEKLGGKVAELAECETGILPRIIKIENHPNIELMLLSEVQSCSGSAGDFKLTVSGREIGVESVVLAPGYDVFDNIAKGYAINDPDVVTSLEFEAMLRACTVSETGALVRPSDGKPVRKIGFIKCIGSRSQENEICSTACCGYTAKEVWELKERYPYMDVFVFYMDVRVFGKDEELVAKLKDKYGVHYIRSRVPEVFPEADTLVVKYENLANGTIDRQELDMVVLAVGLLPSKTLGKLAETFAVKTDTYGFIETSLTSPLETSVPGIFAAGTATAPMKVRETAMQASGAALQAAAQSGKTEPIPGQEERKYIEVGDEEPKIGVFISGVQGDVAEAIDIPAVAAIVKRLRNVAAVNAETATMQETMAAIE…	II	A3-INSERT	908	d__Archaea;p__Halobacteriota;c__Syntropharchaeia;o__ANME-1;f__ANME-1;g__JACGMN01;s__JACGMN01 sp011049045	GB_GCA_011049045.1
JAKSUF010000036.1_3	MAENEEIKIGVYVCHCGVNVGGVVNCQEVAEYAATLPNVVVAKDYKYMCSDPGQSLIQDDIKELGLNRVVVAACSPRLHEPTFRRCVEEAGLNKFLFEFANLREQDSWVHMNQPVEATEKAKDLTRMAIAKARLLEPLEASKVSVDNKSLVIGGGVAGIQSALDLADMGFKTYMVEKNPTIGGRMGQLDKTFPTLDCSMCILAPKMVDVSKHENIELITYAEVTEVDGYIGNFTVTVNKKARYVNEDDCTGCGQCQEICPIEIPNYYDEGVGMVKAAYIPFPQAVPLCATIDKNYCIECGLCETVCGPNAIDREMEPEDIKLEVGTIIAATGYDPYDPSEKYEYGYGRYTNVITAMEIERMINASGPTGGHVVKPSDGIEPKRVAFIHCVGSRDEQIGK…	I	A1	658	d__Archaea;p__Methanobacteriota;c__Methanobacteria;o__Methanobacteriales;f__Methanobacteriaceae;g__Methanobrevibacter;s__Methanobrevibacter sp024409145	GB_GCA_024409145.1
JAFGKP010000103.1_2	MGIAVVGGGVAGITAALDLADAGYKVYLIEKNEKLGGKVAELAECETGILPRIIKIENHPNIELMLSSEVESCSGSAGDFKLTVSGKEIGVESVVLAPGYDVFDNIAKGYAINYPDVVTSLEFEAMLRACTVSETGALVRPSDGKPVRKIGFIKCIGSRSQENEICSTACCGYTAKEVWELKERYPFIDVFVFYMDVRVFGKDEELVAKLKDKYGVHYIRSRVPEVFPEADTLVVKYENLAKGTIDRQELDMVVLAVGLLPSKTLGKLAKTFAVKTDTYGFIETALTSPLETSVPGIFAAGTATAPMKVRETVMQASGAALQAAAQSGKTEPIPGQEERKYIEVGDEEPKIGVFISSVQGDVAETIDIPAVAAEVNRMRNVAAVNAETTTMQETMAAIE…	II	A3-INSERT	908	d__Archaea;p__Halobacteriota;c__Syntropharchaeia;o__ANME-1;f__ANME-1;g__JACGMN01;s__JACGMN01 sp016928455	GB_GCA_016928455.1
JAFGHB010000005.1_54	MGIAVIGGGVAGITAALDLADAGYKVYLIEKNDRLGGKVSELAECETGISPRIVKIENHPNIELMLSSELEGLSGSAGDFKLNVSGGKELNVESVVLTPGYDVYDDIAKGYAIDNPDVVPSLEFEGMLRACTVSETGALVRPSDGQPVKKIGFIKCIGSRCKENEICSTACCGYTAKEVWELKERYPTIDAYVFYMDVRVFGKDEELVAKLKDKYGVHYIRSRVPEVLAEGGALTVKYEDLANGTIEQLNLDMVVLAVGLLPSKTMAKLAEVTGVNLDPYGFIATSMTSPVETSVPGIFAGGTATAPMKVRESVILSTGAAAKAAQLSERTEEIPGQEERKYVDVGEEPKIGVFICGCEGEVTGAMDIPVVAEHVGSLRDVAVVNTETNTMKETMGAVE…	II	A3-INSERT	908	d__Archaea;p__Halobacteriota;c__Syntropharchaeia;o__ANME-1;f__ANME-1;g__JACGMN01;s__JACGMN01 sp016930255	GB_GCA_016930255.1
NC_009464.1_280	MANGKENRVGVFICHCGTNIAGTVNVKAIAEYAKTLPGVVIANDYPYMCSTPGQEKIKAAVKDHKLDAIVVAACSPRLHEPTFRKATELAGLNPFVFEMANIREQSSWIHMKEPERATEKAKDIVRMAVAKARLLEPLQTKSVPCEKTAMVIGAGIGGIEAAMKLADSGILTYLIEKEPTIGGYMSRLDKTFPTLDCSQCILSPKMAEAGRHPNIKLLSYSEVDNVEGFIGNFKVTVRRKARGVIEDACNGCGDCATVCPVTRPNEFDVGMGPRKAIYICHPQVVPLKYTVDFDSCVKCELCVKKCGDKKAIDLEMKDTFVELKIGSIIVATGFDLYEIEKKEEWGYGVYDNVITGIHFERLINAAGPTGGKLIRPSDGQKPHNVGFVLCAGSRDQDSN…	I	A1	658	d__Archaea;p__Halobacteriota;c__Methanocellia;o__Methanocellales;f__Methanocellaceae;g__Methanocella_A;s__Methanocella_A arvoryzae	RS_GCF_000063445.1
JAAXOC010000088.1_2	MSGQKTGVYLCRCGGNISDAVDVEAIAEKVSGMDSVAIANVQDYLCSSAGQGKIKSDIETGMIDRVVIGSCSPKLHLETFRAMAKMAGINPMLLEIANIREQCSWVHEDQQEATRKAKGLITGAVFRMNSLESLEPIIKDLEDRVLVVGGGISGITAALEMANEHEVILVENKAYIGGQMIGLSKTFPTFDCSQCTLTPKMVEVFNHPNITLYTQTEVASVNGNVGDFKVTLRRMPRYVDVDACTSCGRCAQECPEDAIALPFVQAIPQAYIINMEKCVECGLCEKVCDVGAVKLDDREENIEVNVGAITIATGFEPIDPSIIEEYNYGRHPDIITAIEFEEMLSAMSRTGMRLQKSDGTMPQKVAFVLCVGSRDFNRANKYCSKVCCLYSQKQAQLVL…	I	A2-1	757	d__Archaea;p__Halobacteriota;c__Methanosarcinia;o__Methanosarcinales;f__Methanocomedenaceae;g__Methanocomedens;s__Methanocomedens sp014237145	GB_GCA_014237145.1
JAKSUF010000080.1_1	MTHDTSDLRVGVFICRCGGNISDMIDIEKVKDSLDVAVVEDFVNLCSLNGRKIIRDGIINKNLDRVVIAACSPISHEKTFQDYIQPLNPYLMDMVNLREQCSWVHNDPEKATNKAITLIKASIEKVKQSQAVDPIFCHTPENVAVIGGGISGMSSALSLAKQGIKVTLIEETPSIGGNMAKIGKVFSPVKIAEECGLCLLNPILNEVVWNENIEVLTNAKVVSSERRAGTFNLIVEKEPRYVDTEKCISCGKCADACEEEVPNAWNDNLSMRKAIYKPFSQSYPDAYVVDIDNCAKCGKCIKACPMKAIKLRGEKEMIPLSVGSVIVATGHKLFDPNLRPEYGYSRYDDVITQSELGRVLGVNGPTKGKLERLSNGEVPKRIVMIQCVGSRDEKPNGHR…	I	A2-1	774	d__Archaea;p__Methanobacteriota;c__Methanobacteria;o__Methanobacteriales;f__Methanobacteriaceae;g__Methanobrevibacter;s__Methanobrevibacter sp024409145	GB_GCA_024409145.1
NZ_JAHLZE010000012.1_14	MAEERDVSNEEPRIGVYVCHCGINIGGVVDVPAVAEYAKTLPNVVIAKDYKYYCSDPGQQVIQDDIKEHNLNRIVVAACSPRLHEPTFRRCVREAGLNQFLFEFANLREHDSWVHMGEPEAATEKAKDLTRMAVAKARLLEPLEASVVSVDNKAMVIGGGVAGIQSALDLADMGFQTYMIEKQPTIGGRMGQLDKTFPTLDCSMCILAPKMVDVGKHENIELMTYSEVREVDGYIGNFKVKVEKKPRYIDEELCVGCGSCVEVCPIEMPNYFDEGIGMVKAAYIPFPQAVPLCATIDKDYCIECKLCDQICERGAVKHDQESEFVDIEVGTIIVATGYDPYNPTEKLEYGYGAHSNVITAMEIERMINASGPTEGHVVKPSDHKTPKRVAFIHCVGSRD…	I	A1	658	d__Archaea;p__Methanobacteriota;c__Methanobacteria;o__Methanobacteriales;f__Methanobacteriaceae;g__Methanobrevibacter_C;s__Methanobrevibacter_C sp020148105	RS_GCF_020148105.1
PIXU01000140.1_5	MGIAVIGGGVAGITAALDLADSGYKVHLIEKNAELGGKMEELAECQMGLSPYIAKVENHPNINLMLSSELERLSGTAGDFKLSVSGNEVGVESVVLAPGYDIPEVAKSYGYGSPDVVVSLDFEGMLKAATVSETGELVRPSDGKRVKKLGFIKCVGSRCQENEICSTACCAYTAKEAWEVKERFPDIEIYIFYMDIRVFGKDEELVAELKDKYGVKYIRSRVPEVIPEEGALTVKFENLEKGTIEKLDLDMVVLAVGLLPSKTLSKLAEITGVKTDKYGYIETSLTSPLETSVPGILACGTATAPMKVRESVAQASGAALKAAGLSQRTEPIPGQEEHKYIEVGDELKTGVFICGCEGEIANSIDIPAVVERVSELKDVVYVNSETNTLQEAMDAIESG…	II	A3-INSERT	909	d__Archaea;p__Halobacteriota;c__Syntropharchaeia;o__ANME-1;f__ANME-1;g__QEXZ01;s__QEXZ01 sp003601795	GB_GCA_003601795.1
HG425166.1_1913	MADENKQEATEEPKIGVYVCHCGINIGGVVDIEAVKDYAATLPNVEISEEYKYFCSDPGQEMIQKDVKEGKINRVVVAACSPRLHEPTFRRCVEEAGLNKFLFEFANLREHDSWVHMNEPEKATEKAKDLVRMAVAKARLLEPLEASRVKVDDKALVIGGGVAGIQSALDLADMGFKTYLVEKQPTIGGRMAQLDKTFPTLDCSMCILAPKTVDAAKHENIELISFAEVKEVHGYIGNFNVVIEKKPRYVKEEECTGCGSCSEVCPIEMPNYFDEGMGMVKAAYIPFPQAVPLCATIDKDYCIECHLCDQICERGAIDHDQETETIEIDVGTIIVATGYDPYNPTEKKEYSYADAQNVITGLELERLINASGPTMGKVLKPSDGKHPKSVAFIQCVGSR…	I	A1	659	d__Archaea;p__Methanobacteriota;c__Methanobacteria;o__Methanobacteriales;f__Methanobacteriaceae;g__Methanobacterium;s__Methanobacterium sp000499765	GB_GCA_000499765.1
JAGGZZ010000227.1_13	MGIAVIGGGVAGITAALDLADSGYKVHLIEKNAELGGKMEELAECQMGLSPYIAKVENHPNINLMLSSELERLSGTAGDFKLSVSGNEVGVESVVLAPGYDIPEVAKSYGYGSPDVVVSLDFEGMLKAATVSETGELVRPSDGKRVKKLGFIKCVGSRCQENEICSTACCAYTAKEAWEVKERFPDIEIYIFYMDIRVFGKDEELVAELKDKYGVKYIRSRVPEVIPEEGALTVKFENLEKGTIEKLDLDMVVLAVGLLPSKTLSKLAEITGVKTDKYGYIETSLTSPLETSVPGILACGTATAPMKVRESVAQASGAALKAAGLSQRTEPIPGQEEHKYIEVGDELKTGVFICGCEGEIANSIDIPAVVERVSELKDVVYVNSETNTLQEAMDAIESG…	II	A3-INSERT	909	d__Archaea;p__Halobacteriota;c__Syntropharchaeia;o__ANME-1;f__ANME-1;g__QEXZ01;s__QEXZ01 sp021161765	GB_GCA_021161765.1
LGEU01000135.1_2	MAEEKKEEMEEPRIGVYVCHCGVNIAGVLDIDEVRDYAATLPNVVIARDYKYYCSDPGQLEIQEDIKELGLNRVIVAACSPRLHEPTFRRCVEEAGLNPFLFEFANIREQDSWVHMHEPEAATEKAKDLIRMAVAKSRLLEPLEASKVSVEDKALVIGGGVAGIQAALDLADMGFKTYLVERRPSIGGRMAQLDKTFPTLDCSMCILSPKMVDVGKHENIELITYAEVKEVDGYIGNFKVKVEKKPRYIDEEECVGCGTCVEVCPIEMPNYFDEGIGMTKAVYIPFPQAVPLCATINKDYCIECNLCDEVCERGAVNHDQEPEEIELEVGTIIVATGYDPYDPTEKLEYGYGKYTNVITGIELERLINASGPTEGKVLKPSDGKKPKRIAFLHCVGSRD…	I	A1	659	d__Archaea;p__Methanobacteriota;c__Methanobacteria;o__Methanobacteriales;f__Methanothermobacteraceae_A;g__Methanothermobacter_A;s__Methanothermobacter_A sp001507955	GB_GCA_001507955.1
DQIP01000145.1_6	MTISNEHIGVFICHCGGNISDAIDIPSVKQEIGTSDIPVFDCEYLCSNIGQDLIKTIIDKHSLDKVVIGACTPAKHEKLFKKCIGDAGLNTSMLEIANLREQCSWVHTGNPAATKKSISLLNGKIKRIQTAHPLTPVQVTINPNAMVIGGGIAGINTALNLANNDIHTYLIEQDVTIGGNTAKIGKIFSPEKLAEECAMCSLSPLMNEVGSHPNITLLTYTEVESASGNVGDFKVTMRKKARYVKDNCMACGRCSEVCPVYAENDFNCGVKDKKAISMRFAQSVPQVYSIDPDHCIELAGTDCGKCLDVCKVDAIDFGQKDEFIDINVGAIVVATGFDEYDASLKPQYGYGIFKNVITQMELARILGVNGPTLGKLARPSDNSTPKNIVMIQCVGSRDE…	I	A2-1	775	d__Archaea;p__Halobacteriota;c__Methanosarcinia;o__Methanosarcinales;f__Methanosarcinaceae;g__DQIP01;s__DQIP01 sp020793565	GB_GCA_020793565.1
JAEZRD010000102.1_19	MSIKSPVQNKSDIKIGVFICKCGGNISDKVDIERLKEEIDAEIIEVYTNLCSLNGRKIIRDNIISNNLDRVVIVACSPISHEKTFQDYIKPLNPYLMDMVNLREQCSWVHPDDANITDKAITLVNASIEKVKQSHAVDPILCQTPNSVAVIGAGISGISAATSLARQGYEVFLIEEKPSIGGHMAGIGKVFSPVKIAEECGLCLLNPVIKNVVENDNVNILTNTTVKSIDRRAGTFSVVLENNPRYVDSDRCISCGECEKVCPVEVPDEFNDGLSNRKAIYKPYSQAYPDTYTIDMENCKKCGACIKKCSMDAIYLEGESENVPITVGSVIIATGHELFDPGKRPEYGYSRYEDVITQSELGRIMGVNGPTKGKLEKPSNGEVPKRLVMIQCVGSRDEK…	I	A2-1	775	d__Archaea;p__Methanobacteriota;c__Methanobacteria;o__Methanobacteriales;f__Methanobacteriaceae;g__UBA412;s__UBA412 sp023440975	GB_GCA_023440975.1
MVPY01000032.1_12	MADENKQEATEEPKVGVYICHCGINIGGVIDIEAVEEYAATLPNVVVSKEYKYFCSDPGQDMIQQDIKEGKVNRVVVAACSPRLHEPTFRRCIREAGLNPFLFEFANIREHDSWVHMGEPEAATEKAKDLVRMAVAKARLLEPLEAEKVSVDNKALVIGGGVAGIQSALDLADMGFKTYMVEKQPTIGGRMAQLDKTFPTLDCSMCILAPKTVDVGKHENIELISFAEVKEVHGYIGNFQVVIEKKPRYVIEDLCTGCGSCSEVCPIEMPNYFDEGMGMVKAAFIPFPQAVPLVASIDKDYCIECKLCDSVCERGAIDHDQKPETIEIDVGTIIVATGFDPYDPTEKKEWSYEDAQNVITGLELERLINASGPTMGKVLKPSDGEKPKSVAFIQCVGSR…	I	A1	659	d__Archaea;p__Methanobacteriota;c__Methanobacteria;o__Methanobacteriales;f__Methanobacteriaceae;g__Methanobacterium;s__Methanobacterium sp002067065	GB_GCA_002067065.1
JAMJFS010000023.1_13	MSLSNGQIGVFICHCGGNISDVVDIQSVKQEIELDNISVFDCEYLCSNIGQDLIRKSIDKHSLDKIVIGACTPVKHEKLFLKCIEDVGLNASMLEIANLREQCSWVHPDNLAATNKSISLLIGKIKRVQLALPLTPIQVSINPNAMVIGGGIAGINSALNLANNGIHTYLIEKDVTIGGNAAKIGKIFSPEKLAEECAMCSLSPLMNEIGTHPNITLLTYAEVENVSGSAGDFKVNIRKKPRYVKDNCMACGRCSEVCPVYVENDFNCGVKDKKAISMRFAQSVPQVYSIDSDHCIELTGGECGICRNVCKVDAIDFEQREENIELDVGAIIVATGFDEYDASKKPQYGYGIFENIVTQMDLARILGVNGPTLGKLARPSDNSVPKNIVMIQCVGSRDE…	I	A2-1	775	d__Archaea;p__Halobacteriota;c__Methanosarcinia;o__Methanosarcinales;f__Methanosarcinaceae;g__DQIP01;s__DQIP01 sp023544565	GB_GCA_023544565.1
DSCO01000047.1_6	MMAEKEVPMGVAVIGGGISGIAAALDLAHAGFRVYLIEQRQTLGGKVAELAECKIGLAPWLAEVENQPNIELLLGDTVEALSGTAGDFRLTVSGRVLAVGSIILAAGYEIFENVSPSYHLDHPDVVTTLDFERMLRVATKNGELTRPSNGRPVRKIGFIQCVGSRCTENELCSTVCCACTARDAKIVRQRFPRVEVALFYIDLRVFGRDEQLVDELKSDPGVRYIKSRVPEVIPCGSPVHEDISSGEPLLLKYENFAAGTIEQQVFDLVVIAVGLLPSKTLNELTEILGVSQDPFGYPATSATNPVETSVPGIFVCGCANGPMKVHDSIAQGSAAAVKAARFVKRSEHQYAETPEERATVGEAPRIGVFICGCAGEISNNVDIAALADRVRSHKSVVHV…	II	A3-INSERT-TRX	912	d__Archaea;p__Halobacteriota;c__Syntropharchaeia;o__ANME-1;f__ANME-1;g__JACGMN01;s__JACGMN01 sp011049045	GB_GCA_011049045.1
NZ_MRCT01000002.1_11	MDHKVGVFICHCGGNISDVLDIEKIKESIGDVDVIEEYENLCSINGSKIIRDKIINENLDRVVIAACSPESHEKTFQEYVKPLNPYLMDMVNLREQCSWVHSQTSDSFNQKATDKAVNLINASIEKLKVSEAVDPILIQTTESAAVIGGGIAGMSAALSLAKQGIHVYLIEETPSIGGHMAKIGKVFSPVKIAEECGLCLLNPVLNEVVWNDNIEILTSSKLIKAERRAGSFNLLVEKKPRYVDTDKCISCGDCVEVCSQEIPNDWNDNLSYRKAIYKSFSQCYPDTYVIDIDNCDQCGDCKRTCRMNAISFRQESEMIPLEVGSVIVSTGHKLFNPDLRPEYGYSRYDDVITQSELGRILGVNGPTKGKLQCLSNGKVPKRVVMIQCVGSRDIKPDGH…	I	A2-1	775	d__Archaea;p__Methanobacteriota;c__Methanobacteria;o__Methanobacteriales;f__Methanobacteriaceae;g__Methanobrevibacter_B;s__Methanobrevibacter_B sp002208625	RS_GCF_002208625.1
DAGJ01000007.1_54	MVVESLNHSSNSDLRIGVFICKCGGNISDKVDINRLIDEIDANVIEVYTNLCSLNGRKIIRDNIITKHLDRVVIVACSPISHEKTFQDYIKPLNPYLMDMVNLREQCSWVHSSKTKLTDKAVSLVNASIEKVKQSHPVDPILCQTPDSVAVIGAGISGISAATSLARQGYEVYLIEDKPSIGGHMAGIGKVFSPVKIAEECGLCLLNPVIKSVVENDNVNILTNTHVKSINRRAGTFNIVLENNPRYVDNNKCISCGECAEVCPVQVPDEFNECLSSRKAIYKPYSQAYPDTYTIDMDNCKKCGACVKKCKMDAIYLDGEVENLPITVGSVVIATGHELFDPNKRPEYSYSRNEDVITQSELGRIMGVNGPTRGKLLKPSNNEIPKRVVMIQCVGSRDD…	I	A2-1	776	d__Archaea;p__Methanobacteriota;c__Methanobacteria;o__Methanobacteriales;f__Methanobacteriaceae;g__UBA412;s__UBA412 sp002495685	GB_GCA_002495685.1
PLXT01000061.1_29	MAEEKKQETTEEPRVGVYICHCGINIGGVVDIDAVKDYAATLPNVVVSEQYKYFCSDPGQEMIQKDIKEKGLNRVVVAACSPRLHEPTFRRAVKEAGLNPYLFEFANIREHDSWVHQNEPEAATEKAKDLVRMAVAKARLLEPLISETVSVDNKALVIGGGVAGIQAALDLGDMGFQTYLVEKQPTIGGRMAQLDKTFPTLDCSMCILAPKMVDCGKHENIELISYAEVKKVDGFIGNFKVEVEKKPRYIDESLCTGCGSCSEVCPIEIPNYFDEGVGMVKATYIPFPQAVPLCSTIDKDYCIECKLCDQVCGNMAIKHDQEPETIELEVGTIIVATGYDPYDPTEKKEWAYGQAENVVTGLELERYINASGPTQGHVVKPSDGKAPKSVAFIQCVGSR…	I	A1	659	d__Archaea;p__Methanobacteriota;c__Methanobacteria;o__Methanobacteriales;f__Methanobacteriaceae;g__Methanobacterium_B;s__Methanobacterium_B sp003151535	GB_GCA_003151535.1
PMGM01000084.1_8	MAEEKKQETTEEPKVGVYICHCGINIGGVVDIDAVKDYAATLPNVVVSEQYKYFCSDPGQEMIQKDIKEKGLNRVVVAACSPRLHEPTFRRAVKEAGLNPYLFEFANIREHDSWVHQNEPEAATGKAKDLVRMAVAKARLLEPLISESVSVTSKALVIGGGVAGIQAALDLGDMGFKTYLVEKQPTIGGRMAQLDKTFPTLDCSMCILAPKMVDCGKHENIELISYAEVKKVDGYIGNFKVEVEKKPRYIDESLCTGCGSCSEVCPIEIPNYFDEGVGMVKATYIPFPQAVPLCSTIDKDYCIECKLCDQVCGNMAINHDQEPETIELEVGTIIVATGYDPYDPTEKKEWAYGQAENVVTGLELERYINASGPTQGHVVKPSDGKAPKSFAFIQCVGSR…	I	A1	659	d__Archaea;p__Methanobacteriota;c__Methanobacteria;o__Methanobacteriales;f__Methanobacteriaceae;g__Methanobacterium_B;s__Methanobacterium_B sp003158115	GB_GCA_003158115.1
QBUV01000198.1_3	MSSEKIGVYLCRCGGNIGDVVDVEKITDEVSGMDGVALTNVQDYLCSSAGQGQIESDIKNGLIDRVVIGSCSPKLHLETFRAMAEKAGANPMFLEITNIREQCSWVHEDQEEATRKARGLVKGAVSRMQNLESLNPIIKDVKDRVLVVGGGIAGITAALEMADEREVILIERAPYIGGQMIGLSKTFPTLDCSQCILTPKMVAVFNHPNITLYTQTEVASVDGNVGDYSVTLRRSPRYVDITVCTSCGRCAAKCPTDAIYLPFAQAIPQAYIIDRELCIECGACEKACSAGAIRLGDCEEEIQVDCGAITIATGFESIDPSIIEEYHYGDHPDIITAIEFEEMVSAKSKTGMRLQKADGTFPERVAFVLCVGSRDFNRGNKHCSKVCCIYSQKQAQLVL…	I	A2-1	776	d__Archaea;p__Halobacteriota;c__Methanosarcinia;o__Methanosarcinales;f__Methanogasteraceae;g__Methanogaster;s__Methanogaster sp013572355	GB_GCA_013572355.1
PNBI01000070.1_7	MAEKIGAVMVVGGGITGVQTALDLGDSGFKVYLVEKKASIGGTMAQLDKTFPTNDCSMCIMAPKLVAAGKHQNIDLITNAEIEEVVGESGTFVVKVKRNTLRVNEEKCTGCGQCAAKCPVETEDEYNQGMKKRNAIYVAYPQAVPLIFCIDKDTCIGCGNCAEVCVAKAVEYDMEDEAVEIQVGSVILCPGFEEFDARQKKEYGYGEFKNVVTSIEFERMLSATGPYLGTVMRPSDGEIPKKVAFIQCVGSRDEKVGNPYCSSVCCMYAIKEAIIAGEHTPGLKPTIFFMDVRAFGKEFEYYRERAEKEYGVTMHRGSRVASVGEDPETKNLSLRYSIGDETNTEEFDLVVLSVGMKPAADGEMLSKKFGFELNKYGFCQTDAFSPLSTSRPGVFVSGS…	I	A6	461	d__Archaea;p__Thermoplasmatota;c__Thermoplasmata;o__Methanomassiliicoccales;f__UBA472;g__FEN-33;s__FEN-33 sp003135935	GB_GCA_003135935.1
NIZT01000054.1_12	MAEEKRDIENEEPRIGVYVCHCGINIGGVVDVPAVAEYAKTLPNVVLAKDYKYYCSDPGQQVIQDDIKEHNLNRIVVAACSPRLHEPTFRRCVREAGLNQFLFEFANLREHDSWVHMGEPESATEKAKDLTRMAIAKARLLEPLEASVVSVDNRAMVIGGGVAGIQSALDLADMGFQTYMVEKQPTIGGRMGQLDKTFPTLDCSMCILAPKMVDVGKHENIELLTYSEVRSVDGYIGNFKVTVEKKPRYIDEELCVGCGSCVEVCPIEMPNYFDEGIGMVKAAYIPFPQAVPLCATIDKDYCIECKLCDQICERGAVKHDQESEYIDLEVGTIIVATGYDPYDPTEKLEYGYGAHTNVITAMEIERMINASGPTEGKVLKPSDMEKPKRVAFIHCVGSR…	I	A1	659	d__Archaea;p__Methanobacteriota;c__Methanobacteria;o__Methanobacteriales;f__Methanobacteriaceae;g__Methanobrevibacter_C;s__Methanobrevibacter_C sp003315655	GB_GCA_003315655.1
CP022706.1_1556	MADENKQEATEEPKIGVYVCHCGINIGGVIDIEAVKEYAATLPNVEVSEEYKYLCSDPGQEMIQKDVKEGKVNRVVVAACSPRLHEPTFRRCVEEAGLNKFLFEFANLREHDSWVHMHEPEKATEKAKDLVRMAVAKARLLEALESSRVKVDNKALVIGGGVAGIQSALDLADMGFKTYLVEKQPTIGGRMAQLDKTFPTLDCSMCILAPKTVDAAKHENIELISFAEVKEVHGYIGNFSVVIEKKPRYVKEEECTGCGSCSEVCPIEMPNYFDEGMGMVKAAYIPFPQAVPLCATIDKDYCIECHLCDQICERGAIDHDQETERIEIEVGTIIVATGYDPYNPTEKKEYSYADAQNVITGLELERLINASGPTMGRVLKPSDGGHPKSVAFIQCVGSR…	I	A1	659	d__Archaea;p__Methanobacteriota;c__Methanobacteria;o__Methanobacteriales;f__Methanobacteriaceae;g__Methanobacterium;s__Methanobacterium sp003491305	GB_GCA_003491305.1
NZ_LWMW01000054.1_23	MNTSVKSPITPKNLRVGVFICECGGNISDIVDIEKVKSSINADVVGEFENLCSLNGRKIIRDNVINKNLDRVVIAACSPITHEKTFQDYVKPLNPYLMDMANLREHCSWVHDDKKKATEKAITLINASIEKVKQAQAVDPILCQTTESAAVIGGGISGISTAISLAKQGVKTYLIEQNPSIGGKMVKIGKVFSPVKLAEECGMCLLNPVINEAIWNENIEIMTNTKAISAERRAGNFNILLESKPRYVDEKKCISCGKCIEVCPVEVPDSWNDGLSMRKAIYKPFSQSYPDAYTIDIENCEKCGKCKKVCTMDAIYLKGENEMIPLNVGSLIIATGHKTFDPNLRPEYGYDRYEDVITQSELGRIMGVNGPTKGKLKMLSNGKVPRRIVMIQCVGSRDE…	I	A2-1	776	d__Archaea;p__Methanobacteriota;c__Methanobacteria;o__Methanobacteriales;f__Methanobacteriaceae;g__Methanobrevibacter_C;s__Methanobrevibacter_C cuticularis	RS_GCF_001639285.1
PWMA01000171.1_17	MAKSQIEKKELKNSSKIGVYVCHCGTNIAGSVDIKEIVNFSKNLQNVKIVREHMYLCSEQGQNIIKDDIAKEGIDRIVAACCSPRTHEEIFRKTLNSTNLNKYLYEQVNIRDQCSWPHFKDKENSTKKAKQLVKSGIYRASELEPLEDRKLSVLKSALVIGGGISGINAALDLARGGYKVYIVEKNPSIGGKMAQLDKTFPTNDCSACILAPMMVEVSNTPNIELLTYSEIEDVLGHIGKYRVTVRKKQTFVDWKKCNGCGECSIVCPVKVDNEFNCNMDKRKAIYTQFEQAIPMRAVVDKDKCVKCKLCVKKCQLGAIDLTENEDEFLEFEVGSIIVTTGYDLFDPNIKPEYDYEHPNVITSLELERMMCASGPTKGEILRPSDGRKPQTLSFVQCVG…	I	A1	659	d__Archaea;p__Methanobacteriota_B;c__Thermococci;o__Methanofastidiosales;f__Methanofastidiosaceae;g__Methanofastidiosum;s__Methanofastidiosum sp003558335	GB_GCA_003558335.1
AP017647.1_35	MAEEKKEEMEEPRIGVYVCHCGVNIAGVLDIDEVRDYAASLPNVVVAKDYKYYCSDPGQLEIQEDIKELGLNRVIVAACSPRLHEPTFRRCVEEAGLNQFLFEFANIREQDSWVHMHEPEAATEKAKDLIRMAVAKSRLLEPLEASTVSVEDKALVIGGGVAGIQASLDLADMGFKTYLVERRPSIGGRMAQLDKTFPTLDCSMCILSPKMVDVGKHENIELITYAEVKQVDGYIGNFKVKVEKKPRYIIEEECVGCGTCVEVCPIEMPNYFDEGIGMTKAVYIPFPQAVPLCATINKDYCIECNLCDEVCERGAVNHDQEPEEIELEVGTIVVATGYDPYDPTEKIEYGYGQYTNVITGLELERMINASGPTEGKVLKPSDGKKPKRIAFLHCVGSRD…	I	A1	659	d__Archaea;p__Methanobacteriota;c__Methanobacteria;o__Methanobacteriales;f__Methanothermobacteraceae_A;g__Methanothermobacter_A;s__Methanothermobacter_A sp003584625	GB_GCA_003584625.1
QMVO01000012.1_15	MIEGIETPRIGVYICHCGVNIAATVDVKEVARFANDMPCVVIARDYQYMCSDPGQELIKSDIKEHGLNRVVVASCSPRMHEPTFRNACEDAGVNPYCFEMANLREQCAWVHSDKDKATEKAKDLVASAVGKAALLEPLERKKVGVIPRALVIGGGVAGIYAALEIADKGFETYLVEKEPSIGGHMAQLDKTFPTLDCSACILTPKMVEVERHKNIQLLTYSEVKEVSGYIGNYNVKIKKIPRYVDEHKCTGCGECADACRLRDSISNEFEAGLGKRSAIYVPFPQAVPLIYTVDAEHCLYLTKGKCGKYPACKEACPADAIDFEQREEEIEVEVGTIVVATGYELLDLEEKPDYGYKYDEVLTGLEFERLSVASGPTGGKIIINGKEPKEVVFISCIGS…	I	A1	659	d__Archaea;p__Halobacteriota;c__Syntropharchaeia;o__ANME-1;f__ANME-1;g__QMVO01;s__QMVO01 sp003661125	GB_GCA_003661125.1
WASR01000275.1_4	MAEEKNQETTEELKVGVYVCHCGVNIGGVVDIEAVRDYAATLPDVEVAEEYKYFCSDPGQEMIQKDIKEKGLNRVVVAACSPRLHEPTFRRAVKEAGLNPFLFEFANLREHDSWVHQNEPEAATEKAKDLVRMAVAKARLLEPLTAESVSVDNKAMVIGGGVAGIQSALDLGDMGFKTYLVEKQPTIGGRMAQLDKTFPTLDCSMCILAPKMVDCGKHENIELISYAEVKEVHGYIGNFQVTVEKKPRYIDESVCTGCGSCTEVCPIEIPNYFDEGVGMVKATYIPFPQAVPLCATIDKDYCIECKLCDQVCGNGAIKHDQEPELIELDIGTIIVATGYDPYDPTEKTEWAYGQAENVITGLELERFINASGPTQGHVLKPSDGGHPKSVAFIQCVGSR…	I	A1	659	d__Archaea;p__Methanobacteriota;c__Methanobacteria;o__Methanobacteriales;f__Methanobacteriaceae;g__Methanobacterium_B;s__Methanobacterium_B sp009712615	GB_GCA_009712615.1
DUPR01000029.1_14	MADENKQEETEEPKIGVYVCHCGINIGGVVDIDEVKDYAATLPNVEVSEEYKYFCSDPGQDMIQKDVKEGKVNRVVVAACSPRLHEPTFRRCIREAGLNQFLFEFANIREHDSWVHMAEPEAATEKAKDLVRMAVAKARLLEPLEAEKVSVDDKALVIGGGVAGIQSALDLADMGFKTYLVEKQPTIGGRMAQLDKTFPTLDCSMCILAPKTVDTAKHDNIELISFAEVKEVNGYIGNFQVVIEKKPRYVLEDVCTGCGSCSEVCPIEMPNYFDEGMGMVKAIYIPFPQAVPLVATIDKDYCIDCKLCDQACGNGAIDHDQEAETIEIDVGTIIVATGYDPYDPTEKKEWSYADAQNVITGIELERLINASGPTMGKVLKPSDGEKPKSVAFIQCVGSR…	I	A1	659	d__Archaea;p__Methanobacteriota;c__Methanobacteria;o__Methanobacteriales;f__Methanobacteriaceae;g__Methanobacterium;s__Methanobacterium sp012838205	GB_GCA_012838205.1
JAEDGA010000002.1_1	MTKSALVIGGGIAGIQASLDLADRDIHVYLVEKDPTIGGKMCRLDKTFPTNDCSACILSPKMADCAGHPNVTVLSYSEVVKVDGEAGNFKVTVKKKPRYVKMNECTGCGDCVKACVLGGEKAKIPDEFEYGLVNRGAIYIPHAQAVPRVALIDAEHCLMISKGKCGKKCEKACQKGAINFEDQETEEVIEVGSIIAAAGFQLWDAGIATEYGYGRFDNVVTSMEYERMMCASGPDHGHIKCPSNKEEPKKIAYIQCCGSRSEKKNWKKYCSSVCCMYATKQAIITKEHSDVQEDIFFMDIRSYGKEFE	I	A6	308	d__Archaea;p__Thermoplasmatota;c__Thermoplasmata;o__Methanomassiliicoccales;f__Methanomethylophilaceae;g__SIG5;s__SIG5 sp016297775	GB_GCA_016297775.1
JACBOA010000016.1_21	MADENKQEATEEPKIGVYVCHCGINIGGVVDIDAVKDYAATLPNVEVSEEYKYFCSDPGQDMIQKDVKEGKVNRVVVAACSPRLHEPTFRRCIQEAGLNQFLFEFANIREHDSWVHMGEPEAATEKAKDLVRMAVAKARLLEPLEASKVQVDNKALVIGGGVAGIQSALDLADMGFKTYLVEKQPTIGGRMAQLDKTFPTLDCSMCILAPKTVDAAKHENIELISFAEVKEVHGYIGNFQVVIEKKPRYVIEDICTGCGSCSEVCPIEMPNYFDEGMGMVKAISIPFPQAVPLVARIDKDYCIDCKLCDQACGNGAIDHEQEPERIEIDVGTIIVATGYDPYDPSEKKEWSYADAQNVITGLELERLINASGPTMGKVLKPSDGEKPKSVAFIQCVGSR…	I	A1	659	d__Archaea;p__Methanobacteriota;c__Methanobacteria;o__Methanobacteriales;f__Methanobacteriaceae;g__Methanobacterium;s__Methanobacterium sp013403005	GB_GCA_013403005.1
JALEKL010000011.1_129	MSDDENPRIGVFLCHCGGNISDVIDLDAIEKKLLENKDIISVKHHQNLCSHEGNQIIKDQILRNHLDRVVIAACSRITHGNTFQNYIKPLNPYLFEMPNIREQCSWVTDDPKKATNKALSLINSAVETVKYDEPLAKIPTQVKNKVLVIGAGIAGLTSAVSLANQGMEVILIEQKAAVGGSMVKVGKVFSPEKLTEDCAACLLNPVISEMIQHENIRLLTNTTLEKSERRSGNFDVMLSKKPVYVDPYKCTSCGRCTAVCPTIVPDDWNEELITRKAIYKPFPQAVPSTYTLDDENCIKCGACLKVCPTDAINLDAINDVISETVGSIVIATGHQRYDTSQRPEYGHELYDDVINQMELARIMGVNGPTEGKLLVPSTGKVPRRVVMIQCVGSRDQMPG…	I	A2-1	777	d__Archaea;p__Methanobacteriota;c__Methanobacteria;o__Methanobacteriales;f__Methanobacteriaceae;g__Methanosphaera;s__Methanosphaera sp022768985	GB_GCA_022768985.1
OMVX01000033.1_23	MVSDNLKVGVFICKCGGNISDVIDIERVKESIDADVIEEYTNLCSINGRKIIRDKVIGDELDRVVIAACSTQSHLKTFQAYVQPLNPYLMDMANIREQCSWVHSTTDDDFNQKATDKVITLINASIGKVSKSEPVDPIVVQTPNSAAVVGGGISGMSAALSLGKQGIKTYLIEESPSIGGHMAKIGKVFSPVKIAEECGLCLLNPVLNDVVWNENIEVMTNSKVVKANRRAGSFNLLVETKPRYVDSEKCLSCGDCVDVCDKLIPNDWNDGLTNRKAIYKPFAQCYPDSYVIDIDNCDKCGDCKRECKMDAISFRRENEMIPLEVGSVILATGHKLFDPDLRPEYGYSRFKDVITQSELGRILGVNGPTKGKFQCLSNGEVPKNVVMIQCVGSRDDTPN…	I	A2-1	777	d__Archaea;p__Methanobacteriota;c__Methanobacteria;o__Methanobacteriales;f__Methanobacteriaceae;g__Methanobrevibacter_B;s__Methanobrevibacter_B sp900314605	GB_GCA_900314605.1
JACRGA010000025.1_274	MADENKQEATEEPKIGVYTCHCGINIGGVIDIEAVKEYAATLPNVVVSEEYKYFCSDPGQDMIQQDVKDGKINRVVVAACSPRLHEPTFRRCIREAGLNQFLFEFANIREHDSWVHMGEPEAATEKAKDLVRMAVAKARLLEPLEAEKVSVDNKALVIGGGVAGIQSALDLADMGFKTYLVEKQPTIGGRMAQLDKTFPTLDCSMCILAPKTVDAGKHENIELISYAEVKEVHGYIGNFQVVIEKKPRYVIEDICTGCGSCSEVCPIEMPNYFDEGMGMVKATFIPFPQAVPLVATIDKDYCIDCKLCDQACGNGAIDHDQKAERIEIDVGTIIVATGYDPYDPSEKKEWSYTDAENVITGLELERLINASGPTMGKVLKPSDGEKPKSVAFIQCVGSR…	I	A1	659	d__Archaea;p__Methanobacteriota;c__Methanobacteria;o__Methanobacteriales;f__Methanobacteriaceae;g__Methanobacterium;s__Methanobacterium sp016217785	GB_GCA_016217785.1
NZ_BAGX02000016.1_8	MESNDLKIGVFLCHCGGNISDIIDLERVKESVDVDVIAEFTNLCSIKGRKIIRDNIIGEDLDRVVIAACSPESHGKTFQEYIQPLNPFLMDMANIREQCSWVHSTCSDEFNQKATDKVITLINASIEKVKKSEAVDPIVVQTPNSAAVVGGGIAGMSAALSLGKQGIKTYLIEQSPSIGGHMAKIGKVFSPVKIAEECGLCLLNPVLNDVVWNDNIEIMTNSKVIKATRRGGSFNLLIENKPRYVDGDKCISCGDCAEVCSQEIPDDWNDGLTYRKAIYKPFSQCYPDSYVIDMDNCDKCGDCKRECSMNAISLRGEKEIVPLEVGSVILATGHELFDPNLRPDYAYFRYDDVITQSELGRILGVNGPTKGKFQCLSDGHIPKTVVMVQCVGSRDEKPN…	I	A2-1	777	d__Archaea;p__Methanobacteriota;c__Methanobacteria;o__Methanobacteriales;f__Methanobacteriaceae;g__Methanobrevibacter_B;s__Methanobrevibacter_B boviskoreani	RS_GCF_000320505.1
JADHYP010000065.1_4	MAKEKEGEERIGVFVCRCGVNIGGVVDCDEVARYAATLPGVVCVSVNKFTCSDSGQADIQEHIRKYNLNRVVVAACTPKTHEPTFRVCCEEAGVNKYLLEFVNIRDQCSWMHIWDHEGATKKAKDLVRMGVYRAKLLEPLEESEVAVDRNALVIGAGVAGMQAAMDLGDMGFHVYLVEKEPSIGGRMARFDKVFPTNDCSICILGPKMVEVARNENIEIMSYAEVVEVEGFVGNFEVTIEHKPRYVDVDECTGCAQCAEKCPVEVPYDFNEGFGIRGAAYVPFPQAVPLRAVIDLESCLRSEGKECKACIKACERGAIDFSQEKKYSKVKVGVIIVAPGFVTYDPEPRNDYGYGIYDNVITTMEFERLLNAAGPTEGHVIRASDCKEPMRLGFINCVGS…	I	A1	659	d__Archaea;p__Halobacteriota;c__Syntropharchaeia;o__ANME-1;f__ANME-1;g__WJOV01;s__WJOV01 sp016782355	GB_GCA_016782355.1
NZ_JQLY01000001.1_1330	MSKASFNENKPDLKIGVFLCRCGGNISDTIDMEKLRSSVNAEVVEEFENLCSINGRKIIRDNIIQKNLDRVVVAACSPITHEKTFQNYVNPLNPYLLEMANIREQCSWVNPDNNTATEKAISLVNAAIEKVKYSLPLDPILRKTPKTAAVIGGGISGISASLSLARQGIKTCLIEEEPTIGGSMVKVGKLFSPEKLAEECAMCLLNPLVNEAVQHQNIKIMTNTTLKAAERRAGNFNLLIENKARKVIEDKCISCGSCAEVCPVEVEDSWNEGMTIRKAIYKPFPQAVPDVYTIDPENCKECGKCQDTCRMDAIDLSMEGEVIPMTVGSVVIATGHKTFDMSKRPEYSYGRHKDIVTQMELARIMGVNGPTKGKLLKPSDGQVPQRVVMIQCVGSRDEK…	I	A2-1	777	d__Archaea;p__Methanobacteriota;c__Methanobacteria;o__Methanobacteriales;f__Methanobacteriaceae;g__Methanobacterium_B;s__Methanobacterium_B sp000744455	RS_GCF_000744455.1
NZ_LWMT01000232.1_7	MINKKTSNKDDSKLKIGVFICRCGGNISDTVDIEKVKSNIDAEVVEEFENLCSINGKKNIRDNILNNKLDRVVIASCSPISHEKIFQDYVKPLNPYLMDMANLREQCSWVHDKDKSTAKAITLINASIEKVKKSHPVNPIVCQIPESVAIIGGGISGISAALSIAKTDVKTYIIEEKATIGGNMVKIGKVFSPVKIAEECSLCLLNPLINETVWEDNIEILTKTKVISGSRKSGTFSLLLEKSPRYIDDALCIACGKCNEVCPVKVLDDFNENMSYRKAIYKPFSQSYPDAYTIDMENCKKCGNCVKICKMNAINLEEEKELIPLNVGSVILATGHKLFNPKARPEYGYERYDEVITQNELARIMGVNGPTKGELKIPGSKKAPKRIVMVQCVGSRDEK…	I	A2-1	777	d__Archaea;p__Methanobacteriota;c__Methanobacteria;o__Methanobacteriales;f__Methanobacteriaceae;g__Methanobrevibacter_D;s__Methanobrevibacter_D filiformis	RS_GCF_001639265.1
NZ_JXMW01000030.1_48	MYDKKTLNSQKLDLRVGVFICRCGGNISDIVDIDKLKSSIDADVVEEFENLCSLNGRKIIRDNIINKELDRVVIASCSPITHEKTFQDYIQPLNPYLMDMANLREQCSWVHGDMDKATDKAITLVNASIEKVKQSQAVDPILCQTPESAAVIGGGISGISAALSLAKQGVKTYLIEKKPSIGGNMVKIGKVFSPVKLAEECGMCLLNPIMNETVWHENIEILTNTKVLSTERRAGNFSILLESNPRYVDEEKCISCGKCIEECPVEVPNRWDDGLSMRKAIYKPFSQSYPDAYTIDMENCEKCGKCMKKCPMGAIYLKGEKEIVPLNVGAVILATGHKTFDPNLRPEYGYNRYADVITQSELGRIMGVNGPTKGKLKMLSKDRVPRRVVMIQCVGSRDE…	I	A2-1	777	d__Archaea;p__Methanobacteriota;c__Methanobacteria;o__Methanobacteriales;f__Methanobacteriaceae;g__Methanobrevibacter_C;s__Methanobrevibacter_C arboriphilus	RS_GCF_002072215.1
PLXT01000078.1_28	MNQDSSKDISNKDLKIGVFLCRCGGNISDTVDMEKLRSSVDAEVVEEFENLCSINGRKIIRDSIIQKNLDRIVVAACSPITHEKTFQKYINPLNPYLLEMANLREQCSWVNPDVETATEKAISLVNASIEKVKYAQPLDPVLRKTTKSAAVIGGGISGISASLSLARQGIKTCLIEEQPTIGGAMVKVGKLFSPEKLAEECAMCLLNPLVNEAVEHKNIRIMTNTTLKSAERRSGNFHLLIESKPRKVIEDRCISCGKCAEVCPVEVKDSWNEDMTFRKAIYKPFAQAVPDVYTIDLEKCKNCGKCQEVCRMNAIDLDMEGEVVPMTVGSVVIATGHKTFDMAKRPEYSYGRHDDIVTQMELARIMGVNGPTQGKLLKPSNNKVPERVVMVQCVGSRDE…	I	A2-1	778	d__Archaea;p__Methanobacteriota;c__Methanobacteria;o__Methanobacteriales;f__Methanobacteriaceae;g__Methanobacterium_B;s__Methanobacterium_B sp003151535	GB_GCA_003151535.1
JAHKLQ010000080.1_1	MADENKQEATEEPKVGVYVCHCGINIGGVVDIEAVKDYAATLPNVVVSKEYKYLCSDPGQDMVQQDIKEGKINRVVVAACSPRLHEPTFRRCVQEAGLNQFLFEFANLREHDSWVHMNEPEKATEKAKDLVRMAVAKAKLLEPLEASKVQVDNKALVIGGGVAGIQSALDLADMGFKTYLVEKQPTIGGRMAQLDKTFPTLDCSMCILAPKTVDAAKHKNIELISFAEVKEVHGYIGNFQVVIEKKPRYVKEEDCTGCGSCSEVCPIEMPNYFDEGMGMVKAAYIPFPQAVPLCATIDKDYCIECNLCDQICERGAIDHNQEVETIEIDVGTIIVATGYDPYDPTEKKEYSYADAKNVVTGLELERLINASGPTMGKVLKPSDGKHPKSVAFIQCVGSR…	I	A1	659	d__Archaea;p__Methanobacteriota;c__Methanobacteria;o__Methanobacteriales;f__Methanobacteriaceae;g__Methanobacterium;s__Methanobacterium sp020854975	GB_GCA_020854975.1
PMGM01000048.1_5	MNQDSFKDISNKDLKIGVFLCRCGGNISDTVDMEKLRSSVDAEMVEEFENLCSINGRKIIRDSIIQKDLDRVVVAACSPITHEKTFQKYVNPLNPYLLEMANIREQCSWVNPDVETATEKAISLVNASIEKVKYAQPLDPVLRKTTKSAAVIGGGISGISASLSLARQGIKTCLIEEQPTIGGAMVKVGKLFSPEKLAEECAMCLLNPLVNEAVEHKNIRIMTNTTLKAAERRSGNFHLLIESKPRKVIEDRCISCGKCAEVCPVEVKDSWNEEMTFRKAIYKPFAQAVPDVYTIDLENCKNCGKCQEICRMNAIDLDMEGEVIPMTVGSVVIATGHKTFDMNKRPEYSYGHHEDIVTQMELARIMGVNGPTKGKLLKPSNNKIPERVVMVQCVGSRDE…	I	A2-1	778	d__Archaea;p__Methanobacteriota;c__Methanobacteria;o__Methanobacteriales;f__Methanobacteriaceae;g__Methanobacterium_B;s__Methanobacterium_B sp003158115	GB_GCA_003158115.1
JAHKLP010000059.1_4	MADENKQEATEEPKIGVYVCHCGINIGGVVDIDAVKDYAATLPNVEVSEEYKYFCSDPGQDMIQKDVKEGKVNRVVVAACSPRLHEPTFRRCIREAGLNQFLFEFANIREHDSWVHMGEPEAATEKAKDLVRMAVAKARLLEPLEAEKVAVDNKALVIGGGVAGIQSALDLADMGFKTYMVEKQPTIGGRMAQLDKTFPTLDCSMCILAPKTVDAAKHENIELISFAEVKEVHGYIGNFQVVIEKKPRYVKEDICTGCGSCSEVCPIEMPNYFDEGMGMVKATYIPFPQAVPLVATINKDYCIDCKLCDQACGNGAIDHDQEAETIEIDVGTIIVATGYDPYDPTEKKELSYADAQNVITGLELERLINASGPTMGKVLKPSDGEKPKSVAFIQCVGSR…	I	A1	659	d__Archaea;p__Methanobacteriota;c__Methanobacteria;o__Methanobacteriales;f__Methanobacteriaceae;g__Methanobacterium;s__Methanobacterium sp020855015	GB_GCA_020855015.1
JACUTR010000070.1_6	MGIAVIGGGVAGITAALDLADSGYKVYLIEKNAKLGGKVAELAECETGIAPRIVKIENHPNIELMLSSEVEGLSGSAGDFKLKVSGKEIDVESVVLAPGYDVFDSIAKSYAIGHPNVVTALEFEGMLRACTPSETGQLVRPSDGKPVKRIGFIKCVGSRGKENEICSTACCGFTAKEAWEVKERFPGTEVYIFYMDIRVFGRDEELVAKLKDKYGVKYIRSRVPEVIPENGTLTVKFENKPLQGLRGRGQSPRLENGTVERLDLDMVVLAVGLLPSKTLGKLAEIMGVKTDTYGYLETSLTNPLETNVPGILACGTATAPMKVRESVAQASGAALKAALFSERTELIPGQEERKFIEVADKPLKIGVFICGCEGEVAGAVDLPAVVEHVKHLTGVASVN…	II	A3-INSERT-TRX	919	d__Archaea;p__Halobacteriota;c__Syntropharchaeia;o__ANME-1;f__ANME-1;g__ANME-1-THS;s__ANME-1-THS sp014859735	GB_GCA_014859735.1
DYFG01000078.1_6	MGIAVIGGGVAGITAALDLADSGYKVYLIEKNAKLGGKVAELAECETGIASRIVKIENHPNIDLMLSSEVEGLSGSAGDFKLKVSGKEIDVESVVLAPGYDVFDTIAKSYAIGHPNVVTALEFEAMLRACTASETGLLLRPSDGKPVKRIGFIKCVGSRGKENEICSTACCGFTAKEAWEVKERFPEMEVYIFYMDIRVFGRDEELVAKLKDKYGVNYIRSRVPEVIPENDTLTVKFENKPLQGLRGRGQSPRLENGTIERLDLDMVVLAVGLLPSKTIGRLAEIMGVKTDTYGYLETSLTNPLETNVPGILACGTATAPMKVRESVAQASGAALKAALFSERTEPIPGQETRKLIDVADKPLKIGVFICGCEGEVAECINIPAVVEHVKQLKGVTSVD…	II	A3-INSERT-TRX	919	d__Archaea;p__Halobacteriota;c__Syntropharchaeia;o__ANME-1;f__ANME-1;g__ANME-1-THS;s__ANME-1-THS sp020725315	GB_GCA_020725315.1
JAEZAV010000011.1_4	MAEEKNQETTEELKVGVYVCHCGVNIGGVVDIEAVRDYAATLPDVEVAEEYKYFCSDPGQEMIQKDIKEKGLNRVVVAACSPRLHEPTFRRAVKEAGLNPFLFEFANLREHDSWVHQNEPEAATEKAKDLVRMAVAKARLLEPLIAESVSVDNKAMVIGGGVAGIQSALDLGDMGFKTYLVEKQPTIGGRMAQLDKTFPTLDCSMCILAPKMVDCGKHENIELISYAEVKEVHGYIGNFQVTVEKKPRYIDESVCTGCGSCTEVCPIEIPNYFDEGVGMVKATYIPFPQAVPLCATIDKDYCIECKLCDQVCGNGAIKHDQEPELIELDIGTIIVATGYDPYDPTEKTEWAYGQAENVITGLELERFINASGPTQGHVLKPSDGGHPKSVAFIQCVGSR…	I	A1	659	d__Archaea;p__Methanobacteriota;c__Methanobacteria;o__Methanobacteriales;f__Methanobacteriaceae;g__Methanobacterium_B;s__Methanobacterium_B sp023430285	GB_GCA_023430285.1
PQXB01000001.1_105	MGIAVVGGGVAGLTAALDLANSGYKVCLVEKNAELGGKMAELAECKTGLSPKVVEVQNHPNIEVLLSSELESLSGSAGNFKLKVSGGASGGGKEVEVESVVLAPGYDVFDEIPKSYGFGSPDVVPSLDFEGILRGTTASGTGELLRPSDGKRVKRIGFIQCVGSRCQENEICSTACCAYTAKEAWVVKERFPEVEVFVFFMDVRVFGKDEELVAELKEKYGVKYIRSRTPEVVPEGGVLTVKYENLEKGTLDTLELDLVVLAVGLLPSKTTSRLAEVTGVKTDKYGYIETSLTSPLETSVPGVFACGTATAPMKVRESVGQASGAALKAALLSERTEPIPGQTERKFVEVSEEAEPRIGVFICGCDGEIAETVDIPAVVERVKGLRGVVLANGETKTLK…	II	A3-INSERT-TRX	920	d__Archaea;p__Halobacteriota;c__Syntropharchaeia;o__ANME-1;f__ANME-1;g__ANME1a;s__ANME1a sp003194425	GB_GCA_003194425.1
WASR01000201.1_1	MSTISLKDNADEKALKIGVFLCRCGGNISDTVDMDRLRKSVDAEVIEEFENLCSINGRKIIRDNIIEKELDRVVVAACSPITHGKIFQNYVTPLNPYLLEMANIREQCSWVNPDKDSATDKAISILQSAIEKVKHSIALEPIIRKTPKSTAVIGGGISGISAALSLARQGIRTCLIEKEPTIGGSMVKVGKLFSPEKLAEECAMCLLNPLVNEAVEHSNINIMTNSTLKSADRRSGNFNLLVEKKPSYVIKGKCISCGKCAEVCPVEVNDSWNEDMMTRKAIYKPFPQAVPDVYTIDHENCKKCGKCQDVCRMNAIDLDMETEVIPITVGSVVIATGHKTFDMDKRPEYAYNRHEDIITQMELARLMGVNGPTKGKLLKPSNGKVPERVVMIQCVGSRD…	I	A2-1	778	d__Archaea;p__Methanobacteriota;c__Methanobacteria;o__Methanobacteriales;f__Methanobacteriaceae;g__Methanobacterium_B;s__Methanobacterium_B sp009712615	GB_GCA_009712615.1
CP099988.1_1287	MAEEKNQETTEKLKVGVYVCHCGVNIGGVVDIEAVRDYAATLPDVEVAEEYKYFCSDPGQEMIQNDIKEKGLNRVVVAACSPRLHEPTFRRAVKEAGLNPFLFEFANLREHDSWVHQNEPEAATEKAKDLVRMAVAKARLLEPLIAETVSVDKKAMVIGGGVAGIQSALDLGDMGFKTYLVEKQPTIGGRMAQLDKTFPTLDCSMCILAPKMVDCGKHENIELISYAEVKEVHGYIGNFQVTVEKKPRYIDESVCTGCGSCTEVCPIEIPNYFDEGVGMVKATYIPFPQAVPLCATIDKDYCIECKLCDQVCGNKAIKHDQEPEIIELDIGTIIVATGYDPYDPTEKTEWAYGSAENVITGLELERFINASGPTQGHVLKPSDGGHPKSVAFIQCVGSR…	I	A1	659	d__Archaea;p__Methanobacteriota;c__Methanobacteria;o__Methanobacteriales;f__Methanobacteriaceae;g__Methanobacterium_B;s__Methanobacterium_B sp024167805	GB_GCA_024167805.1
JAAYAP010000062.1_1	NMANIRDQCSWIHMHSSEAATVKAKDLIRMAIAKAALLEPLTGAKIDVTNSAAVIGGGVTGMTAALDIAAQGLKVDLFEMDSELGGYARKMAHKEDGKDVAEFLKETIAKVKDNPNINVHLKSTIKDIPGYVGNFKVQLTNGDEFPVGAVLFATGATPYVPTEYNYGKDKKVVTVNEVENALANGSFSGKDVAFIQCVGSRNDKVNYCSRVCCASALRAAIQMKMKDPTVNVTVIHKDIRTYGFREELYDKACKMGVKFLRYCVDESLPEYTGNAVKAHDAILGRDIEIPVDTLVLSVGVAPLHEDNDCLAKMVKVPVSKDGFFFEAHQKLRPVDFATEGVYVAGTAHWPKFMDECIAQASGAAARMLTVISKDELTSEGITAVSNFDLCDGCGVCEGC…	I	A12-N	466	d__Archaea;p__Thermoplasmatota;c__Thermoplasmata;o__Methanomassiliicoccales;f__Methanomethylophilaceae;g__Methanogranum;s__Methanogranum sp012719315	GB_GCA_012719315.1
LT608329.1_1724	MAEEKKETMEEPKIGVYVCHCGVNIGGVVDIEAVRDYAAKLPNVVVSKDYKYYCSDPGQLEIQKDIKELGLNRVVVAACSPRLHEPTFRRCVEEAGLNQFLFEFANLREQDSWVHMDDPEGATEKAKDLVRMAVAKARLLEPLEASKVSVDDKALVIGGGVAGIQTALDLADMGFKTYMVEKRPSISGRMGQLDKTFPTLDCSMCILAPKMVDVGKHDNIELITYAEVKEVDGYIGNFKVKIEKKPRYIDEDLCTGCGSCVEVCPIEMPNYFDEGIGMTKAVYIPFPQAVPLCATIDKDYCIECMLCDEICERGAVKHDQEPEEIEIEVGTIIVATGYDAYDPTEKLEYGYGRHTNVITGLELERMINASGPTDGKVIKPSDGEKPKRVAFIHCVGSRD…	I	A1	659	d__Archaea;p__Methanobacteriota;c__Methanobacteria;o__Methanobacteriales;f__Methanothermobacteraceae;g__Methanothermobacter;s__Methanothermobacter wolfei	GB_GCA_900095815.1
NC_013665.1_1608	MTEKKPNRVGVFICHCGTNIAGVIPIEELKAYAKTLPNVVHADNYTYMCSTPGQEKIRTAIKEQNLDAVVVAACSPRLHEPTFRKASAAGGLNMFIFEMANIREQSSWIHMKEPEKATQKAKDIIRMSVARASLLEPLDTKYIPVEKSIMVIGAGVAGIQASLEIADSGITTYLIEKEPSIGGNMSRLDKTFPTLDCSQCILTPKMVDVDRHPNIKTMTYCEVEKVDGYIGNFTVTVRKKARGVKEADCNGCGDCAAVCPVTKGNEFDLGLGPRKAIYVPFPQAVPLKYTVDFNSCIKCELCVKKCGDKNAIDLNMKDELVEIKVGTIVVAAGFDLYEIEKKEEWGYGRFDNVITGMQFERFINASGPTGGKLIRPSDGQKPHNVAFVLCAGSRDQDAN…	I	A1	659	d__Archaea;p__Halobacteriota;c__Methanocellia;o__Methanocellales;f__Methanocellaceae;g__Methanocella;s__Methanocella paludicola	RS_GCF_000011005.1
NC_009464.1_2192	MANGKENRVGVFICHCGTNIAGTVNVKAIAEYAKTLPGVVIADDYPYMCSTPGQEKIKTAVKEHQLDAIVVAACTPRLHEPTFRKATELAGLNPFVFEMANIREQSSWIHMKEPERATEKAKDIVRMAIAKARLLEPLEQKSVPCEKTAMVIGAGVGGIEAAMKLADSGIVTYVVEKEPTIGGYMSKLDKTFPTLDCSQCILSPKMAEVGRHPNIRLLTYAEVANVDGYIGNFNVTVKKKARGVIEDACNGCGDCATVCPVSRPNEFDIGLGPRKAIYICHPQVVPLKYTVDFDSCVKCELCVKKCGDKKAINLDMKDEFVEIKVGSIIVATGFDLYEIEKKEEWGYGVYDNVITGIHFERLINAAGPTGGKLIRPSDGQKPHNVGFVLCAGSRDKDAQ…	I	A1	659	d__Archaea;p__Halobacteriota;c__Methanocellia;o__Methanocellales;f__Methanocellaceae;g__Methanocella_A;s__Methanocella_A arvoryzae	RS_GCF_000063445.1
NC_015216.1_1200	MSTISLNDNADEKALKIGVFLCRCGGNISDTVDMDRLRKSVDAEVIEEFENLCSINGRKIIRDNIIEKELDRVVVAACSPITHGKIFQNYVTPLNPYLLEMANIREQCSWVNPDKDSATDKAISILQSAIEKVKHSIALEPIIRKTPKSTAVIGGGISGISAALSLARQGIRTCLIEKEPTIGGAMVKVGKLFSPEKLAEECAMCLLNPLVNEAVEHGNINIMTNSTLKSADRRSGNFNLLVEKKPSYVIKGKCISCGNCAEVCPVEVSDSWNEDMTTRKAIFKPFPQAVPDVYTIDHENCKKCGKCQDVCRMNAIDLDMETEVIPITVGSVVIATGHKTFDMDKRPEYAYKRHEDIITQMELARLMGVNGPTKGKLLKPSNGKVPERVVMIQCVGSRD…	I	A2-1	778	d__Archaea;p__Methanobacteriota;c__Methanobacteria;o__Methanobacteriales;f__Methanobacteriaceae;g__Methanobacterium_B;s__Methanobacterium_B lacus	RS_GCF_000191585.1
DAML01000007.1_28	MVVLGGGPAGLACAAELAERGVSVALLEKRDALGGRVQDLACKGVVHCRQCDVCRVHRVRSQVLSSELISVHTNIELEQLERNNGRYRFDLVRPKDAIDLGLCSRCGKCVEACPTGAMTKTAGKIRLDRSACRSIQGLECERCVSVCPVGAIDLFGEEHLSVNGNAVVVSTGSLEFPASEEKRLGHGEIHGVMTSMELESFLEGKREADLGNGKKAAFVLCVGSRSSKIGTPKCSSVCCKYSLRQALTLKEKFPKLSITMFITDWRGLSPDDGLLKELTATDIQVVRSRPAEIVAEDGRPAVRYASDDGIVHQGFDSVVLSVGLVPDLDDDALSQLAIPRDPWGDLKDDHCSDRGIFLAGSCRGPKDIGHCVADGIAAAHLAMKHLEADHE*	I	A6	392	d__Archaea;p__Thermoplasmatota;c__Thermoplasmata;o__Methanomassiliicoccales;f__UBA472;g__UBA472;s__UBA472 sp002497075	GB_GCA_002497075.1
NC_015216.1_163	MAEEKNQETTEKLKVGVYVCHCGVNIGGVVDIEAVRDYAATLPDVEVAEEYKYFCSDPGQEMIQKDIKEKGLNRVVVAACSPRLHEPTFRRAVKEAGLNPFLFEFANLREHDSWVHQNEPEAATEKAKDLVRMAVAKARLLEPLIAETVSVDNKAMVIGGGVAGIQSALDLADMGFKTYLIEKQPTIGGRMAQLDKTFPTLDCSMCILAPKMVDCGKHENIELISYAEVKGLEGYIGNFKVTVEKKPRYIDESVCTGCGSCTEVCPIEIPNYFDEGVGMVKATYIPFPQAVPLCATIDKDYCIECKLCDQVCGNGAIKHDQEPETIELEVGTIIVATGYDPYDPTEKTEWAYGSAENVITGLELERFINASGPTQGHVLKPSDGGHPKSVAFIQCVGSR…	I	A1	659	d__Archaea;p__Methanobacteriota;c__Methanobacteria;o__Methanobacteriales;f__Methanobacteriaceae;g__Methanobacterium_B;s__Methanobacterium_B lacus	RS_GCF_000191585.1
NC_015574.1_1008	MSDHSFSHVSPKSEPKVGVFVCHCGGNISDTVDMERLRSSTNATVVEEFENLCSINGRKLIRDSIIQENLDRIVVAACSPITHEKTFQNYINPLNPYLLEMANIREQCSWVHNDREKATDKAISLVNAAIEKVKYSQPLDPAVRKTPRTAAVIGGGISGITAALSLAKQGIKTCLIEKRPTIGGSMVKVGKVFSPEKLAEECAMCLLNPIVNEAVQHKNIKILTNTRLEKAERRSGNFNLLLETKPRHVLEDRCISCGNCAKVCPVEVADSWNEGMTIRKAIYKSFPQAVPDVYTIDEENCKRCGKCQEVCRMDAIDLSMEKEIVPLSVGSVIIATGHKTIDMEKRPEYGYSRYEDVITQMELARIMGVNGPTNGKLLKPSNGKIPKRVVMIQCVGSRD…	I	A2-1	778	d__Archaea;p__Methanobacteriota;c__Methanobacteria;o__Methanobacteriales;f__Methanobacteriaceae;g__Methanobacterium_C;s__Methanobacterium_C paludis	RS_GCF_000214725.1
NZ_AMPO01000001.1_212	MAEENKQETTEEPKIGVYTCHCGINIGGVVDIEAVKEYAATLPNVVVSDEYKYFCSDPGQDMIQQDVKDGKVNRVVVAACSPRLHEPTFRRCVREAGLNQFLFEFANLREQDSWVHMGEPEKATEKAKDLVRMAVAKARLLEPLEASKVKVDNKALVIGGGVAGIQSALDLADMGFKTYLVEKQPTIGGRMAQLDKTFPTLDCSMCILAPKTVDAAKHENIELISFAEVKEVHGYIGNFNVVIEKKPRYIDEDICTGCGSCSEVCPIEMPNYFDEGMGMVKATSIPFPQAVPLVARIDKDYCIDCKLCDQACGNGAINHEQKAERIEIDVGTIIVATGYDPYNPTEKKEYSYADAQNVITGLELERLINASGPTMGRVLKPSDGGHPKSVAFIQCVGSR…	I	A1	659	d__Archaea;p__Methanobacteriota;c__Methanobacteria;o__Methanobacteriales;f__Methanobacteriaceae;g__Methanobacterium;s__Methanobacterium formicicum_A	RS_GCF_000302455.1
JAGLZV010000129.1_1	MNGNKNVLVIGGGVAGIQAALDLAEQDFKVYLVEKTSSIGGRMAQLDKTFPTNDCSICILAPKMLECFGHENITVLSYAEVNEVSGEKGDFTVKVRKKPRYVDEEKCTGCSACVDACLLKDRFLDEFDMGLGKRGAAYLPFAQAVPRVAVIDEENCLFITKGKCGKAPACKEACERDAIDFEQKEEEVELHVGAIILATGLDVYEPYEIEEYGYGRIENVITGLQYERMINAGGPTGGHLVRLSDGKPAKRLAFILCVGSRDLKRCPYCSSVCCMYATKSGMLAREHEEDMESFVFYTDIRAFGRGFHEYIERGMEEYGINFVRAKPGKITENANKSPVIWYEDTLTGELKRMEVDLVILATALMPSKGAEELAKALEVELDEYGFFKVKDPL	I	A6	393	d__Archaea;p__Halobacteriota;c__Syntropharchaeia;o__ANME-1;f__ANME-1;g__JAGXOS01;s__JAGXOS01 sp023131215	GB_GCA_023131215.1
NIZT01000070.1_161	MIKMYDTKPPISPKLDLRVGVFICRCGGNISDIVDIEKVKEFINAEVVEEFENLCSLNGRKIIRDSIVNKDLDRVVIAACSPITHEKTFQDYIQPLNPYLMDMANLREQCSWIHENPKKATEKSITLINASIEKVRQSQVVDPILCQTPESAAVIGAGISGINAALSLAKQGVKTYLIEKKASIGGNMVKIGKVFSPVKLAEECGMCLLNPIMNETIWHENIEIMTNTKVLSTERRAGNFNILLESNPRYVDEKKCISCGKCIDACPVEVPNRWDDGLSMRKAIYKPFSQSYPDAYTIDMENCEKCGKCMRKCPMDAIYLKGEKEITPLNVGAVVLATGHKTFDPELRPEYGYNRYEDVITQSELGRIMGVNGPTKGKLKMLSKDQVPRRIVMIQCVGS…	I	A2-1	779	d__Archaea;p__Methanobacteriota;c__Methanobacteria;o__Methanobacteriales;f__Methanobacteriaceae;g__Methanobrevibacter_C;s__Methanobrevibacter_C sp003315655	GB_GCA_003315655.1
NZ_JQLY01000001.1_2433	MADEKKQETTEEPKVGVYTCHCGINIGGVVDIEAVKDYAATLPNVVVSEEYKYFCSDPGQEMIQKDIKEKGLNRVVVAACSPRLHEPTFRRAVKEAGLNPYLFEFANIREHDSWVHQNEPEAATEKAKDLVRMAVAKARLLEPLISETVSVIDKALVIGGGVAGIQASLDLADMGFQTYLVEKQPTIGGRMSQLDKTFPTMDCSMCILAPKMVDCGKHENIELISYAEVKKVDGYIGNFKVEVEKKPRFIDEKLCTGCGSCAEVCPIEIPNYFDEGVGMVKATYIPFPQAVPLCSTIDKDYCIECKLCDQVCGNMAIKHDQEPETIELDVGTIIVATGYDPYDPTEKKEWAYGAAENVITGLELERYINASGPTQGHVVKPSDGKAPKSVAFIQCVGSR…	I	A1	659	d__Archaea;p__Methanobacteriota;c__Methanobacteria;o__Methanobacteriales;f__Methanobacteriaceae;g__Methanobacterium_B;s__Methanobacterium_B sp000744455	RS_GCF_000744455.1
NZ_JXMW01000003.1_59	MAEEKRDIENEEPRIGVYVCHCGVNIGGVVDVPAVAEYAKTLPNVVIAKDYKYYCSDPGQQVIQDDIKEHNLNRVVVAACSPRLHEPTFRRCIREAGLNQFLFEFANLREHDSWVHMGEPEAATEKAKDLTRMAVAKARLLEPLEASVVSVDNKAMVIGGGVAGIQSALDLADMGFQTYMVEKQPTIGGRMGQLDKTFPTLDCSMCILAPKMVDVGKHENIELLTYSEVREVDGYIGNFKVKVERKPRYIDEELCVGCGSCVEVCPIEMPNYFDEGIGMVKAAFIPFPQAVPLCATIDKDYCIECKLCDQICERGAVKHDQESEFIDLEVGTIIVATGYDPYDPTEKLEYGYGAHTNVITAMEIERMINASGPTEGHVIKPSDHESPKRVAFIHCVGSR…	I	A1	659	d__Archaea;p__Methanobacteriota;c__Methanobacteria;o__Methanobacteriales;f__Methanobacteriaceae;g__Methanobrevibacter_C;s__Methanobrevibacter_C arboriphilus	RS_GCF_002072215.1
NZ_CP017768.1_1808	MADENKQETTEEPKIGVYTCHCGINIGGVVDIDAVKEYAATLPNVVISEEYKYFCSDPGQDMIQKDIKEKGINRVVVAACSPRLHEPTFRRCVQEAGLNQFLFEFANLREHDSWVHMGEPEKATEKAKDLVRMAVAKARLLEPLEASVVSVDKRSLVIGGGVAGIQSALDLADMGFKTYLVEKQPTIGGRMAQLDKTFPTLDCSMCILAPKTVDAAKHENIELISFAEVKEVHGYIGNFQVVIEKKPRYVKEEECTGCGSCSEVCPIEMPNYFDEGMGMVKAVYIPFPQAVPLCATIDKDYCIDCKLCDQICERGAIDHDQKAERIEIDVGTIIVATGYDPYDPTEKKEWSYADAENVITGMELERLINASGPTMGKVLKPSDGEKPKSVAFIQCVGSR…	I	A1	659	d__Archaea;p__Methanobacteriota;c__Methanobacteria;o__Methanobacteriales;f__Methanobacteriaceae;g__Methanobacterium;s__Methanobacterium subterraneum	RS_GCF_002813695.1
WRNS01000276.1_2	MIKMTIVNPPISSKPDLRVGVFLCRCGGNISDIINIEKLKSSINADVLEEFENLCSLNGRKVIRDSVINKNLDRVVIAACSPITHEKTFQDYIKPLNPYLMDMANLREQCSWIHDDEDKATEKAKTLINASIEKVKQSQAVDPILCQTPETAAVIGGGISGISASLSLAKQGIKTYLIEKEPSIGGKMVKIGKVFSPVKLAEECGMCLINPIMNELIWHENIEIITNAQVLNVEKRAGNFNIVLERKPRFVDEDKCISCGKCAEICDVEVPDSWNDGLSSRKAIYKPFSQSYPDAYVIDAENCEMCGKCMKQCPMDAISLKGESEMIPLSAGSVVVATGHKNLDPELRPEYGYGKYKDIMTQNELGRIMGVNGPTKGKLKMLSNGKVPRRVVMIQCVXS…	I	A2-1	779	d__Archaea;p__Methanobacteriota;c__Methanobacteria;o__Methanobacteriales;f__Methanobacteriaceae;g__Methanobrevibacter_C;s__Methanobrevibacter_C sp009776495	GB_GCA_009776495.1
NZ_QLOE01000012.1_21	MAEEKKEEMEEPRIGVYVCHCGVNIAGVADIDEIRDYAATLPNVVVARDYKYYCSDPGQLEIQQDIKELGLNRVIVAACSPRLHEPTFRRCVEEAGLNPFLFEFANIREQNTWVHMHEPEAATEKAKDLVRMAVAKARLLEPLETSKVSVEDKALVIGGGVAGIQAALDLADMGFKTYLVERRPSIGGRMAQLDKTFPTLDCSMCILSPKMVDVGKHENIELITYAEVKEVDGYIGNFKVTIEKKPRYIIEEECVGCGTCVEVCPIEMPNYFDEGIGMTKAVYIPFPQAVPLCATINKDYCIECNLCHEVCERGAVNHDQEPEEIELEVGTIIVATGYDPYDPTEKLEYGYGKYTNVITGIELERLINASGPTEGKVLKPSDGKKPKRIAFIHCVGSRD…	I	A1	659	d__Archaea;p__Methanobacteriota;c__Methanobacteria;o__Methanobacteriales;f__Methanothermobacteraceae_A;g__Methanothermobacter_A;s__Methanothermobacter_A tenebrarum_A	RS_GCF_003264935.1
WRMT01000352.1_1	MIKMTIVKPPISSKPDLRVGVFLCRCGGNISDIIAIENLKSSVNADVVEEFENLCSLNGRKVIRDSVINKNLDRVVIAACSPITHEKTFQDYIKPLNPYLMDMANLREQCSWIHDDENKATEKAKTLINASIEKVKQSQAVDPILCQTPETAAVIGGGISGISASLSLAKQGIKTYLIEKKPSIGGKMIKIGKVFSPVKLAEECGMCLINPIMNEVVWHDNIEIITNAKVLSVEKRAGNFNILLKREPRYVDDDKCISCGKCTETCPVKVPDSWNDGLSSRKSIYKPFSQSYPDAYVIDMENCEKCGKCVKQCPMNAICLKGESEMIPLNAGSVIIATGHKNLNPNLRPEYGYGKYKDIMTQNELGRIMGVNGPTKGKLKMLSTGKVPRRIVMIQCVGS…	I	A2-1	779	d__Archaea;p__Methanobacteriota;c__Methanobacteria;o__Methanobacteriales;f__Methanobacteriaceae;g__Methanobrevibacter_C;s__Methanobrevibacter_C sp009777005	GB_GCA_009777005.1
NZ_JAGGKL010000001.1_74	MADENKQEASEEPKVGVYVCHCGINIGGVVDVEAVEEYAATLPNVVVSKEYKYFCSDPGQDMIQQDIKEGKVNRVVVAACSPRLHEPTFRRCIREAGLNPFLFEFANIREHDSWVHMSEPEAATEKAKDLVRMAVAKARLLEPLEAEKVSVDNKALVIGGGVAGIQSALDLADMGFKTYMVEKQPTIGGRMAQLDKTFPTLDCSMCILAPKTVDVGKHENIELISFAEVKEVHGYIGNFQVVIEKKPRYVIEDLCTGCGSCSEVCPIEMPNYFDEGMGMVKAAFIPFPQAVPLVATIDKDYCIECKLCDSVCERGAIDHDQKPETIEIDVGTIIVATGFDPYDPSEKKEWAYEDAQNVITGLELERLINASGPTMGKVLKPSDGEKPKSVAFIQCVGSR…	I	A1	659	d__Archaea;p__Methanobacteriota;c__Methanobacteria;o__Methanobacteriales;f__Methanobacteriaceae;g__Methanobacterium;s__Methanobacterium petrolearium	RS_GCF_017873625.1
JAHIFK010000174.1_8	MRIGIFLCACRGVISNVIDVSELGRKFNTVEDIVFTKTYDAMCAGEERDDIIAEAKKNNLDGVVLAGCSPKKFESMSNISTFLKDIEGAGINPSKLGYANLKEQIALPYRSEVKNANSIADLEIEVALRKIKSTCNVTFQEKIPDRSVIVIGSGPAGSSAALKLANQGFKVTVVEKKAAIGGPQLRHSKAFPKHDFSQCILTPLFVEVALHPNINVMTQAEVIDVSGRVGNYNVMIKQTPRYIDQKSCTACGACIKACPVSMENEYDHGLTTRKVIYMPFGEAFPRNYLIDPKKIDYCRNECKKPCINACPNGAIDLTEVSKDIEIETGGVIVAMGASLYKPTEFGYENTPDVLTLAEYGRILAPDGIYGGKILRPSDKKPPETIGFVGCVGSKDPEKH…	I	A2-1	779	d__Archaea;p__Halobacteriota;c__Methanosarcinia;o__Methanosarcinales;f__Methanoperedenaceae;g__Methanoperedens;s__Methanoperedens sp018900975	GB_GCA_018900975.1
NZ_AP019779.1_1244	MAEEKRDIENEEPRIGVYVCHCGINIGGVVDVPAVAEYAKTLPNVVIAKDYKYYCSDPGQQVIQNDIKEHNLNRIVVAACSPRLHEPTFRRCIREAGLNQFLFEFANLREHDSWVHMGEPEAATEKAKDLTRMAVAKARLLEPLEASVVSVDNKAMVIGGGVAGIQSALDLADMGFQTYMVEKQPTIGGRMGQLDKTFPTLDCSMCILAPKMVDVGKHENIELLTYSEVREVDGYIGNFKVKVERKPRYIDEELCVGCGSCVEVCPIEMPNYFDEGIGMTKAAFIPFPQAVPLCATIDKDYCIECKLCDQICERGAVKHDQESEFIDLEVGTIIVATGYDPYDPTEKLEYGYGAHTNVITAMEIERMINASGPTEGHVIKPSDHESPKRVAFIHCVGSR…	I	A1	659	d__Archaea;p__Methanobacteriota;c__Methanobacteria;o__Methanobacteriales;f__Methanobacteriaceae;g__Methanobrevibacter_C;s__Methanobrevibacter_C arboriphilus_A	RS_GCF_019669925.1
NZ_AP019779.1_1526	MYDKKTLNSQKLDLRVGVFICRCGGNISDIVDIDKLKNSIDADVIEEFENLCSLNGRKIIRDNIINKGLDRVVIASCSPITHEKTFQDYIQPLNPYLMDMANLREQCSWVHDDIDKATDKAITLVNASIEKVKQSQAVDPILCQTPESAAVIGGGISGISAALSLAKQGVKTYLIEKKPSIGGNMVKIGKVFSPVKLAEECGMCLLNPIMNETVWHENIEILTNTKVLSTERRAGNFSILLESNPRYVDEEKCISCGKCIEECPVEVPNRWDDGLSMRKAIYKPFSQSYPDAYTIDMENCEKCGKCMKKCPMGAIYLKGEKEVIPLNVGAVILATGHKTFDPNLRPEYGYNRYEDVITQSELGRIMGVNGPTKGKLKMLSKDKVPRRIVMIQCVGSRDE…	I	A2-1	779	d__Archaea;p__Methanobacteriota;c__Methanobacteria;o__Methanobacteriales;f__Methanobacteriaceae;g__Methanobrevibacter_C;s__Methanobrevibacter_C arboriphilus_A	RS_GCF_019669925.1
NZ_AP025698.1_1554	MAEEKKEEMEEPRIGVYVCHCGVNIAGVLDIDEVRDYAATLPNVVVAKDYKYYCSDPGQLEIQEDIKEHNLNRVIVAACSPRLHEPTFRRCVEEAGLNPFLFEFANIREQNTWVHMHEPEAATEKAKDLIRMAVAKARLLEPLEASKVSVEDKALVIGGGVAGIQAALDLADMGFKTYLVERRPSIGGRMAQLDKTFPTLDCSMCILSPKMVDVGKHDNIELITYAEVKQVDGYIGNFKVKVEKKPRYIIEEECVGCGTCVEVCPIEMPNYFDEGIGMTKAVYIPFPQAVPLCATINKDYCIECNLCDEVCERGAVNHDQEPEEIELEVGTIIVATGYDPYDPTEKLEYGYGKYTNVITGIELERLINASGPTEGKVLKPSDGKKPKRIAFLHCVGSRD…	I	A1	659	d__Archaea;p__Methanobacteriota;c__Methanobacteria;o__Methanobacteriales;f__Methanothermobacteraceae_A;g__Methanothermobacter_A;s__Methanothermobacter_A tenebrarum	RS_GCF_023167465.1
LNJC01000024.1_11	MAKSHSKKKKDINNSPKIGVYVCHCGTNIAGSVNIREVVDFSKTLSNVSIVREHMYLCSEQGQNLIKDDIKKEGINRVVAACCSPRTHEEIFRKTLNSANLNKYLYEQVNIRDQCSWPHFKDKENATKKAKHLIKSGVYRASELEPLEDRKLSVLKSALVIGGGISGINASLDLARSGYKVYLVERNPSIGGKMAQLDKTFPTNDCSACILAPMMVEVSNTPNIELLTYSEIENVSGHIGKYRILVRKKQTSVDWEKCNGCGDCSIVCPVKVDNEFNCNMDKRKAVYIQFQQAIPMKAVIDKKKCIKCKLCEKRCQVGAIDITKNDDEFIEFDVGSIVVTTGYDLFDPNKKAEYDYDHPNVITSLELERMMCASGPTKGEILRPSDGRKPKTISFIQCV…	I	A1	660	d__Archaea;p__Methanobacteriota_B;c__Thermococci;o__Methanofastidiosales;f__Methanofastidiosaceae;g__Methanofastidiosum;s__Methanofastidiosum sp001587575	GB_GCA_001587575.1
PIXW01000118.1_4	MSGKNIGVYLCRCGGNIGDVVDVEKIADEVSGMDGVTLTNVQDYLCSSAGQGQISDDITKGLIDRVVISSCSPKLHLETFRSMAQKAGINPLLLEITNIREQCSWVHEDRGEATRKAMGLVKGAILRMQNLESLQPITKDLKESVLVVGGGIAGITAALEMADEREVILIEREPYIGGQMIGLSKTFPTLDCSQCILTPKMVAVFNHPNITLYTQTEVASVEGSVGDYRVTLCRMPRYVDIEACTSCGRCEEKCPEDAITLPFAQAIPQAYIIDKDLCIECGLCEKVCAAGAIRLDDAPDEIEVNVGAITIATGFESIDPMTIEEYSYWHPDVITAIEFEDMLSAKSKTGMRLQKSDGTMPQKVAFVLCVGSRDFNRGNKHCSRVCCPYSQKQAQLVLK…	I	A2-1	759	d__Archaea;p__Halobacteriota;c__Methanosarcinia;o__Methanosarcinales;f__Methanogasteraceae;g__Methanogaster;s__Methanogaster sp003601535	GB_GCA_003601535.1
CAIULN010000007.1_46	MAEKKKAGSKKMEAKKEASVKQEARMQAAPAPKQAPAAGKVPVTGKKEQPRIGVFICHCGTNIAGSIDIKEVEAYAKTIPNVAHADNYQYICSTPGQKKITDAIKEHKLTGTVVAACSPRLHEPTFRTATKEGGLNQFRFEMANIREQNSWVHMHDPEGATAKAKDAIRIAVAKASLLQDLTPKTVPVERAALVVGAGVAGMQAALDLAAAGIKTYLVEKSPSIGGRMSQLDKTFPTLDCSQCILTPKMVDVGRSPNIELMTYSDVEAVEGYIGNFDVTIRKKAHGVLTMPEAEAKGISGGGCNGCGDCEPVCPVIKPNEFEMGMKPRKAIYINFPQVVPLLYTIDWDSCIKCGLCVTACGDKKAIDLEQKDEFVKIKVGTVILAIGFDLFPVENKKEW…	I	A1-C	470	d__Archaea;p__Halobacteriota;c__Methanomicrobia;o__Methanomicrobiales;f__Methanoregulaceae;g__MVRE01;s__MVRE01 sp903900025	GB_GCA_903900025.1
LNGC01000021.1_21	MAKSQSKKKKEDSSCPKIGVYVCHCGTNIAGSVNIEEVVNFSKTIENVSVVRDHMYLCSEQGQNIIKDDIKKEGINRVVAACCSPRTHEEIFRKTLNSTNLNKYLYEQVNIRDQCSWPHFKDKENATNKAKQLVKSGVYRASELEPLEDRKLSVLKSALVIGGGISGINAALDLARGGYQVYIVERDPSIGGKMAQLDKTFPTNDCSACILAPMMVDVSNTPNIELLTYSEIEDVSGHIGKYHVVVRKKQTSVDWEKCNGCGDCSIVCPVKVDNEFNCNMDKRKAIYIQFQQAIPMKAVIDKTKCIKCKLCEKRCQVGAIDISKNDDEFVEFDVGSIIVTTGYDLFDPNKKAEYDYDHPNVITSLELERMMCASGPTKGEILRPSDGRKPHTISFIQCV…	I	A1	660	d__Archaea;p__Methanobacteriota_B;c__Thermococci;o__Methanofastidiosales;f__Methanofastidiosaceae;g__Methanofastidiosum;s__Methanofastidiosum sp001587715	GB_GCA_001587715.1
DAHH01000003.1_16	MAEEKKQETTEEPKIGVYVCHCGINIAGVIDVEAVKDYAATLPNVVVAEDYKYMCSDPGQTLIQDAIKEKGLNRVVVAACSPRLHEPTFRRAVREAGLNQFLFEFANLREHDSWVHMNEPEAATEKAKDLVRMAVAKARLLEPLEAETVSVTDKALVIGGGVAGIQSALDLADMGFKTYLVEKNPTIGGRMAQLDKTFPTLDCSMCILAPKMVDVGKHENIELLTYSEVKDVDGYIGNFKVTVEKKPRYIDESICTGCGSCTEVCPIEIPNYFDEGVGMVKAAYIPFPQAVPLCATIDKDYCIDCHLCDTACERGAINHNQKPEEIELEVGTIIVATGYDPYDASGKKEYIYEDSQNVITGLELERYINASGPTQGHVIVPSSGETPKRVAFIQCVGSR…	I	A1	660	d__Archaea;p__Methanobacteriota;c__Methanobacteria;o__Methanobacteriales;f__Methanobacteriaceae;g__Methanobacterium_C;s__Methanobacterium_C sp002498385	GB_GCA_002498385.1
LVVU01000008.1_3	MSKSALVIGGGIAGIQSSLDLADRGIHVYLVEKNPTIGGVMCRLDKTFPTNDCSACILSPKMADCAGHPNIDVLTYHEVQKVEGEAGNFKVTVLKKARYVNPKECTGCGDCIAKCPVKNIPDEYEFGLVNRKAIYIPHAQAVPRVAIIQGDRCNMIQKGKCGLCAKNCGKGAIHYDDKDEIITLEVGSIVAAPGFQVWSAETATEYGYGRYQNVVTAIEYERLMCASGPHRGHIVVPSSGEDPKKIAYIQCCGSRSQKTGWKKYCSSVCCMYAVKQAMITKEHGDLQEDIFFMDIRSYGKEFEAYIHRGENEYGINMHRAARVSNIEEDPETKKLTVNYTNADGDAVFDEXXXXXXXXXTSPRNSARRLPPSACSTSTDSARLPSSTPWRPPGPVSS*	I	A6	398	d__Archaea;p__Thermoplasmatota;c__Thermoplasmata;o__Methanomassiliicoccales;f__Methanomethylophilaceae;g__UBA71;s__UBA71 sp006954465	GB_GCA_006954465.1
PGYG01000012.1_14	MPVGVYVCHCGSNIAGTIDVEDVRNHAAKLKDVAVSRDIPFACGDSGQEQVKQDIKEFNLDRIVVVACSPRLHEATFRRVLEQSGLNPHLLEMVNIREQGSWVHSGSSALATQKAKDLVAMGVARVSLLLPLERKTVPANRDVLVIGAGVAGIEAALQLADNGYKVQLVEKEPTIGGKMALLNEVFPTNDCSLCVLAPKMTDVRNHPNIMLHTYSQVTKIEGRAGNFRVSGMKKPSYIDESKCKGCIDICASVCPVDVPNQFDFGIGARKAVYIPFAQAVPLTACIDEHCVGCDLCRLACPAEAVDFDQKPEKFEFNAGAVIVATGYQPFDASRKEEYGYGRYRNVITNLELERMLSAAGPTHGRVVSPSSGEDVKSVAFILCVGSRDEQVGNPYCSKV…	I	A2-1	780	d__Archaea;p__Halobacteriota;c__Methanosarcinia;o__Methanosarcinales;f__Methanoperedenaceae;g__Methanoperedens_A;s__Methanoperedens_A sp002839545	GB_GCA_002839545.1
DATN01000004.1_139	MAEEKKEETMEEPKVGVYVCHCGINIGGVVDVPAVAEYAKTLPNVVLANEYKYYCSDPGQLEIQKDIKEKGLNRIVVAACSPRLHEPTFRRAVEEAGLNPFLFEFANLREHDSWVHMGEPEAATEKAKDLVRMAVAKARLLEPLESSVVSVDNKAMVIGGGVAGIQAALDLADMGFKTYMVEKQPTIGGRMGQLDKTFPTLDCSMCILAPKMVDVGKHENIELMTYSEVKEVHGYIGNFTVKVEKKPRYIDEELCVGCGSCVEVCPIEMPNYFDEGIGMVKAAYIPFPQAVPLCATIDKDYCIECKLCDQICERGAVVHDQEPEEVELEVGTIIVATGYDPYDPTEKLEYGYGSHTNVITGMELERQINASGPTEGKVIKPSDGEKPKRVAFIHCVGSR…	I	A1	660	d__Archaea;p__Methanobacteriota;c__Methanobacteria;o__Methanobacteriales;f__Methanobacteriaceae;g__UBA587;s__UBA587 sp002504725	GB_GCA_002504725.1
MZXQ01000206.1_1	MHIGIYICHCGSNIAGYLDVKSVCTFARDLPDVVVSKNIIYACGDQGQDEIKQDIEDHKLDRIVIAACSPLLHEITFSRAAQAAGLNPYMVEIVNIREQCSWVHKDSYDYATQKAKDLIAMGVARVRNLTPLTVESVPVNKDVLVIGGGITGIQCALNLADSGVKVHLVEKDSSIGGWMARLNEVFPTNDCSMCVLAPKMTEVADHPYITLHTYSTINKIKGHIGDFQVSVVHKPRYVDESKCKGCIELCESVCPIQVPDEVDRGLSLHKAIYLPMSQAVPHIAVIDPVHCVGCKLCEKACEPEAINFDQKEDIVEFNVGAVIVATGYKIFDAARKPEYGYGSIKNVITSIELEQMLNASGPTYGQVVRPYDGHPAKRIAFIQCVGSRDELVGNPYCSR…	I	A2-1	780	d__Archaea;p__Halobacteriota;c__Methanosarcinia;o__Methanosarcinales;f__Methanocomedenaceae;g__Methanomarinus;s__Methanomarinus sp002926195	GB_GCA_002926195.1
PGYO01000005.1_64	MAEEKKDQTMEEPKVGVYVCHCGINIGGVVDVPAVAEYAKTLPNVVLANDYKYYCSDPGQLEIQKDIKELGLNRVVMAACSPRLHEPTFRRAVEEAGLNPYLFEFANLREHDSWVHQNEPEAATQKAKDLVRMAVAKARLLEPLEASIVDVNNKAMVIGGGVAGIQAALDLADMGFKTYMIEKQPTIGGRMGQLDKTFPTLDCSMCILAPKMVDVGKHENIELITYAEVKEVHGYIGNFTVKVEKKPRYIDEDLCVGCGSCVEVCPIEMPNYFDEGIGMVKAAYIPFPQAVPLCATIDKDYCIECKLCDQICERGAVKHDQEPEEIELDLGTIIVATGYDPYDPTEKLEYGYGSHANVITGMELERQINASGPTEGKVIKPSDGEKPKRVAFIHCVGSR…	I	A1	660	d__Archaea;p__Methanobacteriota;c__Methanobacteria;o__Methanobacteriales;f__Methanobacteriaceae;g__UBA349;s__UBA349 sp002839705	GB_GCA_002839705.1
PMMR01000051.1_89	MSKFGVFLCRCDGNISNAIDIDRLDKDFKRTTVVDSDQHLCSLQGQQKIKKSIRKHNLDGVVVAACSPNNHGQTFKGCMRDAGLNPYLLEITNIREQCSWVTDDRKSATNKARDLINASLQRLEHAESLSEFRVDVTNATLVVGGGIAGITAALALAENGVKTYLVEKEPSIGGNTVRIGKVFSPHKMVEECAMCSLSPLMNDVYENHKIELLTGAEIANINGTAGHFNVDVKIKPQSVSERCTSCGECATVCPIEVPDWWNANTRTRKAIYKPFPQAVPDRYTIDAEHCVNCGKCAKVCKSDAIELEAKPSLRKIEVGAIVVATGHDEFDPSLRPEYGYGRFKDVVTQLELARIIGVNGPTNGELLRPSDGKTPKRIVMIQCVGSRDEKPHGLPYCSS…	I	A2-1	780	d__Archaea;p__Halobacteriota;c__Bog-38;o__Bog-38;f__Bog-38;g__Bog-38;s__Bog-38 sp003162175	GB_GCA_003162175.1
PLGY01000043.1_15	MDEEKRIGVFICHCGTNIAGVIDVKELAEYAKTLPNVAHAQDYTYMCSTPGQAMIRDSIKEHNLNGTVVAACSPRLHEPTFRKATEEGGVNSFLFSMANIREQDTWVHMEEPEKAMEKAKDVVRMEVARASMLEPLTPKTVPVEKAALVIGAGIAGIQASLELADAGIKTYLVEKEPSIGGNMSRLDKTFPTLDCSQCILTPKMVDVERNPNIELMTYSEVEDVSGYIGNFDVTIRQKSRYVYEDKCNGCGKCQEVCPVSRPNEFDLGLMPRKAAYVPFPQAVPLKFTIDMDSCIKCDLCKGEEACGDLEAIDFDKPDELTTVKVGSIIVATGFDMYDVERKEEWGYKVFDNVVTGIEMERLISASGPTGGNIIRPSDGQKPKSVGFVLCAGSRDQDEE…	I	A1	660	d__Archaea;p__Halobacteriota;c__Bog-38;o__Bog-38;f__Bog-38;g__Bog-38;s__Bog-38 sp003139855	GB_GCA_003139855.1
PMYA01000143.1_2	MSRFGVFLCQCDGNISNVVDIDRLVKDFKRAYVVDSDQHLCSLQGQQKIKKSIRKNNLDGVVIAACSPNNHGKTFRGCIREAGLNAYLLEITNIREQCSWVTDDRKSATKKARDLVNASLQRLEHAESLAEFRVDVTNATLIVGGGIAGITAALALAENGVKTFLVEKEPSIGGNTVRIGKVFSPHKMVEECVMCSLSPLMNDAYENQNIELLTDAEIAHIRGTAGHFKVDIKIKPQSVNDRCTSCGECAIVCPIEVPNWWNADTQKRKAIYKPFPQAVPDRYTIDGEHCVKCGKCAKVCKSDAIDLEAEPSLRKIEVGAIVVATGHDEFDPSLRPEYGYGRFKDVVTQLELARIIGVNGPTNGELLRPSDSEPPKRIVMIQCVGSRDEKPHGLPYCSS…	I	A2-1	780	d__Archaea;p__Halobacteriota;c__Bog-38;o__Bog-38;f__Bog-38;g__Bog-38;s__Bog-38 sp003170935	GB_GCA_003170935.1
PMMR01000051.1_44	MDEEKRIGVFICHCGTNIAGVIDVKELAEYAKTLPNVAHAEDYTYMCSTPGQAMIRDSIKENNLNGTVVAACSPRLHEPTFRKATEEGGVNSFLFSMANIREQDTWVHMEEPEKAMQKAKDVVRMEVARASMLEPLTPKTVPVEKAALVIGAGIAGIQASLELGDAGIKTYLVEKEPSIGGNMSRLDKTFPTLDCSQCILTPKMVDVERNPNIELMTYSEVEDVSGYIGNFDVTIRQKSRYVYEDKCNGCGKCQEVCPVSRPNEFELGLMPRKAAYVPFPQAVPLKFTIDMDSCIKCDLCKGEEACGDLEAIDFDKPDELVTVKVGSIIVATGFDMYDVERKEEWGYKVFDNVVTGIEMERLISASGPTGGNIVRPSDGQKPKSVGFVLCAGSRDQDEE…	I	A1	660	d__Archaea;p__Halobacteriota;c__Bog-38;o__Bog-38;f__Bog-38;g__Bog-38;s__Bog-38 sp003162175	GB_GCA_003162175.1
RXIL01000086.1_9	MRIGVYVCHCGLNIARTIDVEEVREFANKEEDVVVSRDIDYLCSDANQETIKNDIDEFKLDRVVIASCSPKMHEDTFRRCIKSAGLNPHLLAIANIREQCSWVHEDKKKATEKAKDLVKMAIAKAKNLEPLEDRKVPVNRNVLIVGGGIAGIHAALELAKAGIKVYLVEKEPSIGGKMALLNVVFPTNDCSICVLAPKMSEVSSNDNIELFTYSEVVSVDGHVGNFRVKIKKKPRYIDEEKCKGCIDDCAGVCPVEVPNEYDFTVGSRKAIYIPIPQSVPAIAVIDPESCTGCLFCEEGCNADAIDFDQKEEEFEITVGAIIVATGYEPFDARKKPEYGYGEFKNVFTTFEVERLLNASGPTRGTLARVSDGKIPKKIAFIQCVGSRDKKVGRPYCSKV…	I	A2-1	780	d__Archaea;p__Halobacteriota;c__Methanoliparia;o__Methanoliparales;f__Methanoliparaceae;g__Methanolliviera;s__Methanolliviera hydrocarbonicum	GB_GCA_004212085.1
JAKRWB010000140.1_1	MSEKTGVYLCRCGGNIGDVVDVQSIADEVAALPGVSEVNIQDYLCSSAGQGQIKQDILDGKVDSVAIGSCSPKLHLDTFRSMAAKAGLNPLMLEITNVREQCSWVHPDEKEATRKARGLMLGAVNRMGKLEPLDAIKKDLVDKVLVVGGGIAGITTALELADDHEVILAEKEPFIGGHMIGLSKTFPTFDCSQCILTPKMVAIHNHPNITMLTSTEVESVEGNVGDYNITLRQRPRYVDIELCTSCGRCAAKCSNDAIYLPFAQAIPQAYIIDMEKCIDCKACIKACPADAINLEDEGQDIGINVGSVVIATGFKPFDPARIEEYNYWHPDVITAIEFEDMLSAKSKTGMRLMKSDGNMPEKVAFIMCVGSRDFNKYNKHCSKVCCLYGQKQAQLVKKM…	I	A1-C	401	d__Archaea;p__Halobacteriota;c__Methanosarcinia;o__Methanosarcinales;f__Methanocomedenaceae;g__QBUR01;s__QBUR01 sp022353185	GB_GCA_022353185.1
PMYA01000114.1_9	MDEEKRIGVFVCHCGTNIAGVINVKELVEYAKTLPHVAHAEDYTYMCSTPGQSMIKDRIKEFNLNGTVVAACSPRLHEPTFRKATEEGGVNSFLFTMSNIREQDTWVHMEEPEKAMEKAKDLVRMEVARASKLEPLTPKTVPVEKAALVIGAGIAGIQASLELADAGIKTYLVEKEPSIGGMMSRLDKTFPTLDCSQCILTPKMVDVERNPNIELMTYSEVEGISGYIGNFDVTIRKKSRYVYEDKCNGCGKCQEVCPVSRPNEFDLGLQPRKAAYVPFPQAVPLKFTIDMDSCIKCDLCKGEEACGELEAIDFDKPDELITVKVGTIIVATGFDMYDVERKEEWGYKVFDNVVTGIEFERLIGASGPTGGKVIRPSDGKTPKTVGFVLCAGSRDQDEE…	I	A1	660	d__Archaea;p__Halobacteriota;c__Bog-38;o__Bog-38;f__Bog-38;g__Bog-38;s__Bog-38 sp003170935	GB_GCA_003170935.1
VEPN01000077.1_6	MPIGVYICHCGSNIAGTIDVEDVKKYAEMLKDVAIARDIQFSCGDSGQEQIKKDIIEHKLDRIVVAACSPRLHEPTFRRVLEQSGLNPYLLEMVNIREQGSWVHADKNGLATQKAKDLVAMGVARAALLSPLEKKTVPANKDVLVIGAGVAGIEAALCLANMGIKVHLIEKEPTIGGKMALMNEVFPTNDCSLCVLAPRMSEIQNNQNITLYTYSEITNIEGKAGNFKISGIKKPRYIDEKKCKGCIDICARVCPIDVPNQFDYGIGARKSIYIPFAQAVPQVAVIDEHCVGCDLCRLACPAEAIDFNQKAQEFEFTVGAVILATGYQPFDASRKQEYRYGRYRNVITSLELERMLGAAGPTHGRVVSPSTGTDVKSVAFILCTGSRDEQVGNPYCSKV…	I	A2-1	780	d__Archaea;p__Halobacteriota;c__Methanosarcinia;o__Methanosarcinales;f__Methanoperedenaceae;g__Methanoperedens;s__Methanoperedens sp012026835	GB_GCA_012026835.1
CABMCA010000130.1_14	MRIGVYICHCGSNIAGTIDVEEVRKHASMLKDVVVARDIQFACGDSGQEQVKKDILEEKLDRIVMAACSPRLHEVTFRRVLEQSGLNKHFLEMVNIREQGSWVHINKNGLATQKAKELVAMGVARVALLSPLEKRTVPANKDVLVIGAGVAGIEAALALANMEVKVHVVEREPTIGGKMALMNEVFPNNDCSLCVLAPKMSDVQNNPNITLYTNSEITGVKGRAGNYRITGEIKPRYVDPTKCKGCIDICAKVCPIDVPNQFDYGIGARKSIYIPFAQAVPLVACIDTNCVGCDLCRLACPAEAVDFTQKVEEFKFDVGAIIVATGYQPFDAARKEEYGYGRYKNVVTNLEIERMLSAAGPTHGRVISPSTGEDIKSAAFILCVGSRDEQVGNPYCSKV…	I	A1-C	402	d__Archaea;p__Halobacteriota;c__Methanosarcinia;o__Methanosarcinales;f__Methanoperedenaceae;g__Methanoperedens;s__Methanoperedens sp902384525	GB_GCA_902384525.1
JACUTP010000081.1_4	MPAGVYVCHCGSNIAGTIDVDEVRNHAAKLKDVAVARDIPFACGDSGQEQVKGDIKEFNLDRIVVAACSPRLHEATFRRVLTQSGLNPHLLEMVNIREQGSWVHSGSSALATQKAKDLVAMGVARVSLLSPLETKTIPANKDVLVIGAGVAGIEASLQLADNGYKVHLVEKEPTIGGKMALLNEVFPTNDCSLCVLAPKMTDVRNHPNITLHTYSEIEKIEGRAGNFRVSGVKKPSYIDESKCKGCIDICASVCPVDVPNQFDFGIGARKAVYIPFAQAVPLTACIDEHCVGCDLCRLACPAEAVVFDRKPEKFEFNAGAVIVATGYQPFDAARKEEYGYGRYRNVITNLELERMLSAAGPTHGRVISPETGEDVKSVAFILCVGSRDEQVGNPYCSKV…	I	A2-1	780	d__Archaea;p__Halobacteriota;c__Methanosarcinia;o__Methanosarcinales;f__Methanoperedenaceae;g__Methanoperedens_A;s__Methanoperedens_A sp014859785	GB_GCA_014859785.1
PWMT01000037.1_9	MAEEKKEENMEEPKIGVYICHCGINIGGVVDIEEVEEYSKTLPNVVLANEYKYYCSDPGQMEIQKDIKEKGVNRVVVAACSPRLHEPTFRRCVEEVGLNPYLFEFANIREHDSWVHMDEPEAATEKAKDLIRMAVAKARLLEPLEASTVSVIDKAMVIGGGVAGIQAALDLADMGFKTYMIEKQPTIGGRMAQLDKTFPTLDCSMCILAPKMVDVGKHDNIELISYAEVKKVDGYIGNFKVTVEKKPRYIDEELCVGCGSCVDVCPIEMPNYFDEAMGMVKAAYIPFPQAVPLVATIDKDYCIECKLCDEICERGAVQHDQEPEEIELELGTIIVATGFDPYEASEKLEYGYGNYTNVIAGLELERQINASGPTEGKVLKPSDGEKPKRVAFIHCVGSR…	I	A1	660	d__Archaea;p__Methanobacteriota;c__Methanobacteria;o__Methanobacteriales;f__Methanobacteriaceae;g__UBA588;s__UBA588 sp003558085	GB_GCA_003558085.1
WRMT01000058.1_3	MAEEKRDIENEEPRIGVYVCHCGINIAGVVDVPAIAEYAKTLPNVVLAKDYKYYCSDPGQQAIQEDIKEHNLNRIVVAACSPRLHEPTFRRCVQEAGLNQFLFEFANIREHDSWVHMNQPVEATEKAKDLTRMAVAKTRLLEPLEASKVDVNNNAMVIGGGVAGIQAALDLADMGFQTYMVEKQPTIGGRMGQLDKTFPTLDCSMCILAPKMVDVGKHENIELMTYSEVRAVEGYIGNFKVKVEKKPRFINEEDCVGCGSCVEVCPIEMPNYFDEGIGMVKAAYIPFPQAVPLCATIDKDYCIECKLCNQICERGAVVHDQESEFVDLEVGTIIVATGYDPYDPTEKLEYGYGAHTNVITAMEVERMINASGPTEGKVLKPSDNEKPKRVAFIHCVGSR…	I	A1	660	d__Archaea;p__Methanobacteriota;c__Methanobacteria;o__Methanobacteriales;f__Methanobacteriaceae;g__Methanobrevibacter_C;s__Methanobrevibacter_C sp009777005	GB_GCA_009777005.1
DUKX01000034.1_9	MAKSQSKKKKEDSSCPKIGVYVCHCGTNIAGSVNIEEVVNFSKTIENVSVVREHMYLCSEQGQNTIKDDIKKEGINRVVAACCSPRTHEEIFRKTLNSANLNKYLYEQVNIRDQCSWPHFKDKENATKKAKQLVKSGVYRASELEPLEDRKLSVLKSALVIGGGISGINAALDLARSGYKVYIVERDPSIGGKMAQLDKTFPTNDCSACILAPMMVEVSNTPNIELLTYSEIEDVSGHIGKYHVVVRKKQTSIDWEKCNGCGDCSIVCPVKVDNEFNCNMDKRKAIYIQFQQAIPMKAVIDKTKCIKCKLCEKRCQVGAIDISKNDDEFVEFDVGSIIVTTGYDLFDPNKKAEYDYDHPNVITSLELERMMCASGPTKGEILRPSDGRKPHTISFIQCV…	I	A1	660	d__Archaea;p__Methanobacteriota_B;c__Thermococci;o__Methanofastidiosales;f__Methanofastidiosaceae;g__Methanofastidiosum;s__Methanofastidiosum sp9950u	GB_GCA_013329085.1
JACTTZ010000001.1_21	MSKFGVFLCRCDGNISDSIDIDRLDKDFKRTNVVDSDQHLCSLQGQQKIKKSIRKHNLDGVVIGACSPNNHGKTFRGCMRDAGLNPYLLEITNIREQCSWVTDDRKSATKKARDLVNASLQRLEHAESLSDFRVDVTNATLVIGGGIAGITAALALAENGVKTYLVEKEPSIGGNTVRVGKVFSPHKMVEECAMCSLSPLMNDVYENHKIELLTDAEIANINGTAGHFNVDVKIKPQSVSERCTSCGECAAVCPIEVPDWWNANTRKRKAIYKPFPQAVPDRYTIDVEHCVKCGQCTKVCKSDAIVLEAEPSLRKIEVGAIVVATGHDEFDPSLRPEYGYGRFKDVVTQLELARIIGVNGPTNGELLRPSDGKPPKRIVMIQCVGSRDEKPHGLPYCSS…	I	A2-1	780	d__Archaea;p__Halobacteriota;c__Bog-38;o__Bog-38;f__Bog-38;g__Bog-38;s__Bog-38 sp015660915	GB_GCA_015660915.1
JACTTZ010000005.1_30	MDEEKRIGVFVCHCGTNIAGVIDVKALAEYAKTLPNVAYAEDYTYVCSTPGQTMIRDAIKEHNLNGTVVAACSPRLHEPTFRKATEEGGVNQFLFSMANIREQNTWVHMEEPEKAMQKAKDVVRMEVARASMLEPLTAKTVPVEKAALVIGAGIAGIQASLELADAGIKTYLVEKEPSIGGMMSRLDKTFPTLDCSQCILTPKMVDVERNPNIELMTYSEVEDVSGYIGNFDVTIRQKSRYVYEDKCNGCGKCQEVCPVSRPNEFDLGLQPRKAAYVPFPQAVPLKFTIDMDSCIKCDLCKTQEACGDLEAIDFDKPDELVTVKVGTIIVATGFDMYDVERKEEWGYKVFDNVVTGLEMERLISASGPTGGNVIRPSDGQKPKSVGFVLCAGSRDQDEE…	I	A1	660	d__Archaea;p__Halobacteriota;c__Bog-38;o__Bog-38;f__Bog-38;g__Bog-38;s__Bog-38 sp015660915	GB_GCA_015660915.1
JAHIFK010000187.1_4	MSIGVYICHCGSNIAGTIDVEDVRKHGEKLKDVAVARDIQFSCGDSGQDQIKKDIVEYKLDRIVVAACSPRLHEVTFRRVLKHAGINPHMLEMVNIREQGSWVHPENGSLATQKAKDLVAMGVAKIALQSPLEKKTISARPEVLVIGAGVAGIEAALSLADMGLKVYLVEKEPTIGGKMTLLNEVFPTNDCSLCVLAPKMSDVQNNPNITLYTYSQITKIEGRTGNFKITGVKKPRYIDEKKCKGCIDICASVCPVDVPNQFDFGIGRRKSVYIPFAQAVPLVACIDEHCVGCDLCRLACPAEAVDFTQKPEEFTFDVGAVIIATGYQPFDAARKEEYGYGRYKNVITTLELERMLSAAGPTHGRVISPSTNADVKRVAFILCVGSRDEQVGNPYCSKV…	I	A2-1	780	d__Archaea;p__Halobacteriota;c__Methanosarcinia;o__Methanosarcinales;f__Methanoperedenaceae;g__Methanoperedens;s__Methanoperedens sp018900975	GB_GCA_018900975.1
DYGR01000047.1_24	MPTGVYICHCGSNIAGTIDVEDIREHARMLKGVAVARDIPFACGDSGQEQIKKDIQEFRLDRIVMAACSPRLHEVTFRRLLEQSGLNPHLLGMINIREQGSWVHSDEDGLATQKAKDLVSMGVARVALLTPLDRKTIPANKDVLVIGAGVAGIEAALHLADMGTRVWLVEKEPTIGGKMALMNEVFPTNDCSLCALAPRMSDAQSHPGIMLYTYSEITKIEGRAGNFKITGVKKPRYVDEKKCKGCIDLCAHVCPIDVPNQFDYGIGARKSIYIPFAQAVPLVACIDEHCVGCGMCRLACPAEAVDFTQKPEDFEFNVGAIILATGYQPFDARRKEEYGYGRYRNVVTTLELERMLSAAGPTHGRVISPSTGADVKSAAFILCVGSRDEQVGNPYCSRV…	I	A2-1	780	d__Archaea;p__Halobacteriota;c__Methanosarcinia;o__Methanosarcinales;f__Methanoperedenaceae;g__Methanoperedens;s__Methanoperedens nitroreducens_B	GB_GCA_020724545.1
JAIOQW010000181.1_44	MHIGIYICHCGSNIAGYLDVKSVCSFARDLPGVVVAKDITYACGDQGQDEIKQDIEDHKLDRIVIAACSPLLHEITFSRAAQAAGLNPYMVEIVNIREQCSWVHRDSYDYATQKAKDLIAMGAARVRNLTPLTVESVPVNKDVLVIGGGVTGIQCALNLADSGVKVHLVEKDSSIGGWMARLNEVFPTNDCSMCVLAPRMTEVADHPDITLHTYSTINKIKGHIGDFQVSVVHKPRYVDGSKCKGCIELCESVCPVQVPDETDRGLSLHKAIYLPMSQAVPHIAVIDPVHCIGCKLCEKACEPEAIDFDQKEDIVEFNVGAVIVATGYKIFDATRKPEYGYGSIKNVITSIELEQMLNASGPTYGQVVRPYDGHPAKRIAFIQCVGSRDELVGNPYCSR…	I	A2-1	780	d__Archaea;p__Halobacteriota;c__Methanosarcinia;o__Methanosarcinales;f__Methanocomedenaceae;g__Methanomarinus;s__Methanomarinus sp021108405	GB_GCA_021108405.1
JAGFND010000038.1_15	MSIGVYICHCGSNIAGTVDVEDIRKFAEKLKDVAVARDIPFACGDSGQEQIKKDIAEHKIDRIVIAACSPRLHEVTFRRILEQSGINPYLLEMVNIREQGSWVHSSKGSLATQKAKDLVAMGVARVAILSPLEKRTVHAKRDVLVIGAGVAGIEASLTLADIGIKVHLVEKQATIGGKMALMNEVFPTNDCSMCVLAPKMSDVQNHRNITLYSYSEITEIEGRAGNFMITGVRKPRYIDPKKCKGCIDICAAVCPIDVPNQYDYGIGARKSIYIPFAQAVPLVACIDEHCVGCDMCRLACPAEAVDFSQKPEDFKLNVGAIIVATGYQPFDAKRKEEYGYARYRNVITNLEIERMLSASGPTHGRVVSPSSGTDVKRVAFILCVGSRDEQVGNPYCSKV…	I	A2-1	780	d__Archaea;p__Halobacteriota;c__Methanosarcinia;o__Methanosarcinales;f__Methanoperedenaceae;g__Methanoperedens;s__Methanoperedens sp021409285	GB_GCA_021409285.1
JACXTO010000006.1_1	ASIGGTMAQLDKTFPTNDCSMCIMAPKLVAAGKHQNVDLITNAEIEDMTGEPGNFTVKVRRKTLRVNDEKCTGCGQCAAKCPVETYDEYNQGMKKRKAIYVAYPQAVPLVFCIDKDACIGCGICAEECIAKAVEYELKDEVVELKVGSVILCPGFEEFDARLKKEYGYGEFKNVVTSIEFERMLSATGPYLGTVMRPSDGDIPKKVAFIQCVGSRDEKVGNPYCSSVCCMYAIKEAIIAGEHTPGLKPTIFFMDVRAVGKEFEYYRERAEKEYGVKMYRGSRVASVDEDPVTKNLFLRYSMGDETTTEEFDLVVLSVGMKPPADGEMLSKKLGFKLNKYGFCETDYFAPLSTSRPGIFVSGAFAAPKDIPDSVAQASGAAALATSTISSERGKLIKIRE…	II	A3-FAD	961	d__Archaea;p__Thermoplasmatota;c__Thermoplasmata;o__Methanomassiliicoccales;f__UBA472;g__FEN-33;s__FEN-33 sp016919565	GB_GCA_016919565.1
JAHFDG010000053.1_23	MTENELAHMNENTSTKSSIPENGQPPKKTGVYLCRCGGNIGDLVDLQSIADSLKENKDVLVNIQDYLCSGAGQEKIKSDIEKGKVDRVVIGSCSPKLHLETFRGMAKKAGLNPNLLEITNIREQASWVHDKEGINPKVKGLIKGAVARIGSIEPLVPLEKKLVNRTLVVGGGIAGITTALELADAHEVILIEKLPFLGGHMIGLSKTFPTLDCSQCILTPKMVAVHNHPNITMFTQTEVADVRGSPGDYSITLRHSPRYVDIEKCINCGACARKCTTGAIFLPFAQAVPQAYMIDMSKCKNCGACVKVCPRDAIDLDAKEKTSSVSVGAVAIATGFEPIDPSFIEEYNYPAPNLLTAVEFEEMLSAKSKTGMRLQKADGSFPSRVAFVLCAGSRDFTGK…	I	A2-1	780	d__Archaea;p__Halobacteriota;c__Methanosarcinia;o__Methanosarcinales;f__Methanoperedenaceae;g__Methanoperedens;s__Methanoperedens sp023249105	GB_GCA_023249105.1
CABGHG010000008.1_23	MRIGVYVCHCGLNIARTIDVEEVKEFAKNEEDVVVSRDIDYLCSDANQETIKKDIDEFKLTRVVIASCSPKMHEDTFRRCIKSAGLNPYLLSIANIREQCSWVHEDRKKATEKAKDLVKMAIARARNLEPLEDRKVPVNRNVLIVGGGIAGIHAALELAKAGIKVYLVEKEPTIGGKMALLNVVFPTNDCSICVLAPKMSEVSSNDNIDLFTYSEVVSVDGHVGNFRVKLKKKPRYIDEEKCKGCIDDCAGACPVEVPNEYDFTVGSRKAIYIPLPQSVPAIAVIDPESCTGCLFCEEGCNADAIDFDQKEEEFEITVGAIIVATGYEPFDARKKPEYGYGEFKNVFTTFEVERLLNASGPTRGTLARVSDEKIPKKIAFIQCVGSRDKKVGRPYCSKV…	I	A2-1	780	d__Archaea;p__Halobacteriota;c__Methanoliparia;o__Methanoliparales;f__Methanoliparaceae;g__Methanolliviera;s__Methanolliviera sp902158735	GB_GCA_902158735.1
CABGHH010000162.1_1	MRIGVYVCHCGLNIARTIDAEEVREFAKNEEDVVVSRDIDYLCSDANQETIKNDIDEFKLTRIVIASCSPKMHEDTFRRCIKSAGLNPYLLAIANIREQCSWVHEDRKKATEKAKDLVKMAIAKARNLEPLEDRKVPVNRNVLIIGGGIAGIHAALELAKAGIKVCLIEKKPTIGGKMALLNVVFPTNDCSICVLAPKMSEVSSNDNIELFTYSEVVSVDGHVGNFRVKIKKKPRYIDEEKCKGCIDDCAGVCPVEVPNEYDFTVGSRKAIYIPIPQSVPAIAVIDPESCTGCLFCEEGCNADAIDFDQKEEEFEITVGAIIVATGYEPFDARKKPEYGYGEFKNVFTTFEVERLLNASGPTRGILARVSDGKIPKKIAFIQCVGSRDKKVGRPYCSKV…	I	A2-1	780	d__Archaea;p__Halobacteriota;c__Methanoliparia;o__Methanoliparales;f__Methanoliparaceae;g__Methanolliviera;s__Methanolliviera sp902158745	GB_GCA_902158745.1
JAHRFX010000067.1_8	MAEEKKEETMEEPKIGVYVCHCGINIGGVVDIAAVEEYAKSLPNVVLANENKYYCSDPGQMEIQKDIKEKGINRVVVAACSPRLHEPTFRRCVEEAGLNPYLFEFANIREHDSWVHMNEPEAATEKAKDLVRMAVAKARLLEPLESSIVSVTNKAMVIGGGVAGIQAALDLADMGFKTYMVEKQPTIGGRMGQLDKTFPTLDCSMCILAPKMVDVGKHENIELITYAEVKQVDGYIGNFKVKVEKKPRFIDEEVCVGCGSCVEVCPIEMPNYFDEGIGMVKAAYIPFPQAVPLCATIDKDYCIECKLCDQICERGAVKHDQEPEEIEMDIGTIIVATGYDPYDPTEKLEYGYGNHTNVITGMELERQINASGPTEGKVVKPSDGEKPKSVAFIHCVGSR…	I	A1	660	d__Archaea;p__Methanobacteriota;c__Methanobacteria;o__Methanobacteriales;f__Methanobacteriaceae;g__UBA588;s__UBA588 sp019084405	GB_GCA_019084405.1
PYCK01000109.1_4	MSKLVGAVAIAGGGIAGIQSAIDLASSGLKVYLIESSTTIGGKMAQLDKTFPTLDCSMCTLSPKLAEVARHPNIELLTYSEITGITGEPGNFTVTVKKKATYVDPDKCTACELCVSKCPVKVPDEYNEGQNNRKAIYLAFPQAVPRVFTIDAEHCIYLTKGKCGNCQKACENDAINYEDTDKEIDINVGSVILNTGFEPYDASNLEQYRIDHPNVVSSLEFERQLSSSGPFEGHVTLADGSHPKRIAWIQCVGSRSPEIGRNTCSSVCCMYATKEAMVAMEHDLDLETTIFNIDIRAFGKGFEEFYQKAKNEKGIRFINSRPSGVEVDPVTDNISLKYEAEDGSGIKREEFDMIVLSIGLTPSKSSKNLAQIAGVEMDDNDFVKTKIDSPLETSKPGIF…	I	A6	474	d__Archaea;p__Halobacteriota;c__Methanosarcinia;o__Methanosarcinales;f__Methanocomedenaceae;g__Methanocomedens;s__Methanocomedens sp009649835	GB_GCA_009649835.1
CABMIB010000101.1_135	MQTGVYICHCGSNIAGTIDVEDVRKHAERLKDVAVARDITFACGDAGQEQIKKDIAELKLDRIVVAACSPRLHEITFRRVLEQSGINPHLLEMVNIREQGSWVHADKNGLATQKAKDLVSMGVARVALLTPLDKRTVPANKDVLVIGAGVAGIEAALSLANMGVKVHLVEKEPTIGGKMALMNEVFPTNDCSLCVLAPRMSEVQNNPDITLYTYSEVTNIEGRAGNFKITGVKKPRYIDEKKCKGCIDICARVCPIEVPNQFDFGIGRRKSVYIPFAQAVPLVACIDEHCVGCDLCRLACPAEAVDFSQKPEKFEFNVGAVILATGYQPFDAARKEEYGYGRYRNVVTSLELERMLSAAGPTHGRIVSPSTGEDVKSVAFILCVGSRDEQVGNPYCSKV…	I	A2-1	780	d__Archaea;p__Halobacteriota;c__Methanosarcinia;o__Methanosarcinales;f__Methanoperedenaceae;g__Methanoperedens;s__Methanoperedens sp902386135	GB_GCA_902386135.1
PMBU01000137.1_1	VMSQLDKTFPTNDCSMCILSPKLVEAARNPMITMMTLSEVIGVNGDAPNFEVMVKQHPRYVREDRCVGCGLCAEKCPSKVGNEFDLDMVQRKAIYVPYAQAVPMKYSIDAEKCLYLTKRRCGNCQKVCPADAIDYEMKEVVEKVNVGAIVLAPGFEVFDAKLKKEYGYGEFKNVLTSLEFERVLSATGPYQGHVVRPSDQRTPVKVAFLSCVGSRDEKVGNNYCSSVCCMYGLKQAIIAGEHTAGLKPTMFFMDVRAFGKEFEDYRARAEDEYGIKINRGTRVSSVEEDPETKNLLVRYSNGAESNAEEFDMVVLLVGFEPPTSAYQLSKALDFNLNNYGFAETSVFKPLETSRVGIYVTGAFSAPKDIPQSVAEASGAASKAGGQVYKNRVHYAKAEV…	II	A3-FAD	964	d__Archaea;p__Thermoplasmatota;c__Thermoplasmata;o__Methanomassiliicoccales;f__UBA472;g__FEN-33;s__FEN-33 sp003153895	GB_GCA_003153895.1
CABMIH010000080.1_4	MPIGVYICHCGSNIAGTIDVEDVRKHAQMLKDVAVARDIQFSCGDSGQEQIKKDIIEHKLDRIVVAACSPRLHEPTFRRVLEQSGLNPHLLEMVNIREQGSWVHADKNGLATQKTKDLVAMGVARVALLSPLEKKTVPANKNVLVIGAGVAGIEAAICLANMGVKVHLVEKEPTIGGKMALMNEVFPTNDCSLCVLAPRMSEVQNNQNIALYTYSEITNIEGKAGNFKITGIKKPRYIDEKKCKGCIDICARVCPIDVPNQFDYGIGARKSIYIPFAQAVPQVAVIDEHCVGCDLCRLACPAEAVDFNQKAQEFEFNVGAVILATGYQPFNAARKGEYGYGRYRNVITNLELERMLGAAGPTHGRVVSPSTGADVKSVAFILCVGSRDEQVSNPYCSKV…	I	A2-1	780	d__Archaea;p__Halobacteriota;c__Methanosarcinia;o__Methanosarcinales;f__Methanoperedenaceae;g__Methanoperedens;s__Methanoperedens sp902386205	GB_GCA_902386205.1
JAHKLW010000019.1_93	MAKSQSKKKKEDINFPKIGVYVCHCGTNIAGSVNIDEVVNYSKTIDNVSVVREHIYLCSEQGQNIIKEDIKKEGVNRVVAACCSPRTHEEIFRKTLESANLNKYLYEQVNIRDQCSWPHIKDKENATKKAKQLVKSGVYRASVLESLEDRKLSVLKSALIIGGGISGINAALDLARSGYNVYIVERDPSIGGKMAQLDKTFPTNDCSACILAPMMVEVSNTPNIEVLTYSEIEDVSGHIGKYHIVVKKKQTSVDWEKCNGCGECNIVCPIKVDNEFNCNMDKRKAIYIQFQQAIPMKAVIDKDKCIKCKLCEKRCQVGAIDISKNEDEFVEFDVGSIIVTTGYDLFDPNRKAEYEYDHPNVITSLELERMMCASGPTKGEILRPSDGRKPHTISFIQCV…	I	A1	660	d__Archaea;p__Methanobacteriota_B;c__Thermococci;o__Methanofastidiosales;f__Methanofastidiosaceae;g__Methanofastidiosum;s__Methanofastidiosum sp020854815	GB_GCA_020854815.1
CABMII010000069.1_7	MPIGVYICHCGSNIAGTIDVEDVMKHAGQLKDVAIARDIPFGCSDAGQEQVKKDIAEYKLDRIVVAACSPRLHEVTFRRVLEQSGLNPHLLEMVNIREQGSWVHSGSGSLATQKAKDLVAMGVAKVALLSPLDKKTVPANKDVLVIGAGVAGIEAALSLADIGVKVCLVEKEPTIGGKMALMNEVFPTNDCSLCVLAPKMSDVQNHPNITLYTYSEITKIEGRAGNFKITGIKKPRYIDEKKCKGCIDICARVCPIDVPNQFDYGIGARKSVYIPFAQAVPLVACIDEHCVGCDLCRLACPAEAVDFNQKPQVFEFNVGAIIVATGYQPFDAKRKEEYGYGRYKNVITSLELERMLSAAGPTFGRVVSPSTGKNVKSAAFILCVGSRDEQVGNPYCSKV…	I	A2-1	780	d__Archaea;p__Halobacteriota;c__Methanosarcinia;o__Methanosarcinales;f__Methanoperedenaceae;g__Methanoperedens;s__Methanoperedens sp902386255	GB_GCA_902386255.1
JABUVA010000033.1_28	MAENNKEELRIGVYVCHCGVNVGGVVDCPGVAEYARSLPNVVIAKDYKYMCSDPGQLLIQEDIKEHNLNRIVVAACSPRLHEPTFRRCVEEAGLNKFLFEFANLREQDSWVHMAEPEAATEKAKDLTRMAVAKARLLEPLEATKVGVDNKALVIGGGVTGIQSALDLADMGFQTYMVERNPTIGGRMGQLDKTFPTLDCSMCILAPKMVDTAKHENIELITYAEVKNVDGYIGNFTVKVEKKPRYIDEELCVGCGSCVEVCPIEIPNYYDEGIGMVKAAYIPFPQAVPLVATIDKDYCIECMLCDQICERGAVNHQQEPEKIELKVGTIIAATGYDPYDPTPIYQYGYGRYSNVITGMEIERMINASGPTEGHVIRPSDGKTPKRVAFIHCVGSRDEQI…	I	A1	660	d__Archaea;p__Methanobacteriota;c__Methanobacteria;o__Methanobacteriales;f__Methanobacteriaceae;g__Methanobrevibacter_A;s__Methanobrevibacter_A sp021442885	GB_GCA_021442885.1
NZ_JMIY01000002.1_225	MPTGVYICHCGSNIAGTIDVEDVREHARMLKGVAVARDIPFACGDSGQEQIKKDIQEFRLDRIVMAACSPRLHEVTFRRLLEQSGLNPHLLGMVNIREQGSWVHSDEDGLATQKAKDLVSMGVARVALLTPLDKKTIPANKDVLVIGAGVAGIEAALHLADMGIKVRLVEKEPTIGGKMALMNEVFPTNDCSLCALAPRMSDVQSHPNIKLYTYSEITKIEGRAGNFKITGVKKPRYVDEKKCKGCIDLCAHVCPIDVPNQFDYGIGARKSIYIPFAQAVPLVACIDEHCVGCGMCRLACPAEAVDFTQRPEGFEFNVGAIILATGYQPFDARRKEEYGYGRYRNVVTTLELERMLSAAGPTHGRVISPSTGADVKSAAFILCVGSRDEQVGNPYCSRV…	I	A2-1	780	d__Archaea;p__Halobacteriota;c__Methanosarcinia;o__Methanosarcinales;f__Methanoperedenaceae;g__Methanoperedens;s__Methanoperedens nitroreducens	RS_GCF_000685155.1
DUKF01000053.1_1	MRIGVYVCHCGLNIAGVLEPGSLTEFAKTLPDVEVARDLQFTCSDTGQETIKEDIKEQKLDSVVVAACSPRLHEPTFRRVISEAGLNPFMLEMANIREQCSWVHMDEPPQAQEKAKDLIRMAVAKAALLNPLQGETMPVSRGVLIIGGGVTGIQAALDLADSGLPVYLVERKPTIGGYMALLTDVFPTNDCSICVLAPKMTDVYNHPLITLMTYSEILNIEGSIGRFTVSGVKKARFVDEKLCKGCINECAGVCPVEVPDEYEFGLGKRKAIYMPIPQSVPLIACVDPEACIGCGLCAEACPVDAVKYDQCQEEFRFDVGAIIVATGWQSFDPARKEEYGYGRYRDVISGLQVERLLNAAGPTGGEVVRPSNSEVAKSVAFIQCVGSRDQTVGNCYCSR…	I	A1-C	408	d__Archaea;p__Halobacteriota;c__Methanosarcinia;o__Methanotrichales;f__Methanotrichaceae;g__Methanothrix_A;s__Methanothrix_A sp9297u	GB_GCA_013329455.1
JAHFBZ010000054.1_4	MVEEKKDQTKEEPKVGVYVCHCGINIGGVVDISAVAEYAKTLPNVVLANDYKYYCSDPGQLEIQKDIKELGLNRVVMAACSPRLHEPTFRRAVEEAGLNPYLFEFANLREHDSWVHQSEPEAATQKAKDLVRMAVAKARLLEPLEASIVDVNNNAMVIGGGVAGIQAALDLADMGFKTYMVEKQPTIGGRMGQLDKTFPTLDCSMCILAPKMVDVGKHENIELMTYAEVKEVHGYIGNFTVKVEKKPRFIDEEMCVGCGSCVEVCPIEMPNYFDEGIGMVKAAYIPFPQAVPLCATIDKDYCIECKLCDQICERGAVKHDQEPEEVELDIGTIIVATGYDPYDPTEKLEYGYGSHANVITGMELERQINASGPTEGKVIKPSDGEKPKRVAFIHCVGSR…	I	A1	660	d__Archaea;p__Methanobacteriota;c__Methanobacteria;o__Methanobacteriales;f__Methanobacteriaceae;g__UBA349;s__UBA349 sp023249725	GB_GCA_023249725.1
NZ_JAHLZE010000033.1_24	MIKMYNSKPPISSKPDLRVGVFICRCGGNISDIVDIEKLKNSINADVVEEFENLCSLNGRKIIRDNIVNKDLDRVVIAACSPITHEKTFQDYIKPLNPYLMDMANLREQCSWIHDDVDKATEKAATLVNASIEKVKQAQAVDPILCQTPESAAVIGGGISGISAALSLAKQGIKTYLIEKKPSIGGNMVKIGKVFSPVKLAEECGMCLLNPIMNELIWHENIEIMTNTKVLSTERRAGNFNILLESQPRYVDEEKCISCGKCIDTCPVEVPNIWDDELSMRKAIYKPFSQSYPDAYTIDMENCEKCGKCMKQCPMGAIYLKGESEIIPLNVGSVILATGHKTFDPNLRPEYGYNRYEDVITQSELGRIMGVNGPTKGKLKMMSADKVPRRIVMIQCVGS…	I	A2-1	780	d__Archaea;p__Methanobacteriota;c__Methanobacteria;o__Methanobacteriales;f__Methanobacteriaceae;g__Methanobrevibacter_C;s__Methanobrevibacter_C sp020148105	RS_GCF_020148105.1
NZ_FZMP01000181.1_15	MQTGVYICHCGSNIAGTIDVEEVRKHAERLKDVAVARDITFACGDAGQEQIKKDIAEHKLDRIVVAACSPRLHEITFRRVLEQSGINPHLLEMVNIREQGSWVHADKHSLATQKAKDLVSMGVARVALLTPLDKRTVPANKDVLVIGAGVAGIEAALSLANMGVKVHLVEKEPTIGGKMALMNEVFPTNDCSMCVLAPRMSEVQNNPDITLYTYSEVTNIEGKAGNFNITGVKKPRYIDEKKCKGCIDICARVCPIEVPNQFDFGIGRRKSVYIPFAQAVPLVACIDEHCVGCDLCRLACPAEAVDFSQKPEKFEFNVGAVILATGYQPFDAARKEEYGHGRYRNVVTSLELERMLSAAGPTHGRVVSPSTGEDVKSVAFILCVGSRDEQVGNPYCSKV…	I	A2-1	780	d__Archaea;p__Halobacteriota;c__Methanosarcinia;o__Methanosarcinales;f__Methanoperedenaceae;g__Methanoperedens;s__Methanoperedens nitroreducens_A	RS_GCF_900196725.1
JAMNZA010000055.1_22	MAKTQSKKKKQSDEVPRIGVYVCHCGTNIAGSVNIGEVVEFSKNIKNVSVVREHMYLCSEQGQNMIKDDIKKEGVTRVVAACCSPRTHEEIFRKTLNSGNLNKYLYEQVNIRDQCSWPHFKDKDNATNKAKQLVKSGIYRASELEPLQDRKLSVLKSCLVIGGGISGINAALDLARSGYHVYLVERNPSIGGKMAQLDKTFPTNDCSACILAPMMVEVSNTSNIELLTYSEIEYVSGHIGKYHITVRKKQTSVDWEKCNGCGDCSIVCPVKVDNEFNCNMDKRKAVYIQFQQAIPMKAVVDKKKCVKCKLCEKRCQVGAIDISKNEDEFIEFDVGSIIATTGYDLFDPNKKAEYDYDHPNVITSLELERMMCASGPTKGEILRPSDGRKPHTISFIQCV…	I	A1	660	d__Archaea;p__Methanobacteriota_B;c__Thermococci;o__Methanofastidiosales;f__Methanofastidiosaceae;g__Methanofastidiosum;s__Methanofastidiosum sp023622545	GB_GCA_023622545.1
JAFWTC010000053.1_26	MCRLDKTFPTNDCSACILSPKMADCNGHPNIDVLTYHEVLKVDGEAGDFKVTVLKKARYVNPKECTGCGDCIAKCPVKNIPDKYEFGLVNRKAIYIPHAQAVPRVAVIDKSVCMKLTKDKCGNCFKACGKGAIHYDDKDEEIVLDVGSIIAAPGFKVWDASIATEYGYGRYKNVVTAIEYERMMCASGPDKGHITIPYFKVDNNTKEHPTKIAYIQCCGSRSEKKGWKKYCSSVCCMYATKQAMITKEHGDLQEDIFFMDIRSYGKEFEAYIHRGEDEYGIRMHRGARVSNVEENPDKSLTINYTDDQNNGVSETFDIVVLSVGLAPPEGAEEFAKTLGIELNNYGFCKTSVFKPLETTRKGIFVTGAFAAPKDIPTSVAEACGSSAKAGAWIVKKDFT…	II	A3-FAD	971	d__Archaea;p__Thermoplasmatota;c__Thermoplasmata;o__Methanomassiliicoccales;f__Methanomethylophilaceae;g__UBA71;s__UBA71 sp017519045	GB_GCA_017519045.1
VEPM01000037.1_18	MRIGVYICHCGSNIAGTIDVEGVRKHASLLKDVVVARDIQFACGDSGQEQVKKDILEEKLDRIVMAACSPRLHEVTFRRVLEQSGLNKHFLEMVNIREQDSWVHTNKNGLATQKAKELVAMGVARVTLLSPLEKRTVPANKDILVIGAGVAGIEAALALANMGIKVHLVEREPTIGGKMALMNEVFPNNDCSLCVLAPKMSDVQNHPNITLYTNSEITGVRGRAGNYRITGEIRPRYVDPKKCKGCIDICAKVCPIDVPNQFDYGIGARKSIYIPFAQAVPLVACIDKNCVGCDLCRLACPAEAVDFNQKVEEFKFDVGAIIVATGYQPFDAGRKEEYGYGRYKNVVTNLEVERMLSAAGPTHGRVVSPSTGADIKSAAFILCVGSRDEQVGNPYCSKV…	I	A2-1	781	d__Archaea;p__Halobacteriota;c__Methanosarcinia;o__Methanosarcinales;f__Methanoperedenaceae;g__Methanoperedens;s__Methanoperedens sp012026795	GB_GCA_012026795.1
CAAFWR010000088.1_3	MVENTNEELRIGVYVCHCGVNVGGVVDCPAVAEYARSLPNVVVAKDYKYMCSDPGQLLIQEDIKEHNLNRVVVAACSPRLHEPTFRRCVEEAGLNKFLFEFANLREQDSWVHMAEPEAATEKAKDLTRMAVAKARLLEPLEATKVGVDNKALVIGGGVTGIQSALDLGDMGFETYMVERNPTIGGRMGQLDKTFPTLDCSMCILAPKMVDTAKHENIELITYAEVKHVDGYIGNFTVEVEKKPRYIDEELCVGCGSCVEVCPIEIPNYYDEGIGMVKAAYIPFPQAVPLCATIDKDYCIECMLCDQICERGAVNHKQEPETIELKVGTIIAATGYDPYDPSGIYQYGYGRYSNVITGMEIERMINASGPTEGHVIRPSDGKTPKRVAFIHCVGSRDEQI…	I	A1	660	d__Archaea;p__Methanobacteriota;c__Methanobacteria;o__Methanobacteriales;f__Methanobacteriaceae;g__Methanobrevibacter_A;s__Methanobrevibacter_A sp900766745	GB_GCA_900766745.1
JAAXOC010000003.1_16	MRIGVYICHCGSNIAGNLDVESVREFAGNLSDVVVSKDINYACGDQGQDEIKKDIQELDLDRIVVAACSPRLHEVTFRRMAQAAGLNPYLVEMVNIREQCSWVHRDAYHYATQKAKDLVAMGVARARLLNPLNVESVPANRDVLVIGGGVTGIQAALNLADSGIKVHLVEQDSTIGGWMARLNDVFPTNDCSMCVLAPKMTEAADHPNITLHTYSEIQDIIGHIGNFHVSVVHKPRYVDVSKCKGCIELCGSVCPIEVPVEVDGGLSLRKAIYLPMSQAVPFVAVVDPKHCVGCGLCVKACEPEAIDIDQKEEFVVFDVGAIIVATGYHLFDASRKPEYGYGIVKNVITSMELEQMLNASGPTQGRLVRPSDGREAKRVAFIQCVGSRDETVGNPYCSR…	I	A2-1	781	d__Archaea;p__Halobacteriota;c__Methanosarcinia;o__Methanosarcinales;f__Methanocomedenaceae;g__Methanocomedens;s__Methanocomedens sp014237145	GB_GCA_014237145.1
JAFYAH010000015.1_31	MCRLDKTFPTNDCSACILSPKMADCGGHPNIDVLTYHEVLKVDGEAGDFKVTVLKKARYVNPSECTGCGDCIAKCPVKNIPDKYEFGLVNRKAIYIPHAQAVPRVAVIDKDVCMKLTKGKCGNCAKTCGKGAIHYDDKDEEKVLEVGSIIAAPGFKVWDAHVATEYGYGRFKNVVTAIEYERMMCASGPDKGHITIPYFKVDPNTKEHPTKVAYIQCCGSRSEKKGWKKYCSSVCCMYATKQAMITKEHGDLQEDIFFMDIRSYGKEFEAYIHRGEDEYGIKMHRGARVSNIEENPDKSLTINYTDDQNNGVSETFDIVVLSIGLAPPEGAEEFAKTLGIELNQYGFCKTSVYKPLETTRPGIFVTGAFAAPKDIPTSVAEACGSSAKAGAWIVKKDFE…	II	A3-FAD	972	d__Archaea;p__Thermoplasmatota;c__Thermoplasmata;o__Methanomassiliicoccales;f__Methanomethylophilaceae;g__UBA71;s__UBA71 sp017540825	GB_GCA_017540825.1
JAAEEP010000001.1_106	MSEEVAVIGGGISGVQAALDLAKAGVLVHLIERGPSLGGHMAQLDKTFPTNDCSACILSPKLVEAHRHPLIRVWTLTEAVDLQGSPPDLTLRVRVKPRFVREDRCVGCGECANKCPSSVKSEFELGLCRRKAIYIPFAQAVPLKYTIDPEHCLKINENKCGNCQKTCPADAVDFGMEEREEKLEVGAVIVSTGFDQFDPEKISPYHYGENPNVMTALEFERILSPSGPTGGHLVTNDGSTPRRLVFVQCVGSRDRNYCEHCSRFCCMASLKQAMIALEHEPSIEEVTVCYMDLRSYGKDFDRYRDHVMGKGIRLIRGRPSEVNLDPLGVRIEDVEGASIKDIEADMVVLAMAAIPSRGIGELADALNIELDDGGFIKTMASSDGPLATSRRGVFAAGCC…	II	A3	980	d__Archaea;p__Thermoplasmatota;c__Thermoplasmata;o__Methanomassiliicoccales;f__JAAEEP01;g__JAAEEP01;s__JAAEEP01 sp013415695	GB_GCA_013415695.1
JAEZAV010000069.1_1	RLLQMSTISLNNNADEKALKIGVFLCRCGGNISDTVDMDRLKKSVDAEVIEEFENLCSINGRKIIRDNIIEKELDRVVVAACSPITHGKIFQNYVTPLNPYLLEMANIREQCSWVNPDKDSATDKAISILQSAIEKVKHSIALEPIIRKTPKSTAVIGGGISGISAALSLARQGIRTCLIEKEPTIGGAMVKVGKLFSPEKLAEECAMCLLNPLVNEAVEHGNINIMTNSTLKSADRRSGNFNLLVEQKPSYVIKGKCISCGNCAEVCPVEVSDSWNEDMTTRKAIFKPFPQAVPDVYTIDHENCKKCGKCQDVCRMNAIDLDMETEVVPITVGSVVIATGHKTFDMDKRPEYAYNRHEDIITQMELARLMGVNGPTKGKLLKPSNGKVPERVVMIQCV…	I	A2-1	781	d__Archaea;p__Methanobacteriota;c__Methanobacteria;o__Methanobacteriales;f__Methanobacteriaceae;g__Methanobacterium_B;s__Methanobacterium_B sp023430285	GB_GCA_023430285.1
NC_013665.1_2815	MTEKKPNRVGVFICHCGTNIAGVIPIDQVREYAKTLPNVVHADNYTYMCSTPGQEKIKAAIKEQNLDAVVVAACSPRLHEPTFRKASAAGGLNPFIFEMANIREQSSWIHMKEPEKATEKAKDIIRMSVARATLLEPLDTKYIPVEKSIMVIGAGVAGIQASLEIADSGITTYLVEKEPSIGGNMSRLDKTFPTLDCSQCILTPKMVDVDRHPNIKTMTYCEVEKVDGYIGNFTVTVRKKARGVKEADCNGCGDCAAVCPVTKGNEFDLGLGPRKAIYVPFPQAVPLKYTVDFNSCIKCELCVKKCGDKNAIDLNMKDELVEIKVGTIIVATGFDLYEIQKKEEWGYGRFDNVITGMQFERFINASGPTGGKLIRPSDGQKPHNVAFVLCAGSRDQDAN…	I	A1	660	d__Archaea;p__Halobacteriota;c__Methanocellia;o__Methanocellales;f__Methanocellaceae;g__Methanocella;s__Methanocella paludicola	RS_GCF_000011005.1
JANXDO010000001.1_63	MRNEDHRIGVFICACGGNVSNIIDINKVAEEVSKLNGVTVVKTYDYFCSEPGQKIIEEESRRNNINRLIVAACTENMHLKTFRDVASRAGVNPYQLARVNLREHNSWTQSDKEGATAKAISTIASVVEASKYMEPLQPLKSEVKRKALVIGGGIAGITAALELADAGIEVALIESKPSIGGHMAQLNKTFPTLDCSQCILTPKMVEVVNHPNIKLYAYSEVKNVEGSPGNYKVTIFMKPRGVDPTKCVSCGLCSEKCPASTINEFDEGLSKRKAIYKPFPQAVPSAYTIDFNACKRCGLCAKICPRGAINLDDKGQVVELDVGAIILATGFDLIDLRSYDEWGYAKHPDVITSLQLERLISPIGPTRGALLRPSNGQSVSSIVFILCAGSRDTSGRGVP…	I	A2-1	781	d__Archaea;p__Thermoproteota;c__Methanomethylicia;o__Nezhaarchaeales;f__WYZ-LMO8;g__WYZ-LMO8;s__WYZ-LMO8 sp025059375	GB_GCA_025059375.1
NC_014408.1_1715	MAEEKKETMEEPKIGVYVCHCGVNIGGVVDVEAVRDYAAKLPNVVIAKDYKYYCSDPGQLEIQKDIKELGINRVVVAACSPRLHEPTFRRCVEEAGLNQFLFEFANIREHDSWVHMDNPEGATEKAKDLVRMAVAKARLLEPLEASKVSVDDKALVIGGGVAGIQAALDLADMGFKTYMVEKRPSISGRMGQLDKTFPTLDCSMCILAPKMVDVGKHDNIELITYAEVKEVDGYIGNFKVKIEKKPRYIDEELCTGCGSCVEVCPIEMPNYFDEGIGMTKAVYIPFPQAVPLCATIDKDYCIECMLCDEVCERGAVKHDQEPEEIEIEVGTIIVATGYDAYDPTEKLEYGYGRHTNVITGLELERMINASGPTDGKVLKPSDGEKPKRVAFIHCVGSRD…	I	A1	660	d__Archaea;p__Methanobacteriota;c__Methanobacteria;o__Methanobacteriales;f__Methanothermobacteraceae;g__Methanothermobacter;s__Methanothermobacter marburgensis	RS_GCF_000145295.1
CAJPFJ010000016.1_53	MRIGVYICHCGSNIAGTIDVEEVRKHASLLKDVVIARDLQFACGDSGQEQVKKDILEEKLDRIVMAACSPRLHEVTFRRVLSQSGLNKHLLEMVNIREQGSWVHTNQNALATQKAKELVAMGVAKVALLSPLEKRTVPANKDVLVIGAGVAGIEAALTLANMGIKVHLIEREPTIGGKMALLNEVFTNNDCSLCVLAPKMSDVQNHTNITLYTNSEITGIRGRAGNYRITGEKKPRYVDPTKCKGCIDICAKVCPIDVPNQFDYGIGARKSIYIPFAQAVPLVACIDENCVGCDLCRLACPAEAVDFDQKIEEFKFDVGAIIVATGYQPFDARRKEEYGYGRYKNVVTNLEVERMLSAAGPTHGRVVSPSTGADIKSAAFILCVGSRDEQVGNPYCSKV…	I	A2-1	781	d__Archaea;p__Halobacteriota;c__Methanosarcinia;o__Methanosarcinales;f__Methanoperedenaceae;g__Methanoperedens;s__Methanoperedens sp905339155	GB_GCA_905339155.1
NC_015574.1_2327	MAEEKKQETTEEPKIGVYVCHCGINIAGVVDVEAVKDYAATLPNVVVSEDYKYMCSDPGQNLVQDDIKEKGLNRIVVAACSPRLHEPTFRRAVREAGLNQFLFEFANLREHDSWVHMDEPEAATEKAKDLVRMAVAKARLLEPLESEVVSVTDKALVIGGGVAGIQSALDLADMGFKTYLVERNPTIGGRMAQLDKTFPTLDCSMCILAPKMVDVGKHENIELLTYSEVKNVDGYIGNFKVTVEKKPRYINEELCTGCGSCSEVCPIEIPNYFDEGVGMVKATYIPFPQAVPLCATIDNDYCIECHLCDTICERGAINHEQEPEEIELDVGTIIVATGYDPYDPTEKTEYIYGDAKNVITGLELERYINASGPTQGHVVVPSSGKTPKRVAFIQCVGSR…	I	A1	660	d__Archaea;p__Methanobacteriota;c__Methanobacteria;o__Methanobacteriales;f__Methanobacteriaceae;g__Methanobacterium_C;s__Methanobacterium_C paludis	RS_GCF_000214725.1
NC_017034.1_2482	MAEKKPNRVGVFICHCGTNIAGVIPIEKMVEYAKTLPNVVHAENYTYMCSTPGQAKIRDAIKEHNLEAVVVAACSPRLHEPTFRKTCAAGGLNPFIFEMANIREQSSWIHMKEPERATEKAKDIIRMSVARASLLEPLDTKYIPVEKAVMVIGGGVAGIQAALETADSGITTYLVEKEPSIGGNMSRLDKTFPTLDCSQCILTPKMVDVERHPNIKLLTYSEVEKVDGYIGNFTVTVRRKARGVKEADCNGCGDCAAVCPVTKGNEFDLGLGPRKAIYVPFPQAVPLKYTVDFNSCIKCELCVKKCGDKNAIDLNMKDELVEIKVGTIIVATGFDLYEIQKKEEWGYGVYDNVITGLQFERLINASGPTGGKLIRPSDGQKPHSVAFVLCAGSRDQDAN…	I	A1	660	d__Archaea;p__Halobacteriota;c__Methanocellia;o__Methanocellales;f__Methanocellaceae;g__Methanocella;s__Methanocella conradii	RS_GCF_000251105.1
NZ_NTMG01000038.1_2	MRIGVYICHCGSNIAGTIDVEEVRKHASMLKDVVVARDIQFACGDSGQEQVKKDILEEKLDRIVMAACSPRLHEVTFRRVLEQSGLNKHFLEMVNIREQGSWVHTNKNGLATQKVKELVAMGVARVALLSPLEKRTVPANKDVLVIGAGVAGIEAALTLANMGVKVHLVEREPTIGGKMALMNEVFPNNDCSLCVLAPKMSDVQNNPNITLYTNSEITGVRGRAGNYLITGVTKPRYVDPRKCKGCIDICAKVCPIDVPNQFDYGIGARKSIYIPFAQAVPLVACIDKNCVGCDLCRLACPAEAVDFTQKTEDFKFDVGAIIVATGYQPFDAARKEEYGYGRYKNVVTNLEVERMLSAAGPTHGRVVSPSTGEDIKSAAFILCVGSRDEQVGNPYCSKV…	I	A2-1	781	d__Archaea;p__Halobacteriota;c__Methanosarcinia;o__Methanosarcinales;f__Methanoperedenaceae;g__Methanoperedens;s__Methanoperedens sp002487355	RS_GCF_002487355.1
CALULN010000020.1_49	MDLADRDIHVYLVEKDPTIGGKMCRLDKTFPTNDCSACILSPKMADCAGHPNVTVMTYSEVVKVEGEAGDFKVTVKKKPRYVNPDECTGCGDCIAKCPTKNIPDEFEYGLTTRKAIYIPHAQAVPRVALIDPNYCRKILKDKCGLCQTACKKGAISYTDKETEEVIEVGSIIAAAGFQLWDAGIATEYGYGRYKNVVTSMEFERMMCASGPDHGHIKVPSTGEAPAKIAFIQCCGSRSEKREWKKYCSSVCCMYATKQAIITKEHADVQEDIYFMDIRSYGKEFEAYIKRAESQYKINMHRGARVSNLEELPDQKIAVNFADKEGNPKSEVYDLVVLSIGLNPPEDAMKLSEILGVKLNEYGFCETSVFNPLETSRPGILVSGAFSAPKDIPTTVAESS…	II	A3	987	d__Archaea;p__Thermoplasmatota;c__Thermoplasmata;o__Methanomassiliicoccales;f__Methanomethylophilaceae;g__SIG5;s__SIG5 sp944321505	GB_GCA_944321505.1
NZ_AP011952.1_1273	MAEEKKEETMEEPRIGVYVCHCGVNIGGVVDIEAVRDYAAKLPNVVVSKDYKYYCSDPGQLEIQKDIKELGLNRVVVAACSPRLHEPTFRRCVEEAGLNQFLFEFANLREQDSWVHMDDPEGATEKAKDLVRMAVAKARLLEPLEASKVSVDDKALVIGGGVAGIQTALDLADMGFKTYMVEKRPSISGRMGQLDKTFPTLDCSMCILAPKMVDVGKHDNIELITYAEVKEVDGYIGNFKVKIEKKPRYIDEDLCTGCGSCVEVCPIEMPNYFDEGIGMTKAVYIPFPQAVPLCATIDKDYCIECMLCDEICERGAVKHDQEPEEIEIEVGTIIVATGYDAYDPTEKLEYGYGRHTNVITGLELERMINASGPTDGKVIKPSDGEKPKRVAFIHCVGSR…	I	A1	660	d__Archaea;p__Methanobacteriota;c__Methanobacteria;o__Methanobacteriales;f__Methanothermobacteraceae;g__Methanothermobacter;s__Methanothermobacter sp000828575	RS_GCF_000828575.1
CABGHH010000017.1_5	MIGAVLIIGGGVGGMVASLDLANIGYKVYLVESSPSIGGKMSQLDKTFPTLDCSMCTLAPRMVDLSRHPSIELLAYSEVESVKGKEGDFRVKVRNKARYIDDNCTGCGECSEVCPVEVPNEYEVGCGFRKIIYRPFPQAVPSIFTIDMDHCRKCYKCLDACKDIKAINFSQKDEIIEINVGAIIDTVGFSLFDVSKVEEYGYKIYPNVITGLELERLINASGFTGGEIYRADNREVPKKIAFIQCVGSRDIHNGVPYCSRVCCMYAIKQAILVKEHHPEIECTIFYIDIRAFGKGYEEFYDRAVEEYGIKFVRGRAAEIYKKGDNHIVRYEDTISGKAGEYECDMAILANAILPNNEKMAEILRLELDEYGFIKSKGLPMETERKGVYVAGVAQDVRDI…	II	A3	989	d__Archaea;p__Halobacteriota;c__Methanoliparia;o__Methanoliparales;f__Methanoliparaceae;g__Methanolliviera;s__Methanolliviera sp902158745	GB_GCA_902158745.1
NZ_LWMT01000239.1_14	MAEENKNIENEEPRIGVYVCHCGINIGGVVNVPDVAEYASTLPNVVLAKDYKYYCSDPGQQAIQEDIKEHNLNRIVVAACSPRLHEATFRRCVREAGLNQFLFEFANLREQDSWVHMGQPEEATEKAKDLTRMAIAKARLLEPLEASVVSVDNKALVIGGGVAGIQSALDLADMGFKTYMVEKQPTISGRMGQLDKTFPTLDCSMCILAPKMVDVGKHENIELLTYSEVREVHGYIGNFQVKIERKPRYIDEELCVGCGSCVEVCPIEMPNYFDEGIGMVKAAYIPFPQAVPLCATIDKDYCIECKLCDQICERGAVKHDQESEFIDIDVGTIIVATGYDPYDPTEKLEYGYGKHSNVITAMEIERMINASGPTEGHVVKPSDNKSPKRVAFIHCVGSR…	I	A1	660	d__Archaea;p__Methanobacteriota;c__Methanobacteria;o__Methanobacteriales;f__Methanobacteriaceae;g__Methanobrevibacter_D;s__Methanobrevibacter_D filiformis	RS_GCF_001639265.1
CAJJJM010000012.1_25	MDLADRGIHVYLVEKDPTIGGVMCRLDKTFPTNDCSACILSPKMADCAGHPNIDVLTYHEVQKVEGEAGDFKVTVLKKARYVNPKECTGCGDCLAKCPVKNIPDKYEYGLTTRKAIYIPHAQAVPRVAIIDKDYCNMIKKGKCGLCQKNCGKGAIHYDDKDEEITLEVGSIIAAPGFQVWNAANASEYGYGRYQNVVTAIEYERLMCASGPHRGHIVVPSSGEDPKKIAYIQCCGSRSEKKGWKKYCSSVCCMYATKQAMITKEHGDVQEDIFFMDIRSYGKEFEAYIHRGENEYGIKMHRGARVSNIEEDPVTKKLIINYTDDENNGVSEEFDMAVLSVGLVPPEGAQEFADMLGIELNEYGFCKTTVYHPLETTRKGIFVTGAFAAPKDIPTSVAEA…	II	A3-FAD	989	d__Archaea;p__Thermoplasmatota;c__Thermoplasmata;o__Methanomassiliicoccales;f__Methanomethylophilaceae;g__UBA71;s__UBA71 sp905187815	GB_GCA_905187815.1
CP058896.1_688	MAHVLILGGGTTGISAALALARFGFSPILVERSPCIGGTANELACKGVRQCVRCDVCLATDKVAIVAGSDEIITIKDSKLEMLERRSGRYRATLSRSKLVDDEICTRCGRCMEACKGSAITMYSAREGIFFCIDQERCAHTRNGCEECSVACPQGAIDLEGEEETLEVEADAIIVAIGSVPFDPSADRRLGYGVVDGVVTSLEVERGIGKMDELGRRIASGRPGKICFIQCVGSRDARFGAHLCSKVCCKYSMKIAKLIKAMSPATEITFTFMDWRPLERGDDLLEWASLEKGVRAIRSRPSEVFTGDDGRPVMRYALPGDLGVVEEAFDLVVLSVGMRPSPHNEEIAETIGAKLNPHGFFFSEGRQARTLEEKGVVFAGTCAGPKDIEESSMEGAVAA…	I	A6	411	d__Archaea;p__Thermoplasmatota;c__Thermoplasmata;o__Methanomassiliicoccales;f__UBA472;g__MVRC01;s__MVRC01 sp013415865	GB_GCA_013415865.1
NZ_LWMW01000098.1_20	MAEEERDIKNEEPRIGVYVCHCGVNIGGVVDVPAVAEYAKSLPNVVLAKDYKYYCSDPGQQAIQEDIKEHNLNRIVVAACSPRLHEATFRRCVREAGLNQFLFEFANLREQDSWVHMGEPVEATNKAKDLTRMAIAKARLLEPLEASVVSVDNKAMVIGGGVAGIQSALDLADMGFKTYMIEKQPTIGGRMGQLDKTFPTLDCSMCILAPKMVDVGKHENIELLTYSEVREVGGYIGNFHVKVERKPRFIDEDLCVGCGSCVEVCPIEMPNYFDEGIGMVKAAYIPFPQSVPLCATIDKDYCIECKLCDQICERGAVKHDQESQFIDLDVGTIIVATGYDPYNPTEKLEYGYGAHSNVITAMEIERMINASGPTEGHVVKPSDGKNPKRVAFIHCVGSR…	I	A1	660	d__Archaea;p__Methanobacteriota;c__Methanobacteria;o__Methanobacteriales;f__Methanobacteriaceae;g__Methanobrevibacter_C;s__Methanobrevibacter_C cuticularis	RS_GCF_001639285.1
CALUOK010000027.1_7	MDLADRGIHVYLVEKDPTIGGVMCRLDKTFPTNDCSACILSPKMADCAGHPNIDVLTYHEVQKVEGEAGDFKVTVLKKARYVNPKECTGCGDCLAKCPVKNIPDKYEYGLTTRKAIYIPHAQAVPRVAIIDKDYCNMIKKGKCGLCQKNCGKGAIHYDDKDEEITLEVGSIIAAPGFQVWNAANATEYGYGRYQNVVTAIEYERLMCASGPHRGHIVVPSSGEDPKKIAYIQCCGSRSEKKGWKKYCSSVCCMYATKQAMITKEHGDLQEDIFFMDIRSYGKEFEAYIHRGENEYGIKMHRGARVSNVEEDPVTKKLTISYTDDENNGVSEEFDMVVLSVGLVPPEGAQEFADMLGIELNEYGFCKTTVYHPLETTRKGVFVTGAFAAPKDIPTSVAEA…	II	A3-FAD	989	d__Archaea;p__Thermoplasmatota;c__Thermoplasmata;o__Methanomassiliicoccales;f__Methanomethylophilaceae;g__UBA71;s__UBA71 sp944322255	GB_GCA_944322255.1
JACIVX010000001.1_1434	MVQALVIGGGTAGIASAISLAQRGIFVTIVEKDSSIGGRVSELCCKGEIQCVKCDVCLSLDRLYEVAQSKYIRVFTNSEVIKVSGKPGSYRVTVIRKPQLVREDACTACGKCGSVCPVEGSAIKPRFNRSVPMTYWIDEEKCIRMKGESCEKCSEICPTGAIDFKAKASRKYLNVAAIIVANGFEPFEASKDRRLRYGQIKDVLTSLEIEKMLSDSGKLIAPSTGVICKKIGIIQCVGSRDERMGVAYCSKVCCKYSLKIAQLIKLKYPETEISFFFMDWRPYDSVDNELLEWTRKNQGVKIVRSRPAEIIESENGKPVVRYVTLAENKIEEEEFDLVMLSIGIMPPSDAQKLSTILGIEVSPSGFISSEDAHKGIFAAGCCTGPKDIEESFMEGIAAA…	I	A6	411	d__Archaea;p__Thermoplasmatota;c__Thermoplasmata;o__Methanomassiliicoccales;f__JACIVX01;g__JACIVX01;s__JACIVX01 sp014361295	GB_GCA_014361295.1
NZ_LWMV01000182.1_2	MAENERNVANEEPKIGVYVCHCGINIGGVVDVPAVAEYAKTLPNVVIAKDYKYYCSDPGQQVIQDDIKEYGLNRIVVAACSPRLHEATFRRCVREAGLNQFLFEFANLREQDSWVHMQEPENATNKAKDLTRMAIAKARLLEPLDASTVSVENKAMVIGGGVAGIQSALDLADMGFKTYLIERNPTIGGRMAQLDKTFPTLDCSMCILAPKMVDVGKHENIELMTYSQVKEVHGYIGNFTVKVEKKPRYVDEESCVGCGSCVEVCPIEVPNYFDEGIGMLKAAYIPFPQAVPLCATIDKEYCIECKLCDQICERGAVQHDQESEYVDLEVGTIIVATGYDPYDPTEKLEYGYGRHSNVITAMEIERMINASGPTEGHVIVPSDHSTPKRVAFIHCVGSR…	I	A1	660	d__Archaea;p__Methanobacteriota;c__Methanobacteria;o__Methanobacteriales;f__Methanobacteriaceae;g__Methanobrevibacter_D;s__Methanobrevibacter_D curvatus	RS_GCF_001639295.1
NZ_QKOF01000006.1_7	MAEEKKEETMEEPRIGVYVCHCGVNIGGVVDIEAVRDYAAKLPNVVVSKDYKYYCSDPGQLEIQKDIKELGLNRVVVAACSPRLHEPTFRRCVEEAGLNQFLFEFANLREQDSWVHMDNPEGATEKAKDLVRMAVAKARLLEPLEASKVSVDDKALVIGGGVAGIQTALDLADMGFKTYMVEKRPSISGRMGQLDKTFPTLDCSMCILAPKMVDVGKHDNIELITYAEVKEVDGYIGNFKVKIEKKPRYIDEDLCTGCGSCVEVCPIEMPNYFDEGIGMTKAVYIPFPQAVPLCATIDKDYCIECMLCDEICERGAVKHDQEPEEIEIEVGTIIVATGYDAYDPTEKLEYGYGRHTNVITGLELERMINASGPTDGKVIKPSDGEKPKRVAFIHCVGSR…	I	A1	660	d__Archaea;p__Methanobacteriota;c__Methanobacteria;o__Methanobacteriales;f__Methanothermobacteraceae;g__Methanothermobacter;s__Methanothermobacter thermautotrophicus_A	RS_GCF_014889545.1
NZ_JAGGLN010000003.1_86	MAEEKKQETIEEPKLGVYVCHCGVNIGGVVDIEAVKDYAATLPNVVVSKEYKYMCSDPGQEMIQKDIKELGINRVVVAACSPRLHEPTFRRAVREAGLNQFLFEFANLREHDSWVHMHEPEAATEKAKDLVRMAAAKARLLEPLEASKVSVTDKAMVIGGGVAGIQSALDLADMGFKTYLIEKNPTIGGRMAQLDKTFPTLDCSMCILAPKMVDAGKHENIELISYAEVKQVDGYIGNFKVKVEKKPRYIDEEVCTGCGSCSEVCPIEIPNYFDEGTGMVKATYIPFPQAVPLCATIDKDYCIECKLCDQVCGNNAIRHDQEPETIELDVGTIIVATGYDPYDPTEKKEYQYGDAKNVITGLELERYINASGPTMGHVIKPSNGENPKSVAFIQCVGSR…	I	A1	660	d__Archaea;p__Methanobacteriota;c__Methanobacteria;o__Methanobacteriales;f__Methanobacteriaceae;g__Methanobacterium_C;s__Methanobacterium_C aggregans	RS_GCF_017874455.1
NZ_CP058560.1_1202	MAEEKKEETMEEPKIGVYVCHCGINIGGVVDIAAVEEYAKSLPNVVLANEYKYYCSDPGQMEIQKDIKEKGLNRIVVAACSPRLHEPTFRRCVEEAGLNPYLFEFANIREHDSWVHMNEPEAATEKAKDLVRMAVAKARLLEALESSTVSVTDKAMVIGGGVAGIQAALDLADMGFKTYMIEKQPTIGGRMGQLDKTFPTLDCSMCILAPKMVDVGKHENIELITYAEVKQVDGYIGNFKVKVEKKPRFIDEELCVGCGSCVEVCPIEMPNYFDEGIGMVKAAYIPFPQAVPLCATIDKDYCIECKLCDQICERGAVKHDQEPEEIEMDIGTIIVATGYDPYDPTEKLEYGYGSHTNVITGMELERQINASGPTEGKVVKPSDGEKPKSVAFIHCVGSR…	I	A1	660	d__Archaea;p__Methanobacteriota;c__Methanobacteria;o__Methanobacteriales;f__Methanobacteriaceae;g__UBA588;s__UBA588 sp002509085	RS_GCF_018141185.1
CABGHG010000021.1_7	MIGAVLIIGGGVGGMVASLDLANIGYKVYLVESSPSIGGKMSQLDKTFPTLDCSMCTLAPRMVDLSRHPSIELLAYSEVESVKGKEGDFRVKVRKKARYIDDNCTGCGECSEVCPVEVPNEYEVGCGFRKIIYRPFPQAVPSIFTIDMGHCRKCYKCLDACKDIKAINFSQKDEIIEINVGAIIDTVGFSLFDVSKVEEYGYKIYPNVITGLELERLINASGFTGGEIYRADNHEVPKKIAFIQCVGSRDIHNGVPYCSRVCCMYAIKQAILVKEHHPEIECTIFYIDIRAFGKGYEEFYDRAAEEYGIKFVRGRAAEIYKKGDNHIIRYEDTISGKAGEYECDMAILANAILPNNEKMAEILRLELDGYGFIKSKGLPMETERKGVYVAGVAQDVRDI…	II	A3	990	d__Archaea;p__Halobacteriota;c__Methanoliparia;o__Methanoliparales;f__Methanoliparaceae;g__Methanolliviera;s__Methanolliviera sp902158735	GB_GCA_902158735.1
NZ_JAKLTD010000001.1_366	MAEEKKETMEEPKIGVYVCHCGVNIGGVVDIEAVRDYAAKLPNVVVAKDYKYYCSDPGQLEIQKDIKELGINRVVVAACSPRLHEPTFRRCVEEAGLNQFLFEFANIREHDSWVHMDNPEGATEKAKDLVRMAVAKARLLEPLEASKVSVDDKALVIGGGVAGIQATLDLADMGFKTYMVEKRPSISGRMGQLDKTFPTLDCSMCILAPKMVDVGKHDNIELITYAEVKEVDGYIGNFKVKIEKKPRYIDEDLCTGCGSCVEVCPIEMPNYFDEGIGMTKAVYIPFPQAVPLCATIDKDYCIECMLCDEVCERGAVKHDQEPEEIEIEVGTIIVATGYDAYDPTEKLEYGYGRHTNVITGLELERMINASGPTDGKVLKPSDGEKPKRVAFIHCVGSRD…	I	A1	660	d__Archaea;p__Methanobacteriota;c__Methanobacteria;o__Methanobacteriales;f__Methanothermobacteraceae;g__Methanothermobacter;s__Methanothermobacter sp022014235	RS_GCF_022014235.1
NZ_JALKIF010000004.1_110	MAEEKKEETMEEPKVGVYVCHCGINIGGVVDIPAVAEYAKTLPNVVLANEYKYYCSDPGQMEIQKDIKEKGLNRVVVAACSPRLHEPTFRRAVSEAGLNPFLFEFANLREHDSWVHMGEPEAATEKAKDLVRMAVAKARLLEPLESSVVSVDNKAMVIGGGVAGIQSALDLADMGFKTYMVEKQPTIGGRMGQLDKTFPTLDCSMCILAPKMVDVGKHENIELMTYSEVKEVHGYIGNFTVKVEKKPRYIDEELCVGCGSCVEVCPIEMPNYFDEGIGMVKAAYIPFPQAVPLCATIDKDYCIECMLCDQICERGAVKHDQEPEEIELELGTIIVATGYDPYDPTEKLEYGYGSHTNVITGMELERQINASGPTEGKVIKPSDGQKPKSVAFIHCVGSR…	I	A1	660	d__Archaea;p__Methanobacteriota;c__Methanobacteria;o__Methanobacteriales;f__Methanobacteriaceae;g__Methanobacterium_E;s__Methanobacterium_E alcaliphilum	RS_GCF_023227715.1
DAOG01000091.1_1	MRIGVYVCHCGLNIAGVLDPQDLSEFAGTLPDVEVARDIQFTCSDTGQDTIKEDIAEHKLDGVVVAACSPRLHEPTFRKVIADAGMNPFLLEMANIREQCSWVHMDEPARAQEKAKDLIRMAVAKAALLNPLVGEMMPVSQDVLVIGGGVAGIQAALDLADSGLRVYLVERRPTIGGYMALLNDVFPTNDCSICVLAPKMTDVYNHPLITLISYAEILDIEGSVGRFTVSGIKKARFVDETLCKGCINDCAVVCPVEVPDEYQFGLGKKKAIYMPIPQSVPLVACIDPQACVGCGLCAEACPVDAVKYDQEPEEFRFDVGAIIVATGWKPFDPARKEEFGYGRYKDVITGLQMERLLNAAGPTRGEVVRPSTGKIARSIAFIQCVGSRDHTVGNVYCSR…	I	A2-1	783	d__Archaea;p__Halobacteriota;c__Methanosarcinia;o__Methanotrichales;f__Methanotrichaceae;g__UBA204;s__UBA204 sp002501765	GB_GCA_002501765.1
NZ_LT607756.1_2193	MAEEKKQETIEEPKLGIYVCHCGVNIGGVVDIEAVKDYAATLPNVVVAKEYKYMCSDPGQEMIQKDIKELGINRIVVAACSPRLHEPTFRRAVREAGLNQFLFEFANLREHDSWVHMHEPEAATEKAKDLVRMAAAKARLLEPLEASKVAVTDSAMVIGGGVAGIQSALDLADMGFKTYLVEKNPTIGGRMAQLDKTFPTLDCSMCILAPKMVDAGKHENIELISYAEVKEVDGYIGNFKVKVEKKPRFIDEDICTGCGTCSEVCPIEIPNYFDEGVGMVKAAYIPFPQAVPLCATIDKDYCIECHLCDTACEKGAINHDQEPETIELEVGTIIAATGYDPYDPTEKKEYLYGDAKNVITGLELERYINASGPTMGHVVKPSNGENPKSVAFIQCVGSR…	I	A1	660	d__Archaea;p__Methanobacteriota;c__Methanobacteria;o__Methanobacteriales;f__Methanobacteriaceae;g__Methanobacterium_C;s__Methanobacterium_C congolense	RS_GCF_900095295.1
DACB01000007.1_184	MAEEEKKQETTEEPKIGVYVCHCGINIGGVIDVPLLEEYAASLPNVKIAKEYKYFCSDPGQEMIQKDIKENDINRVVVAACSPRLHEPTFRRCIKEAGLNPFLFEFANIREHDSWVHMNEPEAATEKAKDLIRMAVAKARLLEPLDAETVAVKDTAMVIGGGVAGIQSALDLADMGFKTYLVEKNPTIGGRMAQLDKTFPTMDCSMCILAPKMVDCGKHDNIELLSYSEVKEVDGYIGNFKVKVVKKPRYVDEDICTGCGSCSEVCPIEIPNYFDEGMGMVKATYISFPQAVPLVATIDKDYCIDCKLCDQACGNLAIKHDQEPEEIELDIGTIIVATGYDPYNPTEKKEWSYESAENIITGLELERLINASGPTQGHVLKPSDGGIPKKVAFIQCVGS…	I	A1	661	d__Archaea;p__Methanobacteriota;c__Methanobacteria;o__Methanobacteriales;f__Methanobacteriaceae;g__Methanobacterium_A;s__Methanobacterium_A sp002494495	GB_GCA_002494495.1
RXIK01000133.1_14	MQIGVYVCHCGLNIAGVLDIDAIVAYAQELDDVCVARGIEFACSDAGQEQIRSDIGAGVDCVVVAACSPRMHQMTFERLLEDTGIDPHLLVVVNIREQCSWVHADDPPLATRKAIDLVRMGVAQARELAAIPRRTIPINRDVLVVGAGVAGLQAALDLADGGTTVHLIEKEPTVGGRAILYGTLFPTNDCSICIIAPKMTDVFNHPNIDLHTRSEVAEVGGSVGNFKVRCITKPGFVKSDVCKGCIEDCAYICPITVPNEFDYGIGVRKAIYIPVPQSVPMIACIDDHCVGCGLCEEACPLDAIDYSQKEEEFLFDAGAIIVATGWKPFDASRKEEYGYGRHRDVITSLQLERMLNVSGPTAGRVIQPSTGELARKIAFIQCVGSRDSTVGNDYCSVVC…	I	A2-1	783	d__Archaea;p__Halobacteriota;c__Methanosarcinia;o__Methanosarcinales;f__Methanogasteraceae;g__Methanogaster;s__Methanogaster sp004211975	GB_GCA_004211975.1
JACIVX010000001.1_1544	MSGKPVAVIGGGISGVQAALDVANAGVRVLLIEKGPALGGHMAKLDKTFPTNDCSACILSPKLVEASRHPLITIMTMSEVIALDGEAPNFKLTIRKAPRYVREDRCVACGICAEKCPVKVPNEFDEGLGERKAIYLPYPQAVPFKYLIDSSHCLFLNKERCGVCSKVCPANAVDFDAKPVTEVLEVSSIIVAAGFELLNPCKLLPLQGLQHPRILTSLEFERLLSASGPTGGKLIIPRINTAPKRIVFAQCVGSRDSRFRPYCSRFCCMTSIKQGLVALEHEPSIEDIWICHMGLRTYGKGFDRYLARARKEGIKFVKGKVAEILEDGERLQVRVEDVRTGMIELLEADMVVLAIAASPPKGLSDLAKVLGIKIARDGFIATEKPFSVKTTREGIFAAG…	II	A3	994	d__Archaea;p__Thermoplasmatota;c__Thermoplasmata;o__Methanomassiliicoccales;f__JACIVX01;g__JACIVX01;s__JACIVX01 sp014361295	GB_GCA_014361295.1
JADJJX010000001.1_591	MPIGVYVCHCGLNIAGVLDVEELKSFAEKLPDVAVARDLQFSCSDIGQEQIQKDIAEFNLDRIVVAACSPRLHEPTFRRAIAKAGLNPYMLEMANIREHCSWVHMDLPAMATEKAKDLIAMSVAKAALLQPLEQEQIPVNKDVLVVGGVAGIAAALDLADAGFHVFLVERRPTIGGHMALLTDVFPTNDCSICVLGPKMSEVFNHPNITLYTYSEVLGVEGSVGNFTVSGVHRARYVDPVLCKGCINECADVCPVEVPNEYDFGIGKRKAIYIPYPQAVPLSACVDPKACIGCSRCVESCPTQAIKLDQVADHFKINVGAIIVATGWQPFDAARKEEYGFGRFRDVVTTLQIERMLNASGPTKGEIVRPSTGELARSVAFLQCVGSRDSTVGNIYCSRI…	I	A2-1	840	d__Archaea;p__Halobacteriota;c__Methanosarcinia;o__Methanotrichales;f__Methanotrichaceae;g__Methanothrix;s__Methanothrix sp016706325	GB_GCA_016706325.1
PXAV01000116.1_15	MDQEEIIKDTKDADEPRIGVFICECGVNIGGVVNCQDVADYAGTLPNVVSSAVNKYACSDSGQSEIKKAIEENDLNRILVAACTPKTHEPIFRACVEEAGINPYLFEFVNIREHCSWIHMKEQEKATKKAQDLVRMGVFRSAQLDPLQSNEVPVTDKALVIGAGVAGMQTALDIADMGYKVYLVEKNPSIGGKMAQLDKTFPTNDCSICILGPKMVEVARNKNIELMTYSEIDEVDGYVGNFNVKVRHKARHVDLGTCTGCGLCVDKCPVEVPNVEFNEGIGTRKAIYVPFPQAVPLRAVVDRSVCIDCGACVKACNSKSIDLDQEDSISEIEVGVIVVTAGFDVYDPEPTNDYGYGLYDNVITGMELERLINASGPTMGKLVRPSDVKTPKRVGFIQC…	I	A1	661	d__Archaea;p__Halobacteriota;c__Methanosarcinia;o__Methanosarcinales;f__Methanosarcinaceae;g__Methanolobus;s__Methanolobus sp003565715	GB_GCA_003565715.1
QMVQ01000038.1_7	MSIEPELKSKEDLRIGVFICRCGVNIGGVVDCDAVAEYAKMLPHVVCVSVNKFTCSDSGQADIQEHIRKYNLNRVVVAACTPKTHEPTFRTCCEEAGLNKYLFEFVNIRDQCSWQHMWEPEKATEKAKDLVRMGVARAHLLEPLEEAEVPVRDEALVIGAGVAGMQAAMDLADMGFHVYLVEKEPSIGGRMARFDKVFPTNDCSICILGPKMVEVARNRNIEILAYSEVVDVEGYVGNFEVTILRKPRYVDEDKCSGCAQCSEKCPVEVPYDFNEGFGTRKAIYVPFPQAVPLKALIDMENCLRAEGKECKACIKACERDAIDFDQKPKYMKVKVGTIIVAPGFSTYDPEPNHDYGYGIYDNVITAMEFERLLNAAGPTEGHIIRPSDCREPNVVGYIN…	I	A1	661	d__Archaea;p__Halobacteriota;c__Syntropharchaeia;o__ANME-1;f__B39-G2;g__B39-G2;s__B39-G2 sp003661185	GB_GCA_003661185.1
NZ_JANUCS010000016.1_32	MNIGVYICHCGLNIANIVNVDVLVEKVENLEDVSLVRNIQFTCSDTGQERIIDDVKEYGLDRILIAACSPKLHEQTFRNVAEKAGLNPYMVEMVNIREQCSWVHSDNPQMATQKGYSLIKMGLARLRLLKPLDVDTVQVNKNVLVIGGGVAGIEAALNLAESGFHVYMVEKEPTIGGKMALLNEVFPTNDCSICVLAPKMTEVNNHPNIELFTLSEITEIKGNVGNFSVSVTSKPRYVLEDKCKGCIEDCSRVCQVEVPGKFDYGLGKKKAISVAIPQAVPQVAYIDTDYCVGCGLCQLACPSEAIDYEQEEEVVVLSVGAIIVATGYKLFDAAKKEEYMYGRNVDIITTMELERLLNASGPTRGKVVVPSTRKTPKKVAFIQCVGSRDESVGNPHCSR…	I	A2-1	783	d__Archaea;p__Halobacteriota;c__Methanosarcinia;o__Methanosarcinales;f__Methanosarcinaceae;g__Methanosalsum;s__Methanosalsum natronophilum	RS_GCF_024808815.1
RPGO01000028.1_40	MEKVGSVLVVGGGVGGIQASLDLADSGYKVYLIEHRPSIGGGMAQLDKTFPTCDCSLCIESPKLVESSRHPNIDVLGYTELLSVGGESGNFIAKIKKKTRHVDINICTGCGACTQKCVVKKIPSEFDEGIGERRAIYIPFSQAVPNKATIDIDHCRIFAQNKICKVCQKACTAGAIDFDLKDEYEDLDVGAILFATGAVPYDPSELKQYLPDHPDVLTAMQYERLMCANGPTIGHVKRFSDGEEPKRIAFIQCVGSRNPKIGIEYCSAVCCNYATKESIITKEHNRDTDISIFYMDYRACGKGFEEFYKRGQDDYGINYVRSRVAEVYESDGNLTIKYEDLAEAKLKEEQFDMVILSVGLSQSKKTQELITSIGVDLNEFGNLATTIDHPVETNVKGIF…	II	A3	996	d__Archaea;p__Halobacteriota;c__Methanosarcinia;o__Methanosarcinales;f__EX4572-44;g__Ethanoperedens;s__Ethanoperedens ethanivorans	GB_GCA_004193545.1
NZ_OBDR01000022.1_3	MCPFGLILYMAFLTHLFMNDTKKPSGIFICHCGGNISDNIDIKQLKKSFPDSKVFDYEYLCSNRGQQYLKDEIEYSGLERVVVGACTPAKHENLFKKCASQCGMNQEFLKVVNLREQCSWVHTDSDRATHKAFSMLNSGMLRLFRAQPIEHESLPINPDALIIGGGISGINAALNLANSGVHTYLVEKETTIGGNVAKIGKIFSPERLVEECAMCSLSPLMNEIASHPNIELLTHCEIRNIDSTTGNFQVSIIQNPRYVTDKCVCCGKCAEVCPVVTENEFNCGSKDKKAISIKFAQAVPQIYSVNPEHCIEIKGGKCGRCREVCNVGAIDFSQKDKHVEVQVGAIIAATGFDEYNPSSKPQYGYGRFPNVTTQMELARILGVNGPTHGKLLRPSDAKK…	I	A2-1	783	d__Archaea;p__Halobacteriota;c__Methanosarcinia;o__Methanosarcinales;f__Methanosarcinaceae;g__Methanohalophilus;s__Methanohalophilus euhalobius	RS_GCF_900215215.1
RXIJ01000042.1_11	MEKVGSVLVVGGGVGGIQASLDLADSGYKVYLIEHRPSIGGGMAQLDKTFPTCDCSLCIESPKLVESSRHPNISVLGYTELLSVDGESGNFIAKIKKKTRHVDINICTGCGACAQKCVVKKIPSEFDEGIGERKAIYIPFSQAVPNKATIDIDHCRIFAQNKICKVCQKACTAGAIDFDLKDEYEDLNVGAILFATGAVPYDPSELKQYLPDHPDVLTAMQYERLMCANGPTIGHVKRFSDGEEPKRIAFIQCVGSRNPKIGIEYCSAVCCNYATKESIITKEHNMDTDISIFYMDYRACGKGFEEFYKRGQDDYGINYVRSRVAEVYESDGNLTIKYEDLAEARVKEEQFDMVILSVGLSQSKETQELITSIGVDLNRFGNVATTIDHPVETNVNGIF…	II	A3	996	d__Archaea;p__Halobacteriota;c__Methanosarcinia;o__Methanosarcinales;f__EX4572-44;g__Ethanoperedens;s__Ethanoperedens sp004212095	GB_GCA_004212095.1
SFKZ01000001.1_160	MAEEINNEEIRVGVYVCHCGVNVGGVVNCPEVAEYAKTLPNVVIAKDYKYMCSDPGQSLIQEDIKEHNLNRIVVAACSPRLHEPTFRRCVEEAGLNKFLFEFANLREQDSWVHMTQPAEATAKAKDLTRMAVAKARLLEPLEASKVAVDNKCLVIGGGVAGIQSALDLADMGFKTYMVERNPTIGGRMGQLDKTFPTLDCSMCILAPKMVDTNKHENIELITYAEVKEVDGYIGNFTVKVEKKPRYVKEDDCTGCGQCQEVCPIEIPNYYDEGVGMVRAAYIPFPQAVPLCATIDKNYCIDCGLCETVCGPDAIDRNMEPEEIELHVGTIIAATGYDPYDPTEKYEYGYGRYTNVITAMEIERMINASGPTGGHVQKPSDGKEPKRVAFIHCVGSRDEQ…	I	A1	661	d__Archaea;p__Methanobacteriota;c__Methanobacteria;o__Methanobacteriales;f__Methanobacteriaceae;g__Methanobrevibacter;s__Methanobrevibacter ruminantium_A	GB_GCA_004553595.1
JAIORJ010000228.1_1	MRIGVYICHCGLNIASVINMDALHEKVEQMKGVELVKDIQFMCSDVGQDALMDDIEEHDIDRVLVAACTPKLHENTFKKVLERAGLNTYLLEIVNIREQCSWVHMDHHDMATQKAFDLIKMGVAKLSLLEPLQIRTTKANKDVLVIGGGVAGIEAALTLADSGTHVYMIEKEPTIGGKMALLNEVFPTNDCSICVLAPKMTDVQNHPNIDLFTYSEIKDISGSVGNFKVKGIQNPRYVIIDNCKGCIDECSRVCPVDISNPFDSGLGKTKAINMPIPQAIPQTAFINSDYCVGCGLCKQACPADAIDFNMKEEEFDFTVGAVIVATGYQGFDAKRKQEYGYGVFPDVLTNMELERLLNASGPTRGKVVVPSTKETPKKVAFIQCVGSRDETVGNPYCSR…	I	A1-C	413	d__Archaea;p__Halobacteriota;c__Methanosarcinia;o__Methanosarcinales;f__Methanosarcinaceae;g__Methanococcoides;s__Methanococcoides sp021108185	GB_GCA_021108185.1
MVQH01000071.1_55	MPIGVYVCHCGLNIAGVLDMEELRTFAERLPDVVVARDLQFSCSDIGQEQIQKDIAELKLDRVVVAACSPRLHEPTFRRAISKAGLNPYMLEMANIREQCSWVHMDQPAMATQKAKDLIRMAVAKAALLSPLEPESIPVSKDVLVVGGGVAGIAAALDLADAGLHVFLVERRPTIGGYMALLTDVFPTNDCSICVLGPKMSEVFNHPNIALITYAEILGIEGSVGNFTVTGHRRARYVDEKLCKGCINECSAVCPVEVPSEYDFGIGKRKAIFVPYPQAVPLVACVDPKACIGCARCVEACPAKAVRLDQEAETFKLNVGAIVVATGWQPFDAARKEEFGFGRYKDVVTTLQMERMLNASGPTKGEVVRPSTGQIARSIAFLQCVGSRDATVGNIYCSR…	I	A2-1	784	d__Archaea;p__Halobacteriota;c__Methanosarcinia;o__Methanotrichales;f__Methanotrichaceae;g__Methanothrix;s__Methanothrix sp002067755	GB_GCA_002067755.1
PYCK01000053.1_3	MTEQEAITNEESEEVRIGAFICECGVNIAGAVDCNAVADYISTLPNVVTSVVNKYTCSDAGQAEIKNAIKDLNLNRVLVASCTPKTHEPIFRACVEEAGLNQYLFEFVNIREHCSWIHMWEKEDATKKAKELVRMGVARAALLEPLQSSEVPVTDAALVIGAGVTGMQAAMDIADMGHKVYLVEQGPSIGGKMAQLDKTFPTNDCSICILGPKMVEVARNENIEIMSYSEIDEVDGYVGNFKVKVKHKPRYLNIDECTGCGLCTEKCPVEVPYVEFDEGIGTRKAIYTPFPQAVPLRALVDKSICIDCGACIKACERGAIDMDQQETFSELDVGVIVVSAGFDVYDPEPNHDFGFGLYDNVITTMEFERLINASGPTMGKVVRPSDVKPPKRIGFVQCV…	I	A1	661	d__Archaea;p__Halobacteriota;c__Methanosarcinia;o__Methanosarcinales;f__Methanocomedenaceae;g__Methanocomedens;s__Methanocomedens sp009649835	GB_GCA_009649835.1
WNEG01000042.1_5	MEKVGSVLVVGGGVGGIQASLDLADSGYKVYLIEHKPSIGGGMAQLDKTFPTCDCSLCIESPKLVESSRHPNIDVLGYTELLSVDGESGNFIAKIKKKTRHVDINICTGCGLCTQKCVVKGIPSEFDEGIGERRAIYIPFSQAVPNKATIDIDHCRIFAQNKICKVCQKACTAGAIDYDLKDEYVDLNVGAILFATGAVPYDPSQLKQYLPDHPDVLTAMQFERLMCANGPTVGHVKRFSDGKEPKRIAFIQCVGSRNPKIGIEYCSAVCCNYATKESIITKEHNRDIDISIFYMDYRACGKGFEEFYKRGQDDYGINYVRSRVAEVYESDGNLNVKYEDLAHAKVKEESFDMVILSVGLSQPKKTQELLTSIGVDLNEFGNVATTIDHPVETNIKGIF…	II	A3	996	d__Archaea;p__Halobacteriota;c__Methanosarcinia;o__Methanosarcinales;f__EX4572-44;g__Ethanoperedens;s__Ethanoperedens thermophilum	GB_GCA_012910725.1
JAHKLV010000093.1_26	MNKTAAVIGGGISGMQAALSLADRGIKVYLIERSSSIGGIMARLDKTMPTMDCSICILSPFMLAVARNPLIEVMTLAEVVGDERTAGGHTLTVRTHPRYVDLEKCTGCRECMAKCPKKVTLPYEGAYGTQKAIHFDFDQAIPAAPYIDASVCLKLTKGICGNCAKFCDKDAIDFDQVEEEATLSVGGVVIATGAEPYLPTDRPEYGYGVYKNVITAMELERLLSAAGPTGGTVLRASDKKEPKRVAFINCVGSRDHKTGKGYCSKVCCMYGIKEALLVKDHDKEADVTIFYIDIRASGKGYEEFYQNARSSLRFVRGRPGEVLECDNGDLIVRYEDTEAQEVREERFDLVVLNSALVPSKGSAELARIFDIPINEYGFFEADNDYADPLSPRQHGVYII…	II	A3	996	d__Archaea;p__Methanobacteriota_B;c__Thermococci;o__Methanofastidiosales;f__NM3;g__JAHKLV01;s__JAHKLV01 sp020854925	GB_GCA_020854925.1
QNVF01000001.1_45	MAKIGIFICECGGGISDVLDSKFIIESVENWKDVVVAKQYKYLCSREGQETLTEDLKKYNPDRVIIASCSPRLHLATFQEILKKAGLNPFMLEVVNVREQASWVHGPKQNKEATRKAINLIRGGYERSLQLEPLEEIKEKCVREVLVIGGGIAGITSALELANLGFKVHLVERRPSIGGNMAKLTKVFPTLDDAQSILRSKIVGVSSNSNIDLLTCAEVKGISGRPGNYVVQVRVNPRGVDVERCMTCGICADVCPVTVPDEFNEGLSTRKAIYMEYPEAVPSAYVIDFKACTKCGECEKVCPTKAINLKDEGKEIKLNVGAIILAPGYELYDARRLECYGFGMYKDVITMMALERLVSRSGSMGSTLKRADGSDVQRIAIALCAGSRDKNHVPYCSRI…	I	A2-1	784	d__Archaea;p__Thermoproteota;c__Methanomethylicia;o__Nezhaarchaeales;f__WYZ-LMO8;g__WYZ-LMO8;s__WYZ-LMO8 sp004347965	GB_GCA_004347965.1
JABLXD010000017.1_30	MAKSQSKKKKESSSSPKIGVYVCHCGTNIASSVNIEEVVNFSKTLENVTIVREHMYLCSEQGQNIIKEDIKKEGVNRVVAACCSPRTHEEIFRKTLNSANLNKYLYEQVNIRDQCSWPHIKDKENATKKAKHLVKSGVYRASELESLEDRKLSVLKSVLVIGGGISGINAALDLARDGYRVYLVERNPSIGGKMAQLDKTFPTNDCSACILAPMMVEVSNNSNVELLTYSEVENVSGHIGNYHIVVKKKQTSVDWEKCNGCGDCSIVCPVKVDNEFNCNMDKRKAIYIQFQQAIPMKAVVDKTKCIKCKLCEKRCQVGAIDVSKNEDEYVEFDVGSIIVTTGYDLFNPNRKAEYDYDHPNVITSLELERMMCASGPTKGEILRPSDGRKPHTISFIQCV…	I	A1	661	d__Archaea;p__Methanobacteriota_B;c__Thermococci;o__Methanofastidiosales;f__Methanofastidiosaceae;g__Methanofastidiosum;s__Methanofastidiosum sp013178285	GB_GCA_013178285.1
PMBU01000068.1_12	TEKIGAGMVVGGGITGVHTALDLGDSGFKVYLLEKKASIGGTMAQLDKTFPTNDCSMCIMAPKLVAAGNHQNIDLITNAEIEDVAGGPGNFTVKVRRKTLRVNDEKCTGCGQCAAKCPVETSDEYNQGLKKRKAIYVAYPQAVPLIFCIDKDTCIGCGICSEECIAKAVEYELKDEVQEIKVGSVILCPGFEEFDARLKKEYGYGEYKNVVTAIEFERMLSATGPYLGTVMRPSDGDIPKKVAFIQCVGSRDEKVGNPYCSSVCCMYAIKEAIIAGEHTAGLKPTIFFMDVRAFGKEFEYYRERAEKEYGVTMHRGSRVASVGEDPETKNLFLRYSIEDETNTEEFDLVVLSVGMKPAADGEMLSKKFGFDLNKYGFCQTDAFSPLSTSRPGVFVSGSF…	II	A3	997	d__Archaea;p__Thermoplasmatota;c__Thermoplasmata;o__Methanomassiliicoccales;f__UBA472;g__FEN-33;s__FEN-33 sp003153895	GB_GCA_003153895.1
QBUL01000171.1_5	MVGILNRMETIRTGVYICHCGVNIAATVDVKAVAEFAEGLPCVVVARDYQYMCSDPGQELIKSDIKAYGLNRVVVASCSPRMHEPTFRNACADAGLNPYCFEMANIREQCAWVHPEGATEKAKDLVASAVAKAALLEPLERKKVGVIPRALVIGGGIAGIYAALEIADKGFETYLVEKEPSIGGHMAQLDKTFPTLDCSACILSPKMVEAERHKNVQLFTYSDVKEVKGYIGNYEVTIRKKPRYVDEHKCTGCGECANACLLRGRVPNEFDAGFGKRGAIYVPFPQAVPLAYTVDAERCLYITKGKCGKYPACKEACPADAIDFEQHEEEIEIEVGTIVVATGYELLDPSEGTTYGYKYEEVLTGLEFERLSVASGPTGGKIIINGKEPKEVVFISCVG…	I	A1	661	d__Archaea;p__Halobacteriota;c__Syntropharchaeia;o__ANME-1;f__ANME-1;g__QEXZ01;s__QEXZ01 sp013180605	GB_GCA_013180605.1
JAFUBV010000295.1_1	KVGVFLCECGGNISDIIDLDEVRASLDVEFIGQFENLCSLNGRKIIRDAIFDHNLDRVVVAACSPISHEKTFQDYVKPLNPYLMDMANIREQCSWVHSDKQKATQKAITLINASIEKVKQSDAVDPIFCQTPDEVAVIGGGIAGMNAALSLAKQGTKVTLIEQSPSIGGHMAKIGKVFSPVKIAEECGMCLLNPILNELVWNDNIEVITNAKVIEAERRAGTYNLIVEKSPRYVDTEKCIACGKCAQACEVEVPDDWNDGLSNRKAIYRPFGQSYPESYVIDMENCTKCSNCVKVCNMRAIKLRGRPERIPLQVGSIIVATGHKLFDMNKRPEYGYTRYDDVITQSELGRITGVNGPTKGKLLKSNGEVPKRVVMIQCVGSRDEKPDGHRYCSKICCTV…	I	A2-1	762	d__Archaea;p__Methanobacteriota;c__Methanobacteria;o__Methanobacteriales;f__Methanobacteriaceae;g__Methanobrevibacter_A;s__Methanobrevibacter_A sp017460025	GB_GCA_017460025.1
JAAXOC010000096.1_8	MTEQEAITNEEPEELRIGAFICECGVNIAGAVDCYGEADYISTLPNVVTSVVNKYTCSDAGQAEIKNAIKDLNLNRVLVASCTPKTHEPIFRACVEEAGLNQYLFEFVNIREHCSWIHMWEKEDATRKAKELVRMGVARAALLEPLESSEVPVTNKALVIGAGVTGMQAAMDIGDMGFQVYLVEQGPSIGGKMAQLDKTFPTNNCSICILGPKMVEVARNENIEIMSYSEVEEVDGYVGNFKVKVKHKPRYLNIDECTGCGLCTEKCPVEVPYTEFNEGIGTRKAIYTPFPQAVPLRALVDKSICIDCGACIKACERGAIDMDQQETFSELDVGVIIVTAGYDVYDPEPNHDFGFGLYDNVITTMEFERLINASGPTMGKVVRPSDVQPPKRIGFVQCV…	I	A1	661	d__Archaea;p__Halobacteriota;c__Methanosarcinia;o__Methanosarcinales;f__Methanocomedenaceae;g__Methanocomedens;s__Methanocomedens sp014237145	GB_GCA_014237145.1
LYOR01000007.1_51	MVRVVGAVLVIGGGIAGIQAALEVADQGFKVYLVERSGSIGGVMARLDKTFPTNDCSMCIESPKMVEVGRHPNISVIPNGEVISVSGREGRFTVRIVRRNLYVDDRACVGCIDICASVCPIELPSEHEFMIGGRKAIYIPFPQAVPLVAKIDTDHCIGCRFCEAACERDAIDYFRGDIEEELEVGSIIVASGIEPFDPSAIPEYGYGLLENVITAPQYERLLSPAGPTEGRILRPSDGKVPEKVAWIQCVGSRDDEYPCCSSVCCMYATKEAMATSGERYIFYIDLRSYGKAFEIFYREAKKIGVRYIRGRPGIILQDRDKNPIIRFEDTDTGEVSELKVDLVVLSVGLRPSATNPGLSRVLGISLNEYGFFNPKDLLHPLETDREGIYICGSATGPKD…	II	A3	998	d__Archaea;p__Halobacteriota;c__Syntropharchaeia;o__Syntropharchaeales;f__Syntropharchaeaceae;g__Syntropharchaeum;s__Syntropharchaeum butanivorans	GB_GCA_001766825.1
RXIG01000002.1_89	MNKSTAVIGAGISGMQAALSLANRGIRVHLIEKTSSIGGIMARLDKTMPTLDCSICILSPFMLSVARNPLIEVHTLTDVVGATKHANGYMLTLNKRPRYVDIDKCTGCRECMAKCPVKISLPNEEKFGTVKAIHFDFDQAIPAVPHIEADRCLMLTKGKCGNCAKFCDKDAVDFEQQPEEVAIDVSSVVLATGARPYDPTDRPEYGYGKYKNVITAMELERLLSASGPTEGEVVRASDKKHPRRVAFINCVGSRDHRVGRGYCSKVCCMYGIKEALLVRDHDEDAEVTIFYIDIRASGKGYEEFFQNAKERIRFVRARPGEIHELENDDLLVRYEDTEAQEVREETFDMVVLNTALVPTEDTHELSRLFGVSTNEYGFFTPPADISKPIDTDAAGVYVI…	II	A3	998	d__Archaea;p__Methanobacteriota_B;c__Thermococci;o__Methanofastidiosales;f__NM3;g__NM3;s__NM3 sp004212155	GB_GCA_004212155.1
JADLKP010000056.1_4	MAEEINNEEIRVGVYVCHCGVNVGGVVNCPEVAEYAKTLPNVVVAKDYKYMCSDPGQSLIQDDIKEHNLNRIVVAACSPRLHEPTFRRCVEEAGLNKFLFEFANLREQDSWVHMTQPAEATAKAKDLTRMAVAKARLLEPLEASKVAVDKKCLVIGGGVAGIQSALDLADMGFKTYMVERNPTIGGRMGQLDKTFPTLDCSMCILAPKMVDTSKHENIELITYAEVKEVDGYIGNFTVKVEKKPRYVKEEDCTGCGQCQEVCPIEIPNYYDEGVGMVRAAYIPFPQAVPLCATIDKNYCIDCGLCETVCGPEAIDRNMEPEEIELHVGTIIAATGYDPYDPTEKYEYGYGRYTNVITAMEIERMINASGPTGGHVQKPSDGKEPKRVAFIHCVGSRDEQ…	I	A1	661	d__Archaea;p__Methanobacteriota;c__Methanobacteria;o__Methanobacteriales;f__Methanobacteriaceae;g__Methanobrevibacter;s__Methanobrevibacter sp016838945	GB_GCA_016838945.1
LYOS01000001.1_16	MVRVIGSVLVIGGGISGIQAALEVADQNFRVYLLEQSGSIGGLMSRLDKTFPTNDCSLCIESPKMVELGRHPNIRVIPEGEIRSISGKAGNFTVKIVRRNLYVDSDLCVGCIDLCAPVCPIELPSREEFMIGGRKAIYVPFPQAVPLVARIDTDHCIGCRLCMAACERGAIDYFRGDIEEELKVGSIIIASGIEPFDPSSLPEYGYGRIENVITAPQYERLISAAGPTEGRIMRPSDGRHPERVAWIQCVGSRNAEFPSCSAVCCMYATKEAMATLHSKRYIFYIDLRSYGKAFEIFYRTAKRIGVEYIRSKPGVILEDHEKNPVIRYEDTETGEVQDLTVDLVVLSVGLRPPASNNKLSAILGVKLDELGFLAPKSLLNPLETCIDGIYICGCATGAK…	II	A3	999	d__Archaea;p__Halobacteriota;c__Syntropharchaeia;o__Syntropharchaeales;f__Syntropharchaeaceae;g__Syntropharchaeum_A;s__Syntropharchaeum_A caldarius	GB_GCA_001766815.1
DAVH01000034.1_74	MVVGGGISGVQTALDLAESGFRVYLIEKTPSIGGVMSQLDKTFPTNDCSMCILSPKLVEAARHPMINLMTMSEVVDVSGEAPDFKVKVRHNPRYVSMDKCVGCGICAEKCPVKVPNEYDANLVNRKAIYIPFAQAVPLKYSIDATKCLKLTKGRCGLCEKNCPAGAINYEDKAVEETLDVGAIILAPGFSTFDARLKKEYGYGLYPNVVTSLEFERFLSATGPYGGHVVRPSDQKTPKKVAFLQCVGSRDEKVGNTYCSSVCCMYAMKQAIIAGEHTAGLEPHIFFMDIRAVGKEFEDYRNRAEKEYGITMHRASRVANIIEDPETKNLILRYSANGDVAEEEFDMVVLSLGLEPPKGASALGKIFDVNLNRFGFAGTNVYSPLTSSRPGVFVTGAFAA…	II	A3	999	d__Archaea;p__Thermoplasmatota;c__Thermoplasmata;o__Methanomassiliicoccales;f__Methanomassiliicoccaceae;g__UBA6;s__UBA6 sp002508545	GB_GCA_002508545.1
JAFQQZ010000042.1_25	MAEEINNEEIRVGVYVCHCGVNVGGVVNCPEVAEYAKTLPNVVIAKDYKYMCSDPGQSLIQDDIKEHNLNRIVVAACSPRLHEPTFRRCVEEAGLNKFLFEFANLREQDSWVHMTQPAEATAKAKDLTRMAVAKARLLEPLEASKVAVDKKCLVIGGGVAGIQSALDLADMGFKTYMVERNPTIGGRMGQLDKTFPTLDCSMCILAPKMVDTSKHENIELITYAEVKEVDGYIGNFTVKVEKKPRYVKEEDCTGCGQCQEVCPIEIPNYYDEGVGMVRAAYIPFPQAVPLCATIDKNYCIDCGLCETVCGPEAIDRDMEPEEIELHVGTIIAATGYDPYDPTEKYEYGYGRYTNVITAMEIERMINASGPTGGHVQKPSDGKEPKRVAFVHCVGSRDEQ…	I	A1	661	d__Archaea;p__Methanobacteriota;c__Methanobacteria;o__Methanobacteriales;f__Methanobacteriaceae;g__Methanobrevibacter;s__Methanobrevibacter sp017410345	GB_GCA_017410345.1
JAHKLW010000079.1_1	MDTNSSSPRVGVFVCHCGSNIAGTVDVEKVAQEISKMEGVAYAGTYIYMCSDPGQKLMRETIEKEKLDRVVVAACSPTLHEKTFRVNSKNAGLNPYQCEISNIREQCSWVHEDKVKATEKAIKITKSIVEKVKNDNSLTDIEVPVIKKAVVIGGGVAGIQAALDIASGGYKTYLVERDSSIGGKMAKLSETFPTLDCSQCILTPKMVEASNHPNIELLTYSEVVGVSGYVGNFKVKIKKKPTSVNWDLCTGCGDCYLKCPVKVPSEFQEGLAKRTAIYTPFPQAVPNKPVIDRDNCLYYQKGTCKICEKFCKIGAIDFEMQEEIIEVDAGAIVVATGYQEYPLGNISDYGGGRYPNVISGLKFERLLSASGPTGGQVVRPSDGKPVEDVVFVQCAGSRD…	I	A1-C	508	d__Archaea;p__Methanobacteriota_B;c__Thermococci;o__Methanofastidiosales;f__Methanofastidiosaceae;g__Methanofastidiosum;s__Methanofastidiosum sp020854815	GB_GCA_020854815.1
RXIL01000055.1_26	MKGKMSGSVLIIGGGIAGMAASLDLADMGYKTYIIEKTPSIGGTMSQLDKTFPTLDCAMCTMAPRMVDISRHPNIEIIPYAEVEEVDGDIGNFNVKIRKMMSRVNDNCIGCGSCSEVCPVEVPNEYDERSGLRKAIYSPFPQAVPKRYVIDTEHCIRCYKCVEASEGKNCIDFSIKDEIIELEVGAIIAVPGFDLWDPSLRPELGYGEYPNVLTGIEFERLINASGFTGGEIYRSDNEKTPKKIAFIQCVGSRDVKAGQPYCSRVCCMYAVKQCVLVKDHHPEIDCAVFYMDLRAFGKGQEEFYNRAKDEYGIRFIRGNPGEIYQAGTDLVVRFEDTTASEPKEEKFDMVILANAIKPKNEMLADMLGVELDEDGFVQEQENNPILTSRKGVYVAGVAQ…	II	A3	999	d__Archaea;p__Halobacteriota;c__Methanoliparia;o__Methanoliparales;f__Methanoliparaceae;g__Methanolliviera;s__Methanolliviera hydrocarbonicum	GB_GCA_004212085.1
JAGXOS010000052.1_10	MKRIGFIQCVGSRCQENEICSTACCAYTAKEAWEVKERFPDMEVYIFYMDIRVFGKDEELVAELKDKYGVKYIRSRVPEVIPEEGALTVKFENLEKGTIESLDLDMVVLAVGLLPSKTLSGLSKLAEITGVKTDNYGYIETSMTNPLETNVPGVFACGTATAPMKVRESVAQASGAALRAAGLSQRTEPIPGQEEHKFIEVGEEFKIGVFICGCEGEVTKSVDILAVAEQVKELKDVVYVNSETNTMKEAMEAMESGIVDQGLNRIVFAGYSPREYEDMVRDACARAGLNPYLLEMVNLREQCAWVNEPKEATEAAVDMLRMAVERAKYLEEIPVERYPVISKALVIGGGVSGMNAALGIADAGYEVYLVEKEPELGGGLREIPELQSGEQAADVLKEF…	I	TRX+A12	762	d__Archaea;p__Halobacteriota;c__Syntropharchaeia;o__ANME-1;f__ANME-1;g__JAGXOS01;s__JAGXOS01 sp023659775	GB_GCA_023659775.1
DARA01000036.1_5	LDLANAGIKTYLVEKDVSIGGRMSQLDKTFPTLDCSQCILTPKMVDVGRAENIELMTYSEVEAVEGYIGNFDVTIRKKAHGVLTMDEAEAKGISGGGCNGCGDCVDVCPVIKPNHFEVDMAPRKAIYINHPQVVPLLYTIDFDSCVKCGLCVDICGDKKAIDLEMQDELVTVKVGTAILATGYDIFPIEKKTEWGYKRFDNVISSLEFERLICASGPTGGHMVRPSDGETPMKIGFVLCAGSRDNTGVGHPYCSRFCCMYSLKHAHQIIEKIPGAVPYIFYMDIRSFGKMYEEFYYRIQEEGAKFIRGRVANILEDPATKNLHVYAEDTLLGRPVDVELDMVVLAAAVQPTEDADPVRKMFGVSRSQDGWMMEAHPKLNPCGTTTAGVFLAGVCQGPKD…	I	A1-N	509	d__Archaea;p__Halobacteriota;c__Methanomicrobia;o__Methanomicrobiales;f__Methanoculleaceae;g__UBA207;s__UBA207 sp002503135	GB_GCA_002503135.1
JAEEOP010000028.1_28	MSKSALVIGGGIAGIQAALDLADRDIHVYLVEKDPTIGGVMCRLDKTFPTNDCSACILSPKMADCNGHPNIDVLTYHEVQKVEGQAGDFKVTVLKKARYVNPSECTGCGDCIAKCPVKNIPDKYEFGLTTRKAIYIPHAQAVPRVAVIDSSVCMKINKDKCGNCAKVCGKGAIHYDDKDELITLDVGSIIAAAGFKVWDASVATEYGYGRFQNVVTAIEYERIMCASGPHRGHIVCPSNGEAPKKIAYIQCCGSRSQKKGWKKYCSSVCCMYATKQAMITKEHGDVQEDIFFMDIRSYGKEFEAYIERGQKEYGINMHRGARVSNIEEDPETKKLIINYTDDKNDGVSEEFDMAVLSIGLTPPDGAEEFAQTLGIELNEYGFCKTTVFHPLETTKPGIF…	II	A3	999	d__Archaea;p__Thermoplasmatota;c__Thermoplasmata;o__Methanomassiliicoccales;f__Methanomethylophilaceae;g__UBA71;s__UBA71 sp016284295	GB_GCA_016284295.1
JADGNH010000091.1_4	MAEEEKKQETTEEPKIGVYVCHCGINIAGVIDIDAVKDYAATLPNVIVSEEYKYMCSDPGQNLVQNDIKQKGVNRVVVAACSPRLHEPTFRRAVKEAGLNPYLFEFANIREHDSWVHMNEPEKATEKAKDLVRMAVAKARLLEALESETVGVTDKALVIGAGVAGIQAALDLGDMGFKTYLVEKNPTIGGRMAQLDKTFPTLDCSMCILAPKMVDAGKHENIELLSYSEVKEVDGYIGNFKVKVEKKPRYIDEEACVGCGSCSDVCPIEMPNYFDEGVGMVKAAYIAFPQAVPLVATIDKDYCIECKLCDQVCERGAVNHEQEPEEIELDVGTIIVATGYDPYDPSEKKEWIYEDSQNVITGLELERYINASGPTQGHVVKPSDGETPKSVAFIQCVGS…	I	A1	661	d__Archaea;p__Methanobacteriota;c__Methanobacteria;o__Methanobacteriales;f__Methanobacteriaceae;g__Methanobacterium_A;s__Methanobacterium_A sp017883605	GB_GCA_017883605.1
JAFGMR010000021.1_44	MSTGVYICHCGLNIASVLDIEELVRFAEGLPNVAVARELQFSCSDVGQETIKEDIKEGKVDRVVVAACSPRLHEPTFRCVLQDAGLNPYLLEMANIREQCSWVHMEEPALATEKAKDLIRMAVAKAELLSPLEGELMPVSRNVLVIGGGVAGISAALELANAGLHVFLVERRPTIGGYMALLTDVFPTNDCSICVLAPKMTEVYNHPLITLYTYSEILNIDGSVGNFTVSGVRRARFVDAAKCKGCINDCAGACPVEVPNEYDFGIGKRKAIYMAIPQAVPLVACIDPQACIGCGLCEEACPADAVDYEQREMAFKFDVGAIIVATGWQPFDASRKEEYGFGRYRDVISSLQVERMLNAAGPTGGEIVRPSTGEIARSVSFLQCVGSRDATVGNLYCSR…	I	A2-1	784	d__Archaea;p__Halobacteriota;c__Methanosarcinia;o__Methanotrichales;f__Methanotrichaceae;g__JAFGMR01;s__JAFGMR01 sp016927425	GB_GCA_016927425.1
NZ_AXDV01000074.1_1	MSEIAVIGAGAAGIQAALDAANRGIKVHLIEREPTIGGRMAQLDKTFPTNDCSMCILSPKMVEAERNENIILHTLTEPVSLEGEVGNFRLTLLRHPRYVDAELCNGCGDCYEVCPVEVYNRYDAGLGVRKAIYKPHAQIVPNLAIRDPEHCIDCGLCYDVCGREAVRHDDEDSEEEFTINVAAIIIATGYDTYNPEKKAELMYLRHPDVITSLEFERMICASGPTGGKLRKLSNGEKPRSIVFVQCIGSRDLTIDRCYCSCVCCMYAIKNAMLIKEKNPDTEVTMLYMDIRAYGKGYEEYYERAKNLGINFIRGRPGEILEKPGKGLEIMVEDTETREFLKLSPDLVVLSVGMQPSKGADRIAEIFGIKTEDSGFFSSPEMKLNPVGTIRPGIYIAGAA…	I	A6	415	d__Archaea;p__Halobacteriota;c__Methanomicrobia;o__Methanomicrobiales;f__Methanomicrobiaceae;g__Methanolacinia;s__Methanolacinia paynteri	RS_GCF_000784355.1
PNBI01000104.1_23	MSPVPLRSPESLVKTEVVKRAVVLGDGLGASIISLELADQGFDVDRLMPGNEPMDLALYAFPSELSRNVALVKMKSLSSTPRIRLHRDCTVSSVAGSAGDFEVSFTEAKSKGIIKGGAVVLAQDPGLAAVDLGPTVVSNSEMRRMIEGDETIPRVVVFIEGSGMTTACPAQGSTAFIENALEIKRKRTDIQIYVLTKDIHAPGAFERTYQAAQASGIVFFRGDFSYRSSQDEPNCMIIRDPVAGEVKIRPELIVRDEAFDLGSNSNLARKLGLSVDREGRILSINTRLHPGETIREGVFVCHGLGASILASDNISEACAIASSISELLSKDFLEHGAEVAFVDKEKCSACLACVRICPYDAPFIGEKGKAEIRIASCQGCGICVSLCPSKAIDQSNWTD…	I	A12-N	416	d__Archaea;p__Thermoplasmatota;c__Thermoplasmata;o__Methanomassiliicoccales;f__UBA472;g__FEN-33;s__FEN-33 sp003135935	GB_GCA_003135935.1
PMBU01000099.1_8	MSTPSPQPPNSLLKTKVVKKAIVLGSGLSASVISLEIVNQGYDVDLLMPGNELINLDSYSFPDEHGRRSAVEKMKIIGSSPRIRLHRDCTITSIDGSPGDFEITFNEADGNGSVRGGAIVLALDPSPSGIGLGASVVTNSGIRGIIENDAAIPKVVVFIEGSSTTMSCPAQGTTASIENALSIKKKRPDAQVYILVRDVGAPGFFERTYQIAQEKGIVFFRGDFSYRQSLGGSGSLIAMDPVVGEVNIHADLIVRDEGFDLGSNPILARKLGLYLSQEGQPPRFNTRLHPGETIREGIFVSRGLGASILASENFSEACAVASTTSELLSKEFLEHGAEVAFVDKEKCSACLACVRICPYDAPLIGDKGKAEIQVAKCQACGMCVSLCPSKAIDQRNWTD…	I	A12-N	416	d__Archaea;p__Thermoplasmatota;c__Thermoplasmata;o__Methanomassiliicoccales;f__UBA472;g__FEN-33;s__FEN-33 sp003153895	GB_GCA_003153895.1
PUJZ01000017.1_37	MTKSALVIGGGIAGIQASLDLADRDIHVYLVEKEPTIGGRMSRLDKTFPTNDCSACILSPKMADCFGHPNIDVLSYSEVKSVDGQPGDFKVKVTKKARYVDEEKCTGCGDCLQKCPQKKIPDEFEYGLSTRRAIYIPHAQAVPRVALIDAANCKKLLEDKCGVCQKVCTRGAVDYEMKDEEVTLDIGSIICATGFETWDAKISTEYGYGRFANVVTAMEFERMMCASGPDHGHIRMPSSGEDPKKIAFIQCCGSRSEKKGWKKYCSSVCCMYATKQAIITKEHADVEEDIFFMDIRSYGKEFEDYIHRAEGEYGIKMHRNARVASVEEDPETKKLTLRYADPEGAPKAEEYDLVVLSVGMNPQSDAEEFAKTLGFELNEHGYCKTEIFNPLATSREGVF…	II	A3	1000	d__Archaea;p__Thermoplasmatota;c__Thermoplasmata;o__Methanomassiliicoccales;f__Methanomethylophilaceae;g__PWHV01;s__PWHV01 sp003550345	GB_GCA_003550345.1
PWHV01000011.1_86	MTKSALVIGGGIAGIQASLDLADRDIHVYLVEKEPTIGGRMSRLDKTFPTNDCSACILSPKMADCFGHPNIDVLSYSEVKNVDGQPGDFKVKVVKKARYVDEEKCTGCGDCLQKCPQKNIPDQFEYGLTTRRAIYIPHAQAVPRVALIDPEHCKKFLEDKCGVCKKVCTRGAVDYEMKDEEMALDVGSIICATGYQTWDASISTEYGYGRFANVVSAMEFERMMCASGPDHGHLRMPSSGEDPKKIAFIQCCGSRSEKEGWKKYCSSVCCMYATKQAMITKEHADVDEDIFFMDIRSYGKEFEDYIHRAEGEYGINLHRNARVASVEEDPETKKLTLRYADSEGSPQATEYDLVVLSVGMNPQSDAEDFAKTLGIELNEHGYCKTDIFNPLETSREGVF…	II	A3	1000	d__Archaea;p__Thermoplasmatota;c__Thermoplasmata;o__Methanomassiliicoccales;f__Methanomethylophilaceae;g__PWHV01;s__PWHV01 sp003555025	GB_GCA_003555025.1
JAIPUR010000001.1_115	MRIGVYICHCGLNIAHVINVESLRDKASELDGVLLSKNIQFMCSDSGQESIIEDIKENDLDRVIVAACSPHLHEPTFRRVLKKAGLNPYMLEMVNIREQCSWVHMDNPQMATQKASDLIKMGVARINLLDPLQIKKVPITKDVLVIGGGVAGIEASLTLANSGYHVYMVEKEPTIGGKMALLNEVFPTNDCSICVLAPKMTDVHNHENIDLLTMAEVSEVEGSVGNFQVKIAQHPRYVDADKCKGCVELCGDVCPVEIPSRFDFGLGKTKAINLPIPQAVPQSVYIDNDFCVGCGLCKQACPADAVNYEQKEEILDIKVGAIIVTTGYSHFDATRKTEYGYGVCPDVITNMEVERLINASGPTKGRILVPSTKAVPKKIAFIQCVGSRDEKVDNPYCSK…	I	A2-1	784	d__Archaea;p__Halobacteriota;c__Methanosarcinia;o__Methanosarcinales;f__Methanosarcinaceae;g__Methanolobus;s__Methanolobus sp020055655	GB_GCA_020055655.1
DQIO01000325.1_25	MRIGVYICHCGLNIANIINIDTLRKKTEELADVAIVTDIQFMCSDSGQESIIEDIKEHNIDRVVVAACSPRLHEQTFKGVLEKAGLNPHLLEIVNIREHVSWVHMDYPQMATQKAFDLVRMGVAKARLLVPLKNKIIKVNKDVLVVGGGVAGIEAALNLADSGFHVYMVEKESTIGGKMALLNEVFPTNDCSICVLAPKMTDVQNHPNIDLFTFSEITDITGSVGNFQIKGIKKPRYVSEDKCKGCVEECARVCPVEISNPFDFGLGKAKAIYMPIPQAVPQVVCIDSEYCVGCGLCKQACPADAIDYDQKEEQFALEVGAIIIATGYQLFDATRKEEYGYGIYPDVITNMELERMLNASGPTRGRAVVPSSGEIPKRVAFIQCVGSRDATVDNPYCSR…	I	A2-1	784	d__Archaea;p__Halobacteriota;c__Methanosarcinia;o__Methanosarcinales;f__Methanosarcinaceae;g__DQIP01;s__DQIP01 sp020793555	GB_GCA_020793555.1
PWJQ01000009.1_1	MTKSALVIGGGIAGIQASLDLADRDIHVYLVEKSATIGGVMSRLDKTFPTNDCSACILSPKMADCFGHPNIDVLSYSEVKAVDGEPGDFKVKVVKKARYVDENKCTGCGDCLQKCPQKKIPDQYEFGLKMRRAIYIPHAQAVPRVAIIDPENCKKLLEDKCGVCKKVCTRGAVDYEMKDENLVLDVGSIICANGFETWDASVSTEYGYGRYPNVVTAMEFERMMCASGPDHGHIRMPSNGEDPKNIAFIQCCGSRSEKKGWQKYCSSVCCMYATKQAIITKEHADVEEDIFFMDIRSYGKEFEDYIHRAEDEYGINMHRSSRVAAVEEDPETKKLTIKFTDAEGNPKAVEYDMVVLSIGLNPPADAVEFAKTLGIELNEYGYCKTQIFDPLSTSRDGVY…	II	A3	1000	d__Archaea;p__Thermoplasmatota;c__Thermoplasmata;o__Methanomassiliicoccales;f__Methanomethylophilaceae;g__PWHV01;s__PWHV01 sp003560875	GB_GCA_003560875.1
JAKRWB010000203.1_9	MTKQEAITNQEAEEVRIGAFICECGVNIAGAVDCHAVADYISTLPNVVTSVVNKYTCSDAGQAEIKNAIKDMNLNRVLVASCTPKTHEPIFRACVEEAGLNQYLFEFVNIREHCSWIHMWEKEDATKKAKELVRMGVARATLLEPLQSSEVPVTGAALVIGAGVTGMQAAMDIGDMGFQVYLVEQGPSIGGKMAQLDKTFPTNDCSICILGPKMVEVARNKNVEIMSYSEVVEVDGYVGNFKVKVKHKPRYLNIDECTGCGLCTEKCPVEVPYIEFNEGIGTRKAIYTPFPQAVPLRALVDKTICIDCGACIKACERGAIDMDQKETFSELDVGVIIVTAGFDVYDPEPKNEFGFGLYDNVITTMEFERLINASGPTMGKVVRPSDVKPPKRIGFVQCV…	I	A1	661	d__Archaea;p__Halobacteriota;c__Methanosarcinia;o__Methanosarcinales;f__Methanocomedenaceae;g__QBUR01;s__QBUR01 sp022353185	GB_GCA_022353185.1
JAMJFS010000018.1_7	MRIGVYICHCGLNIANVINIDTLRKKTEELADVAIVSDIQFMCSDFGQDSIVEDIKKHDIDRVVVAACSPRLHEQTFKRVLEKAGLNPYLLEIVNIREQDSWVHMDDPQMATQKAFDLTRMGVAKARLLVPLKNKIIKVNKDVLVIGGGVAGIEAALNLADSGFHVYMVEKEPTIGGKMSLLNEVFPTNDCSICVLAPKMTDVQNHLNIELFTFSEITGITGSVGDFQIKGVKKPRYVSEDKCKGCVEECARVCPVEISNPFDFGLGKAKAIYMPIPQAVPQVVCIDSKYCVGCGLCKQACPADAIDYDQKEEQVSFSVGAIIVATGYQLFDATRKEEYGYGIYPDVITNMELERMLNASGPTRGKVVVPSSGEIPKRIAFIQCVGSRDATVDNPYCSR…	I	A2-1	784	d__Archaea;p__Halobacteriota;c__Methanosarcinia;o__Methanosarcinales;f__Methanosarcinaceae;g__DQIP01;s__DQIP01 sp023544565	GB_GCA_023544565.1
PQXF01000053.1_11	MSNEKIGVYLCRCGGNIGDVVDVEAIADEVSGMKGVALTNVQDYLCSSAGQSQIENDIKKGSIDRVVIGSCSPKLHLETFRAMAEKAGASPMLLEITNIREQCSWVHEDCEEATRKARGLVKGAVSRMQNLESLNPIIKNVKDRALVVGGGIAGITAALEMADEREVILIERAPYIGGQMIGLSKTFPTLDCSQCILTPKMVAVFNHPNITLYTQTEVASVDGNVGDYSVTLRRAPRYVDIEACTSCGRCAAKCPTDAIYLPFAQAIPQAYIIDRELCSECGACGKVCSAGAIRLDDTAEEIEVDCGAITIATGFESIDPSIIEEYHYGEHPDIITAIEFEEMVSAKSKTGMRLQKADGTFPERVAFVLCVGSRDFNRGNKHCSKVCCIYSQKQAQLVL…	I	A2-1	763	d__Archaea;p__Halobacteriota;c__Methanosarcinia;o__Methanosarcinales;f__Methanogasteraceae;g__Methanogaster;s__Methanogaster sp003194445	GB_GCA_003194445.1
CABMII010000013.1_9	MPENEPPSKNENPSINPSSDDSKPGQPPKKIGVYLCRCGGNIGDVVDLQAVADSLKENKDVVVNIQDYLCSGAGQEKIKSDIEKGKVDRVVIGSCSPKLHLETFRAMAKKAGLNPNLLEITNIREQASWVHDKEGINPKVKGLIKGAVARIGSMEPLVPLEKKLVDRTLVIGGGIAGIITALEMADAHEVILIEKLPYLGGHMIGLSKTFPTLDCSQCILTPKMVAVHNHPGITMLTQTEVADVSGSPGDYSITLKHSPRYVDIAKCISCGACAKKCPTGAIFLPFAQAVPQAYMIDMSKCKNCGACVKVCPRDAIDLEAKETTSSVSVGAITIATGFEPIDPSFIEEYNYPAPNLLTAVEFEEMLSAKSKTGMRLQKADGSFPNRVAFVLCAGSRDFT…	I	A2-1	784	d__Archaea;p__Halobacteriota;c__Methanosarcinia;o__Methanosarcinales;f__Methanoperedenaceae;g__Methanoperedens;s__Methanoperedens sp902386255	GB_GCA_902386255.1
MVRC01000011.1_39	MLGGAALKGVLIIGGGTAGISAARTLSRFGIQSTIVEKAPCVGGQANELACKGVRECVKCDVCLAVDDVTYALQDENIHFVTGAKVELLERDLGRYRVTLESYPGIIDRSKCMACARCLDACSSNAIGRYMSREGPLLQIDIDACKHDTEGCHECQDACEREAIDLDQEAEGQQVEADAVIVATGSTPFDPKLDPRLGYGTVPGVITSLEAERFINLMGTLPDPLGKGVAKVAFVQCVGSRDPRLQAHLCSKVCCKYAMKLARQAATANKALNISFFFMDWRPTDRQDDLLAWARTNDKVEAIRSRPAEIVLGEDGRPTVRYAIPDDAGIAESGFDLVVLSIGLRPNSDNKTLADMLGARLGPHGFFFGEGKMVSALESKGIFFTGACTGPKDIEESAM…	I	A6	417	d__Archaea;p__Thermoplasmatota;c__Thermoplasmata;o__Methanomassiliicoccales;f__UBA472;g__MVRC01;s__MVRC01 sp002067865	GB_GCA_002067865.1
NZ_JAGGLK010000001.1_532	MKIGVYICHCGLNIANVIDIRQLMEMLESVPDIEVAKDIQFMCSDSGQESMIEDIREHGLDRILVAACTPKLHETTFRKVMEKAGLNPYMLEIVNIREQCSWVHMENPQIATRKAYDLIKMGIGRLSNLIPLQIRKTSVIREVLVVGGGVAGIEAALNLADSGYHVYMVEKEPTIGGKMALFNEVFPTNDCSICVLGPKMTDVQNHPNIDLYTLSEVTALSGNVGNFHATVTRSPRYVSEEKCKGCIDECSRVCPVAMPSRFDQGMGKAKAINIPIPQAVPPVAVIDPAFCVGCGLCVQACPSDAVEFDQKAEEIKLNVGAIIAATGFDLFDPHRKEEYGYGVYPDVLTNMELERLLNASGPTRGKVVCPSSGNIPSKVAFIQCVGSRDESVGNPYCSR…	I	A2-1	784	d__Archaea;p__Halobacteriota;c__Methanosarcinia;o__Methanosarcinales;f__Methanosarcinaceae;g__Methanohalophilus;s__Methanohalophilus levihalophilus	RS_GCF_017874375.1
NZ_JAGGLN010000001.1_450	MKDNSLSKASKEAPITSKPRVGVFLCHCGGNISDKIDMEKLKDSLDATVIEEFENLCSINGRKLIRDNIIQNKLERVVVAACSPITHEKTFQNYMTPLNPYLMEMANLREQCSWVHSDGERATDKAISLVNAAVERVKYSQPLDPVLRKTRKSALVVGGGISGITAALSLAKQGIKTCIVEEKPTVGGSMVQVGKVFSPEKMAEECAMCLLNPIVNEAVQHKNIKILTNTRLKKAERRAGNFNLLLEKEPKGVIEDRCISCGSCANVCPVKVPDSWNEGMTIRKAIYKSFPQAVPDMYTIDDENCKKCGKCQEACRMDAIDLQMETEIIPLTVGSVIIATGHKTFNMEKRPEYGYNRYPDVVTQMELARIMGVNGPTNGKLQKPSSGEVPERVVMIQCV…	I	A2-1	784	d__Archaea;p__Methanobacteriota;c__Methanobacteria;o__Methanobacteriales;f__Methanobacteriaceae;g__Methanobacterium_C;s__Methanobacterium_C aggregans	RS_GCF_017874455.1
CABGHG010000005.1_14	MDKKRMSGSVLVIGGGIAGMAASLDLADMGYKTYIIEKTPSIGGTMSQLDKTFPTLDCAMCTMAPRMVDISRHPNIEIIPYSVVEEVGGDIGNFNVKIRKMMSRVNDNCIGCGSCSEVCPVEVPNEYDESSGIRKAIYSPFPQAVPKRYVIDTEHCIRCYKCVEASEGKNCIDFSIKDEIIDLEVGAIIAVPGFDLWDPSLRPELGYGEYPNVLTGIEFERLINASGFTGGEIYRSDNEKTPKKIAFIQCVGSRDVKAGQPYCSRVCCMYAVKQCVLVKDHHPEIDCAIFYMDLRAFGKGQEEFYNRAKEEYGIRFIRGNPGEIYQAGTDLVVRFEDTTASEPKEEKFDMVILANAIKPKNEMLADMLGVELDEDGFVQEQENNPILTSRKGVYVAGVA…	II	A3	1000	d__Archaea;p__Halobacteriota;c__Methanoliparia;o__Methanoliparales;f__Methanoliparaceae;g__Methanolliviera;s__Methanolliviera sp902158735	GB_GCA_902158735.1
NZ_LT607756.1_1027	MKDNSLSKASKEAEITLKPRVGVFLCHCGGNISDKIDMEQLKSSIDATVIEEFENLCSINGRKLIRDNIIQNKLERVVVAACSPITHEKTFQNYMTPLNPYLMEMANLREQCSWVHSDREKATDKAISLVNAAVERVKYSQPLDPVLRKTKKSALVVGGGISGITAALSLAKQGIKTCIVEEKPTVGGSMVQVGKVFSPEKMAEECAMCLLNPIVNEAVQHKNIKILTNTRLKKAERRAGNFNVLLEKQPKCVIEDRCISCGSCANVCPVKVPDSWNEGMTIRKAIYKSFPQAVPDMYTIDEENCKKCGKCSEVCRMDAIDLQMETEIIPLTVGSVIIATGHKLFDMEKRPEYGYNRYPDVITQMELARIMGVNGPTNGKLQKPSNGEVPERVVMIQCV…	I	A2-1	784	d__Archaea;p__Methanobacteriota;c__Methanobacteria;o__Methanobacteriales;f__Methanobacteriaceae;g__Methanobacterium_C;s__Methanobacterium_C congolense	RS_GCF_900095295.1
OMVX01000014.1_27	MAEEKNNENEELRIGVYVCHCGVNIAGVVDVEAVAEYAGTLPNVVLSTDYKYMCSDPGQNLIQEDIKKHNLNRIVVAACSPRLHEPTFRRCVEEAGLNRYLFEFANLREHDSWVHMGEPEPATEKAKDLTRMAVAKARLLEPLNPSIVDVNNEALVIGGGVTGIQTALDLADMGFHTYMVERNPTIGGRMGQLDKTFPTLDCSMCILAPKMVDCGKHENIELITYAEVTEVDGYIGNFKVTVNKKARYVVEDDCTGCGACTEVCPIEIPNYFDEGIGMTKAAYIPFPQAVPLVATIDKDYCIECKLCDAACERGCIDHDMQDEEIELEVGTIVAATGYDPYDPSGKYEYGYGRYSNVITAMEIERMINASGPTTGHVIKPSDGKTPKRVAFIHCVGSRD…	I	A1	661	d__Archaea;p__Methanobacteriota;c__Methanobacteria;o__Methanobacteriales;f__Methanobacteriaceae;g__Methanobrevibacter_B;s__Methanobrevibacter_B sp900314605	GB_GCA_900314605.1
CABGHH010000019.1_8	MDKKRMSGSVLVIGGGIAGMAASLDLADMGYKTYIIEKTPSIGGTMSQLDKTFPTLDCAMCTMAPRMVDISRHPNIEIIPYAEVEEVDGDIGNFNVKIRKMMSRVNDNCIGCGSCSEVCPVEVPNEYDERSGLRKAIYSPFPQAVPKRYVIDTEHCIRCYKCVEASEGKNCIDFSIKDEIVELEVGAVIAVPGFDLWDPSLRPELGYGEYPNVLTGIEFERLINASGFTGGEIYRSDNEKTPKKIAFIQCVGSRDVKAGQPYCSRVCCMYAVKQCVLVKDHHPEIDCAVFYMDLRAFGKGQEEFYNRAKDEYGIRFIRGNPGEIYQAGTDLVVRFEDTTASEPKEEKFDMVILANAIKPKNEMLADMLGVELDEDGFVQEQENNPILTSRKGVYVAGVA…	II	A3	1000	d__Archaea;p__Halobacteriota;c__Methanoliparia;o__Methanoliparales;f__Methanoliparaceae;g__Methanolliviera;s__Methanolliviera sp902158745	GB_GCA_902158745.1
CP003083.1_2773	MRIGVYICHCGLNIAHTINVNSLQEKAGGLDDVAVVRDIQFMCSDSGQDAIIEDIRENKLDRILVAACSPHLHEPTFKRVLAKAGLNPFMLEMANIREQCSWVHQEEPQMATQKAFDLIRMGVARLKLLDPLQMKKVPVTKDVLVIGGGVAGIEAALTLADSGYHVIMVEKEPTIGGKMALLNEVFPTNDCSICVLAPKMTDVQNHPNIDLITMAQVSEVTGSVGNFNVTVKRRPRYVDENKCKGCVDECGRVCPVEISNIFDCGLGKTKAINMPIPQAVPQVVYIDSKYCVGCGLCKQACPADAIDYGQKEETLEFTVGAIVLATGYSLFDAKRKQEYGYGLYPDVITNMELERLLNAAGPTKGKVVVPSTGQVPKKVAFIQCVGSRDEKVGNPYCSR…	I	A2-1	785	d__Archaea;p__Halobacteriota;c__Methanosarcinia;o__Methanosarcinales;f__Methanosarcinaceae;g__Methanolobus;s__Methanolobus psychrophilus	GB_GCA_000306725.1
OMVY01000001.1_72	MAEENMNEEVRVGVFVCHCGVNVGGVVDCPEVAEYAKTLPNVEFATDYKYMCSDPGQGMIQDAIKEHNLNRVVVAACSPRLHEPTFRRCVEEAGLNKFLFEFANLREQDSWVHMTMPEEATAKAKDLTRMAVAKARLLEPLEASKVAVEKKCLVIGGGVTGIQSALDLGDMGFETYLVERNPTVGGRMGQLDKTFPTLDCSMCILAPKMVDCSKHENINLLTYSEVKEVDGYIGNFDVTVERKARYVIEDDCTGCGQCQEICPIEIPNYYDEGVGMVKAIYIPFPQAVPLVATIDKDYCIDCGLCETVCGPDAIDRNQEPEEIVLRVGTIIAATGYDPYDPTAKYEYGYGRYSNVITGLEIERLINASGPTAGHVVRPSDGATPKRVAFIHCVGSRDEQ…	I	A1	661	d__Archaea;p__Methanobacteriota;c__Methanobacteria;o__Methanobacteriales;f__Methanobacteriaceae;g__Methanobrevibacter;s__Methanobrevibacter sp900314635	GB_GCA_900314635.1
CACZTX010000006.1_184	MAEEINNEEIRVGVYVCHCGVNVGGVVNCPEVAEYAKTLPNVVVAKDYKYMCSDPGQSLIQDDIKEHNLNRIVVAACSPRLHEPTFRRCVEEAGLNKFLFEFANLREQDSWVHMTQPVEATAKAKDLTRMAVAKARLLEPLEASKVAVDKKCLVIGGGVAGIQSALDLADMGFKTYMVERNPTIGGRMGQLDKTFPTLDCSMCILAPKMVDTSKHENIELITYAEVKEVDGYIGNFTVKVEKKPRYVKEEDCTGCGQCQEVCPIEIPNYYDEGVGMVRAAYIPFPQAVPLCATIDKNYCIDCGLCETVCGPEAIDRNMEPEEIELHVGTIIAATGYDPYDPTEKYEYGYGRYTNVITAMEIERMINASGPTGGHVQKPSDGKEPKRVAFIHCVGSRDEQ…	I	A1	661	d__Archaea;p__Methanobacteriota;c__Methanobacteria;o__Methanobacteriales;f__Methanobacteriaceae;g__Methanobrevibacter;s__Methanobrevibacter sp902784195	GB_GCA_902784195.1
CAJOKH010000053.1_11	MAEEINNENEELRIGVYVCHCGVNIAGVVDVEAVAEYAGTLPNVVLSTDYKYMCSDPGQNLIQEDIKKHNLNRIVVAACSPRLHEPTFRRCVEEAGLNRYLFEFANLREHDSWVHMGEPEPATEKAKDLTRMAVAKARLLEPLNPSIVDVNNKALVIGGGVTGIQTALDLADMGFKTYMVERNPTIGGRMGQLDKTFPTLDCSMCILAPKMVDCGKHENIELITYAEVTEVDGYIGNFKVTVNKKARYVVEDDCTGCGACTEVCPIEIPNYFDEGIGMTKAAYIPFPQAVPLVATIDKDYCIDCKLCNAACERGCIDHDMQDEEIELDVGTIVAATGYDPYDPSGKYEYGYGRYSNVITAMEIERMINASGPTTGHVIKPSDGKTPKRVAFIHCVGSRD…	I	A1	661	d__Archaea;p__Methanobacteriota;c__Methanobacteria;o__Methanobacteriales;f__Methanobacteriaceae;g__Methanobrevibacter_B;s__Methanobrevibacter_B sp905235195	GB_GCA_905235195.1
DAZF01000049.1_19	MRIGVYICHCGLNIAHTINVNSLRDKVSKLSGVAVVKDIQFMCSDSGQDSIVQDITDLDLNHILVAACSPHLHEQTFKRVLEKAGLNPFMLEMVNIREQCSWVHMDDPQMATQKAFDLIRMGIARLKLLDPLQLKKVPVTKDVLIIGGGVAGIEAALTLANSGYQVHMVEKEPTIGGKMALLNEVFPTNDCSICVLAPKMTDVHQHPNIDLITLAEVTEVTGPVGNFHVTVTRKPRYVIEDKCKGCVDECGRVCPVEIPNRFDCGLGKTKAINMPIPQAVPQVVYIDNEFCVGCGLCKQACPADAVDYHQKEETLEFTVGAIILATGYSHFDASRKQEYGYGIYPDVITNMELERLLNAAGPTRGKVLSPATMEVPKKVSFIQCVGSRDEKVGNPYCSR…	I	A2-1	785	d__Archaea;p__Halobacteriota;c__Methanosarcinia;o__Methanosarcinales;f__Methanosarcinaceae;g__Methanolobus;s__Methanolobus sp002507205	GB_GCA_002507205.1
CAJOMK010000081.1_4	MAEEINNEEIRVGVYVCHCGVNVGGVVNCPEVAEYAKTLPNVVVAKDYKYMCSDPGQSLIQEDIKEHNLNRIVVAACSPRLHEPTFRRCVEEAGLNKFLFEFANLREQDSWVHMTQPAEATAKAKDLTRMAVAKARLLEPLEASKVAVDKKCLVIGGGVAGIQSALDLADMGFKTYMVERNPTIGGRMGQLDKTFPTLDCSMCILAPKMVDTSKHENIELITYAEVKEVDGYIGNFTVKVEKKPRYVKEDDCTGCGQCQEVCPIEIPNYYDEGVGMVRAAYIPFPQAVPLCATIDKNYCIDCGLCETVCGPDAIDRDMEPEEIELHVGTIIAATGYDPYDPTEKYEYGYGRYTNVITAMEIERMINASGPTGGHVQKPSDGKEPKRVAFIHCVGSRDEQ…	I	A1	661	d__Archaea;p__Methanobacteriota;c__Methanobacteria;o__Methanobacteriales;f__Methanobacteriaceae;g__Methanobrevibacter;s__Methanobrevibacter sp905235495	GB_GCA_905235495.1
DACO01000170.1_5	MRIGVYICHCGLNIAHTINVSSLQEKVNDLEDVTVVRDIQFMCSDSGQESIIRDIEDNELDRVLVAACSPHLHEPTFKRVLTKAGLNPFLLEMVNIREQCSWVHQEEPQMATQKAFDLIRMGIARLKLLDPLEIEKVTVTKDVLVIGGGVAGIEAALTLADSGYHVYMVEKEPTIGGKMALLNEVFPTNDCSICVLAPKMTDVQNHPNIDLITMAEVSEVTGSVGNFNVTVKRRPRYVDEDKCKGCVEECGGVCPVEVSNPFDFGLGKAKAINMPIPQAVPQVVYIDNKYCVGCGLCKQACPADAINYEQQEETLEFTVGAIVLATGYKLFDASRKPEYGYGIYPDVITNMEQERLLNAAGPTRGKVLVPSTAEIPQKVAFIQCVGSRDEKVDNPYCSR…	I	A2-1	785	d__Archaea;p__Halobacteriota;c__Methanosarcinia;o__Methanosarcinales;f__Methanosarcinaceae;g__Methanolobus;s__Methanolobus sp002508635	GB_GCA_002508635.1
NC_013790.1_121	MAEEINNEEIRVGVYVCHCGVNVGGVVNCPEVAAYAETLPNVVIAKDYKYMCSDPGQSLIQEDIKEHNLNRIVVAACSPRLHEPTFRRCVEEAGLNKFLFEFANLREQDSWVHMTQPEEATAKAKDLTRMAVAKARLLEPLEASKVAVDKKCLVIGGGVAGIQSALDLADMGFKTYMVERNPTIGGRMGQLDKTFPTLDCSMCILAPKMVDTSKHENIELITYAEVKEVDGYIGNFTVTVEKKPRYVKEDDCTGCGQCQEVCPIEIPNYYDEGVGMVKAAYIPFPQAVPLCATIDKNYCIDCGLCETVCGPDAIDRDMEPEEIELHVGTIIAATGYDPYDPTEKYEYGYGRYTNVITAMEIERMINASGPTGGHVQKPSDGKEPKRVAFIHCVGSRDEQ…	I	A1	661	d__Archaea;p__Methanobacteriota;c__Methanobacteria;o__Methanobacteriales;f__Methanobacteriaceae;g__Methanobrevibacter;s__Methanobrevibacter ruminantium	RS_GCF_000024185.1
PQAS01000028.1_36	MMENEPTLVTEQKEESAKKGSNRIGVYLCRCGGNIADVVDLQAVGDNLKEDKNITVNIQDYLCSSVGQDKIKNDIEKGKVDRVVIGSCSPKLHLETFRSMAKNAGLNPGLLEITNIREQASWVHDKEDKTGVTSKAKGLIKGAAARMDSIEPLSPLAKSLVDRTLVIGGGIAGITTALELSDSHDVILIEKKPYLGGHMIGLSKTFPTLDCSQCILTPRMVAVHNNPRISMLTQTEVADVQGSPGDYSITLEHSPRYVDIRKCINCGACTKKCPTGAIFLPFVQAVPQAYMIDMSKCSNCGACVKVCPRDAINLEEKKETSLISVGAVAIATGFEPIDLSFIEEYNYPSPNILTAIEFEEMLSAKSKTGMRLQKADGTFPNRVAFVLCAGSRDFTGKGR…	I	A2-1	785	d__Archaea;p__Halobacteriota;c__Methanosarcinia;o__Methanosarcinales;f__Methanoperedenaceae;g__Methanoperedens;s__Methanoperedens sp003104905	GB_GCA_003104905.1
PXAV01000116.1_9	MRIGVYICHCGLNIAHTVNVGSLRDKVNKLDGVAVAQDIQFMCSDSGQEAIVNDIKEHDLDHILVAACSPHLHEQTFKRVLEKAGINPFMLEMVNIREQCSWVHMKDPQMATQKALDLIRMGIARLRLLDPLLIKKVPAIKDVLIIGGGVSGIEAALTLANSGYHVHMVEKEPTIGGKMALLNEVFPTNDCSICVLAPKMTDVNQHPDIDLLTLTEVTDVKGHVGNFKVTVTKRPRYVIEDRCKGCVDECGRVCPVEVPNRFDMGIGKTKAINMPIPQAVPQVVYIDNEYCVGCGLCRQACPADAVDYHQQEETFEINVGAIILATGYSHFDAGRKQEYGHGVYPGVITNMELERMLNAAGPTRGKVVSPLTMKTPKKVAFIQCVGSRDETVGNPHCSK…	I	A2-1	785	d__Archaea;p__Halobacteriota;c__Methanosarcinia;o__Methanosarcinales;f__Methanosarcinaceae;g__Methanolobus;s__Methanolobus sp003565715	GB_GCA_003565715.1
RXIG01000013.1_58	MIGVFICFCGNNIGGYIDVQQLTDYFNEEYPADDVVAFNTTFLCSEIGQDLIKEKIEELNLDAVVIASCSPKHHGAIFQACIGEKMNQYRWEFANIREQCAWVTPNKKNATEKAKAIISGAIEKSRLLEDIGSTRVPVTKDILVIGGGITGMHAALELSAKGFHVHLVEKKETVGGNMVRFDRVFPTDDCAMCTSSPILAEVAMDPLIDIYSLSEVTEVKGRPGEYDVTVVKQPRYIDETKCTACGDCTAHCPVEVWSEWDEGMGLRAATYKPMAQAVPLKNRINMDSCIRCGTCENVCKAEAVMYNEEPKEFTMKVGAILVATGYELIDLKNTEYHQEHPNVISGLQLERLKVPSGPTAGEILRPSDGKMPKHLVFVQCAGSRDRRYNVYCSKICCMY…	I	A2-1	763	d__Archaea;p__Methanobacteriota_B;c__Thermococci;o__Methanofastidiosales;f__NM3;g__NM3;s__NM3 sp004212155	GB_GCA_004212155.1
NZ_BAGX02000020.1_230	MAEEKNNENEELRIGVYVCHCGVNIAAAVDCEAVAEYAGTLPNVVVAKDYKYMCSDPGQNLIQEDIKEQNLNRVVVAACSPRLHEPTFRRCVEEAGLNRYLFEFANLREHDSWVHMNEPEAATEKAKDLVRMAVAKVRLLEPLEPHMVDVNNNALVIGGGVTGIQTALDLGDMGFHTYLVERNPTISGRMGQLDKTFPTLDCSMCILAPKMVDCGKHENIELITYAEVTDVDGYIGNFTVTVNKKARYVDEETCTGCGQCTEVCPIEIPNYFDEGIGMTKAAYIPFPQAVPLCATIDKDYCIECGLCVSACERGSIDLDQQPEEIKLEVGTIIAATGYDPYDPSGKYEYGYGRYSNVITGLEIERMINASGPTTGHVIKPSDGETPKRVAFIHCVGSRD…	I	A1	661	d__Archaea;p__Methanobacteriota;c__Methanobacteria;o__Methanobacteriales;f__Methanobacteriaceae;g__Methanobrevibacter_B;s__Methanobrevibacter_B boviskoreani	RS_GCF_000320505.1
NZ_JHWX01000014.1_7	MAEEKNNENEELRIGVYVCHCGVNIAAAVDVEAVAEYAGTLPDVVVAKDYKYMCSDPGQSLIQEDIKKYNLNRVVVGACSPRLHEPTFRRCVEEAGLNRYLFEFANLREHDSWVHMNEPEAATEKAKDLVRMAIAKARLLQPLTPSLVDVNNNALVIGGGVTGIQTALDLGDMGFHTYLVERNPTIGGRMAQLDKTFPTLDCSLCILAPKMVDCGKHENIELITYAEVKDVDGYIGNFTVTVEKKPRYVDEKLCTGCGACSEACPIEMPNYFDEGIGMTKAAYIPFPQAVPLCATIDKDYCIGCKLCDAACAPGAIDHDQKAEEIKLEVGTIIATTGYDPYDPSGKYEYGYGRYSNVITAMEIERMINASGPTTGHVVKPSDGKTPKRVAFIHCVGSRD…	I	A1	661	d__Archaea;p__Methanobacteriota;c__Methanobacteria;o__Methanobacteriales;f__Methanobacteriaceae;g__Methanobrevibacter_B;s__Methanobrevibacter_B wolinii	RS_GCF_000621965.1
NZ_MRCT01000126.1_1	MAEEKNNENEELRIGVYVCHCGVNIAAAVDVVSVAEYAGTLPDVVVSKDYKYMCSDPGQSLIQEDIKKYNLNRVVVAACSPRLHEPTFRRCVEEAGLNRYLFEFANLREHDSWVHMNEPEAATEKAKDLVRMAVAKARLLEPLTPSLVDVNNNALVIGGGVTGIQTALDLGDMGFHTYLVERAPTIGGRMAQLDKTFPTLDCSLCILAPKMVDCGKHDNIELITYAEVKDVDGYIGNFTVTVEKKARYVDENLCTGCGACTEACPIEMPNYFDEGIGMTKAAYIPFPQAVPLCATIDKDYCIGCKLCDAACAPGAIDHDQKPEEIKLEVGTIIATTGYDPYDPSGKYEYGYGRYSNVITAMEIERMINASGPTTGHVIKPSDGKTPKRVAFIHCVGSRD…	I	A1	661	d__Archaea;p__Methanobacteriota;c__Methanobacteria;o__Methanobacteriales;f__Methanobacteriaceae;g__Methanobrevibacter_B;s__Methanobrevibacter_B sp002208625	RS_GCF_002208625.1
NZ_VIAQ01000009.1_31	MAQSEINDDTKNTDEPRIGVFICECGVNIGGVIDCHAVADYAGTLPDVIRSSVNKYTCSDSGQSEIKQAIKDNNLNRVLVAACTPKTHEPIFRACVEEAGLNPYLFEFVNIREHCSWIHMQEKEAATEKACELVRMGVSRASKLEPLQSNEVPVTNTALVIGAGVAGMQSALDIADMGYKVYLVEKNPSIGGKMAQLDKTFPTNDCSICILGPKMVEVARNKNIELMTYSEVEEVDGYVGNFKVKVRHKARYVDVNTCTGCGLCVEKCPVEVPNTEFNEGIGTRKAIYVPFPQAVPLRAVIDKSVCIDCGACSRACSSNSIIMEQEDTFSELDIGVIVVTAGFDVYDPEPTHDFGYGLYDNVITGMELERLINASGPTMGKVVRPSDVKPPKKVGFIQC…	I	A1	661	d__Archaea;p__Halobacteriota;c__Methanosarcinia;o__Methanosarcinales;f__Methanosarcinaceae;g__Methanolobus;s__Methanolobus vulcani_A	RS_GCF_006546655.1
CP003083.1_2762	MVKESSVKETEAANTPRIGVFVCECGVNIGGVVNCRAVADYASTLPNVATSVVNKYACSDAGQSEIKQAIKDHDLNRVLVASCTPKTHEPIFKACVEEGGLNPYLFEFVNIREHCSWIHMQDKENATKKASELVRMGVSRARLLEPLQSTEVPVTNKALVIGAGVAGMQAALDIADMGYKVYLVEKNPSIGGKMAQLDKTFPTNDCSICILGPKMVEVSRNRNIQLMTYSEVEEVEGYVGNFRARIRHKSRFVDVTTCTGCGSCVPKCPIEVPDFEFNEGIGTRKAIYVPFPQAVPLRAVVDRSVCIDCGACIKACESHSINMEQEETFSDLEVGVIVVTTGYDIYDPEPTNDFGYGIYDNVITGMELERLLNASGPTMGKLVRPSDVKPPKRVGFIQC…	I	A1	662	d__Archaea;p__Halobacteriota;c__Methanosarcinia;o__Methanosarcinales;f__Methanosarcinaceae;g__Methanolobus;s__Methanolobus psychrophilus	GB_GCA_000306725.1
DUKH01000066.1_1	MRIGVYVCHCGLNIAGVIDVAALQEMAGKLDDVVLAREVQFLCSDSGQEGIIKDIKDEKLERIVIAACSPRLHEKTFRGVVEKAGLNPYLMEMVNIREQCSWVHADDPQMATQKAFDLIRMGVAKARFLRELSASHSEASRNVLIVGGGVAGIEAALNLAETGFPVTMVERESTIGGKMALMNEVFPTNDCSICVLAPKMTEVQNHPNIKLYTYSEVTDISGSVGKFHVKVTKKPRFVLEDRCKGCVDLCSEVCPVEIENPMNYGVGKTRAIYMPIPQSVPQVVLIDPEKCVGCGLCQQACPAEAVDYEQKPEEIEFEAGAVIVATGYQLFDARRKPELGFGKYPDVITNMQLERMLNSAGPTGGRVLKPSDGVPPKSVAFIQCVGSRDKTVGNEYCSR…	I	A2-1	785	d__Archaea;p__Halobacteriota;c__Methanosarcinia;o__Methanosarcinales;f__Methanosarcinaceae;g__MTP4;s__MTP4 sp9310u	GB_GCA_013329415.1
JACUTQ010000006.1_28	MHIGVYICHCGSNIAGNLDVESVRKFAGTLPDVVVSKDINYTCSDAGQDEIKADIKQFDLDRVVVAGCSPRLHEITFQRAAQAAGLNPYMVEIANIREQCSWVHKDSYQYATQKAKDLLAMSVARARLLTPLTVESVPANQDVLVIGGGVTGIQSALNMADTGIKVHLVERESSIGGWMARLNEVFPTNDCSMCVLAPKMSEVADHPNITLHAYSEINTISGHIGNFHVSVVHKPRYVDESKCKGCIELCESVCPIQVPVEYDGGLSLCKAIYLSSPQAVPLVAVVDHMNCVGCGLCEKACVPQAVDFKQEAQTVEFDVGAIIVATGYHPFDAARKPEYGYKRIKNVITSMELEQMLNSSGPTHGQVVRPSDGQPAKRVAFIQCVGSRDETVGNPYCSR…	I	A2-1	785	d__Archaea;p__Halobacteriota;c__Methanosarcinia;o__Methanosarcinales;f__Methanocomedenaceae;g__Kmv04;s__Kmv04 sp014859725	GB_GCA_014859725.1
LNJC01000029.1_17	MDSNSSSPRVGVFVCHCGSNIAGTVDVEKVAQEISKMEGVAYAGTYIYMCSDPGQKLMRETIEKEKLDRVVVAACSPTLHEKTFRVNSKNAGLNPYQCEISNIREHCSWVHEDKSKATEKAIKITKSIVEKVKNDTSLKDIEVPITKKAVVIGGGVSGIQAALDIANGGYKTYLVERESSIGGKMAKLSETFPTLDCSQCILTPKMVEAANHPNIELLTYSELEDVSGYVGNFKVKIKKKPTSVNWNLCTGCGDCYIKCPVKVPSEFQEGLSKRTAIYTPFPQAVPNKPVIDRENCLYYAKGICKICEKFCKLGAIDFEMQEEIIEVDAGAVVVATGYQEYPLQNLSDYGGGKYPNVISGLKFERLLSASGPTEGKVVRPSDGKPVKDVVFVQCAGSRD…	I	A1	662	d__Archaea;p__Methanobacteriota_B;c__Thermococci;o__Methanofastidiosales;f__Methanofastidiosaceae;g__Methanofastidiosum;s__Methanofastidiosum sp001587575	GB_GCA_001587575.1
RXIF01000010.1_4	MNDNNKIVGSVLIVGGGIAGMVSALDLADNGYKVYLIDKTPSIGGTMSQLDKTFPTLDCAMCTMAPRMVDISRHPNIELMPYTLLESVDGNVGCFKVKLRKMESRVNDNCIGCGDCSSVCPVEVPNEYDENGGIRKAIYSPFPQAVPKLFVIDTEHCIKCYKCIEASIGKNCIDFNIKDKIIDLEVGTIILAPGFDLWDPSLRPELGYGEYPNVLTGIELERIINASGFTSGEIFRADDKEVPKRIGFIQCVGSRDVKAGQPYCSRVCCMYAIKQAILVKEHHPEIDCTIFYMDIRAFGKGQEEFYNRAKDEYGIKFIRGNPGEVFQDGRDLIVRFEDTTASEVREERFDMVVLANAIKPNNKNLSEILGIELDDDGFVKEQNNNPMITSRPGVYVAGV…	II	A3	1002	d__Archaea;p__Halobacteriota;c__Methanoliparia;o__Methanoliparales;f__Methanoliparaceae;g__Methanoliparum;s__Methanoliparum thermophilum	GB_GCA_004212075.1
JADQBZ010000008.1_139	MRIGVYICHCGLNIAHTINVNSLQEKASGLDDVAVVRDIQFMCSDSGQDAIIEDIRENKLDRILVAACSPHLHEPTFKRVLAKAGLNPFMLEMANIREQCSWVHQEEPQMATQKAFDLIRMGVARLKLLDPLQMKKVPVTKDVLVIGGGVAGIEAALTLADSGYHVIMVEKEPTIGGKMALLNEVFPTNDCSICVLAPKMTDVHNHPNIDLITMAQVSEVTGSVGNFNVTVKRRPRYIDENKCKGCVDECGRVCPVEISNIFDCGLGKTKAINMPIPQAVPQVVYIDSKYCVGCGLCKQACPADAIDYGQKEETLEFTVGAIVLATGYSLFDAKRKQEYGYGLYPDVITNMELERLLNAAGPTRGKVVVPSTGQVPKNVAFIQCVGSRDEKVGNPYCSR…	I	A2-1	785	d__Archaea;p__Halobacteriota;c__Methanosarcinia;o__Methanosarcinales;f__Methanosarcinaceae;g__Methanolobus;s__Methanolobus sp016278365	GB_GCA_016278365.1
LNJB01000004.1_68	MTKSRSRKKKKESNDFPKIGVYVCHCGTNIAGSVNIEEVVNYSKTLSNVSIVRDHMYLCSEQGQNLIKDDIQKDGITRVVAACCSPRTHEEIFRKTLNSTDLNKYLYEQVNIRDQCSWPHIKDKENATKKAMTLVKSGVYRAIELEPLEDRKLPVLKSTLVIGGGISGINAALDLARDGYKVYLVEKNPSIGGKMAQLDKTFPTNDCSACILAPMMVDISNNPNVELLTYSEVENVSGHIGNYHIVVRKKQTSVDWNKCNGCGDCSIVCPVKVDNEFNCNMDKRKAIYIQFQQAIPMKAVIDKTKCIKCKLCEKRCQVGAIDITKNDDEYVEFDVGSIIVATGYDLFDPNKKAEYDYDHPNVITSLELERMMCASGPTKGEILRPSDNRTPHTVSFIQC…	I	A1	662	d__Archaea;p__Methanobacteriota_B;c__Thermococci;o__Methanofastidiosales;f__Methanofastidiosaceae;g__Methanofastidiosum;s__Methanofastidiosum sp001587595	GB_GCA_001587595.1
WQTN01000135.1_11	MTKSALVIGGGIAGIQASLDLADRDIHVYLVERLPTIGGTMSRLDKTFPTNDCSACILSPKMADCIGHPNITTLTFHEVMKVEGKAGDFKVTLKSKARYVDPESCTACGDCVGKCPTKGISDEFEYGLSTRRAIYIPHAQAVPRVAIIDAANCRMIQNGKCGVCAKICQKKAINYEDKDKEVVVEVGSIIAAPGLKAWDANIATEYGYGRFKNVVTALEFERMMCASGPASGHIAVPTSGEEPKKIAFIQCCGSRSEKSGWKKYCSSVCCMYATKQAIITKEHLNVEEDIFFMDIRSYGKEFEAYIERAQREYGIKMRRSARVSNIEEDPKTKKLTINYTNSKGDPASGEYDIAVLSIGLNPPEGAKEIADKLGIELNEYGFCKTTVYKPLETTKPGIF…	II	A3	1002	d__Archaea;p__Thermoplasmatota;c__Thermoplasmata;o__Methanomassiliicoccales;f__Methanomethylophilaceae;g__Methanoplasma;s__Methanoplasma sp009786295	GB_GCA_009786295.1
JADQBY010000049.1_1	MRIGVYICHCGLNIAHTINVESLRDKVSDLDGVKVVKNIQFMCSDSGQDSIVQDITDLNLNHILVAACSPHLHEQTFKRVLEKAGLNPFMLEMANIREQCSWVHMDNPQMATQKAFDLIRMGIARLKLLDPLQLKKVPVTKDVLIIGGGVAGIEAALTLANSGYQVHMVEKEPTIGGKMALLNEVFPTNDCSICVLAPKMTDVNQHPNIDLITLAEVTEVTGPVGNFHVTVTRKPRYVIEDKCKGCVDECGRVCPVEIPNRFDSGLGKTKAINMPIPQAVPQVVYIDNEYCVGCGLCKQACPADAIDYHQKEENLEFTVGAIILATGYSHFDASRKQEYGYGIYPDVITNMELERLLNAAGPTRGKVLSPSTLEIPKKVSFIQCVGSRDEKVGNPYCSR…	I	A2-1	785	d__Archaea;p__Halobacteriota;c__Methanosarcinia;o__Methanosarcinales;f__Methanosarcinaceae;g__Methanolobus;s__Methanolobus sp016278385	GB_GCA_016278385.1
LNGC01000007.1_15	MDTNSSSPRVGVFVCHCGSNIAGTVDVEKVAQEISKMEGVAYAGSYIYMCSDPGQKLMRETIEKEKLDRIVVAACSPTLHEKTFRINSKNAGLNPYQCEISNIREHCSWVHEDKAKATEKAIKITKSIVEKVKNDSSLTDIEVPITKKAVVIGGGVAGIQAALDIANGGYKTYLVERDSSIGGKMAKLSETFPTLDCSQCILTPKMVEAANHPNIELLTYSEVENVSGYLGNFKVKIKKKPTSVKWDICTGCGDCYPKCPVKVPSEFQEGLAKRTAIYTPFPQAVPNKPVIDRENCLYYQKGICKICEKICKIGAIDFEMQEEIVEVDAGAIVVATGYQEYPLQNLSDYGGGRYPNVISGLKFERLLSASGPTGGQVLRPSDGKPVKDVVFVQCAGSRD…	I	A1	662	d__Archaea;p__Methanobacteriota_B;c__Thermococci;o__Methanofastidiosales;f__Methanofastidiosaceae;g__Methanofastidiosum;s__Methanofastidiosum sp001587715	GB_GCA_001587715.1
JAAEEP010000006.1_23	MGEKIGAVMVVGGGISGIQSALDLADSGFRVYLVEKKPSIGGVMAQLDKTFPTNDCAMCILAPKLVQAGRHHNITIINNADLEKCEGEPGNFKVTLKQRVPKVNPEKCIGCGTCAENCPVEYVDEFNEGLMRRKAISVLYLQAVPLVYSIDPELCIGCGACKLSCNTGAIDFELADRSVAVEVGSIILSPGSEEFEPSVKKEYGYGEYLNVVSSIEFERILSATGPYLGHVLRPSDGDIPSKIAFLQCVGSRDEKVGNTYCSSVCCMYALKQAIIAGEHAKGLEPHIFFMDVRAVGKEFEDYRKRAELERGVIIHRGVRVASLEEDPETKNIIVRYSEGGDVYEEEFEMAVLSVGLCPSNSAGKLQEVFGIELNKYGFCETGAWDPLSTSKEGIFVSGS…	II	A3	1002	d__Archaea;p__Thermoplasmatota;c__Thermoplasmata;o__Methanomassiliicoccales;f__JAAEEP01;g__JAAEEP01;s__JAAEEP01 sp013415695	GB_GCA_013415695.1
JAENZL010000025.1_25	MRIGVYVCHCGLNIAGVIDVAALQEMAGKLDDVVLAREVQFLCSDSGQEGIIKDIKDEKLERIVIAACSPRLHEKTFRGVVEKAGLNPYLMEMVNIREQCSWVHADDPQMATQKAFDLIRMGVAKARFLRELSASHSEASRNVLIVGGGVAGIEAALNLADTGFPVTMVERESTIGGKMALMNEVFPTNDCSICVLAPKMTEVQNHPNINLYTYSEVTDISGSVGKFHVKVTKKPRFILEDRCKGCVDLCSEVCPVEIENPMNYGVGKSRAIYMPIPQSVPQVVLIDPEKCVGCGLCQQACPAEAVDYEQKPEEFEFEAGAVIVATGYQLFDARRKPELGFGKYPDVITNMQLERMLNSAGPTGGRVLKPSDGVPPKSVAFIQCVGSRDKTVGNEYCSR…	I	A2-1	785	d__Archaea;p__Halobacteriota;c__Methanosarcinia;o__Methanosarcinales;f__Methanosarcinaceae;g__MTP4;s__MTP4 sp016841265	GB_GCA_016841265.1
MVQY01000061.1_8	MAEEEKKQETTEEPKIGVYVCHCGINIGGVIDVPSLEEYAATLPNVVEAKEYKYFCSDPGQEMIQKDIKEKGINRVVVAACSPRLHEPTFRRCVKEAGLNPFLFEFANIREHDSWVHMDEPEAATEKAKDLIRMAVAKARLLEPLEAETVAVTDTALVIGGGVAGIQAALDLGDMGFKTYLVEKNPTIGGRMSQLDKTFPTLDCSMCILAPKMVDTGKHDNIELLSYSEVKEVDGYIGNFKVKVEKKPRYVIEDLCTGCGSCSDVCPIEIPNYFDEGMGMVKASYIPFPQAVPLVATIDKDYCIECKLCDQICERGAINHEQEPEIIELDIGTIIVATGYDPYDPTEKKEWSYESAENVITGLELERLINASGPTQGHVLKPSDGETPKSVAFIQCVGS…	I	A1	662	d__Archaea;p__Methanobacteriota;c__Methanobacteria;o__Methanobacteriales;f__Methanobacteriaceae;g__Methanobacterium_A;s__Methanobacterium_A sp002067325	GB_GCA_002067325.1
DAGC01000001.1_78	MAEEEKKQEATEEPKIGVYVCHCGINIGGVIDVPSLEEYAATLPNVVEAKEYKYFCSDPGQEMIQKDIKEKGINRVVVAACSPRLHEPTFRRCVKEAGLNPFLFEFANIREHDSWVHMDQPEAATEKAKDLIRMAVAKARLLEPLEAETVAVTDTALVIGGGVAGIQAALDLGDMGFKTYLVEKNPTIGGRMSQLDKTFPTLDCSMCILAPKMVDTGKHDNIELLSYSEVKEVDGYIGNFKVKVEKKPRYVIEDLCTGCGSCSDVCPIEIPNYFDEGMGMVKASYIPFPQAVPLVATIDKDYCIECKLCDQICERGAINHEQEPEIIELDIGTIIVATGYDPYDPTEKKEWSYESAENVITGLELERLINASGPTQGHVLKPSDGETPKSVAFIQCVGS…	I	A1	662	d__Archaea;p__Methanobacteriota;c__Methanobacteria;o__Methanobacteriales;f__Methanobacteriaceae;g__Methanobacterium_A;s__Methanobacterium_A sp002495625	GB_GCA_002495625.1
JAENYU010000026.1_16	MRIGVYVCHCGLNIAGVIDVAALQEMACKLDDVVLAREVQFLCSDSGQEGIIKDIREQKLERVVIAACSPRLHEKTFRGVVEKAGLNPYLMEMVNIREQCSWVHADDPQMATQKAFDLIRMGVAKAKFLRELSASHSEASKNVLIVGGGVAGIEAALNLAETGFPVTMVERESTIGGKMALMNEVFPTNDCSICVLAPKMTEVQNHPNIKLYTYSEVTDISGSVGKFHVKVTKKPRFVLEDRCKGCVDLCSEVCPVEIENPMNYGVGKSRAIYMPIPQSVPQVVLIDPEKCVGCGLCQQACPAEAVDYEQKAEEIEFEAGAVIVSTGYQLFDARRKPELGFGKYPDVITNMQLERMLNSAGPTGGRVLKPSDGEPPKSVAFIQCVGSRDKTVGNEYCSR…	I	A2-1	785	d__Archaea;p__Halobacteriota;c__Methanosarcinia;o__Methanosarcinales;f__Methanosarcinaceae;g__MTP4;s__MTP4 sp016841625	GB_GCA_016841625.1
DAQK01000044.1_3	MAEEEKKQEATEEPKIGVYVCHCGINIGGVIDVPSLEEYAATLPNVVEAKEYKYFCSDPGQEMIQKDIKEKGINRVVVAACSPRLHEPTFRRCVKEAGLNPFLFEFANIREHDSWVHMDEPEAATEKAKDLIRMAVAKARLLEPLEAETVAVKETALVIGGGVAGIQAALDLGDMGFKTYLVEKNPTIGGRMSQLDKTFPTLDCSMCILAPKMVDTGKHDNIELLSYSEVKEVDGYIGNFKVKVEKKPRYVIEDLCTGCGSCSDVCPIEIPNYFDEGMGMVKASYIPFPQAVPLVSTIDKDYCIECKLCDQICERGAINHEQEPETIELDIGTIIVATGYDPYDPTEKKEWSYESAENVITGLELERLINASGPTQGHVLKPSDGETPKSVAFIQCVGS…	I	A1	662	d__Archaea;p__Methanobacteriota;c__Methanobacteria;o__Methanobacteriales;f__Methanobacteriaceae;g__Methanobacterium_A;s__Methanobacterium_A sp002502855	GB_GCA_002502855.1
DAVZ01000059.1_67	MAEKKETQETTEEPKIGVYVCHCGINIGGVADISALKEYAATLPNVIVSEEYKYFCADPGQELIQKDIKEKGVNRVVVAACSPRLHEPTFRRCVREAGLNPFLFEFANIREHDTWVHMNQPEEATEKAKDLIRMAVAKARLLEPLEAETVAVKNTAMVIGGGVAGIQAALDLGDMGFKTYLVEKNPTIGGRMAQLDKTFPTLDCSMCILAPKMVDAGKHDNIELLSYSEVKDVDGYIGNFKVTVERKPRYISEELCVGCGSCVDVCPIEIPNYFDEGIGMVKAAYIPFPQAVPLLATIDKDYCIECNLCDQICERGAVQHDQEPEEIELDIGTIIVATGYDQFDANEKLEYGYADNANVITGLEVERMINASGPTEGKVLKPSDGEKPKRVAFVLCVGS…	I	A1	662	d__Archaea;p__Methanobacteriota;c__Methanobacteria;o__Methanobacteriales;f__Methanobacteriaceae;g__Methanobacterium_D;s__Methanobacterium_D sp002505765	GB_GCA_002505765.1
JAFGCK010000143.1_8	MRIGVYICHCGLNIAHTIDVSSLREKVEGLGDVALARDIQFVCSDSGQESIIGDIKENELDHILVAACSPHLHEPTFKRMLAKAGLNPFLLEMVNIREQCSWVHQEEPQMATQKAFDLIRMGIARLKLLNPLQTKKITVTKDVLVIGGGVAGIEAALTLADSGYHVIMVEKEPTIGGKMALLNEVFPTNDCSICVLAPKMTDVQNHPDIDLITMAEVSEVSGLVGNFNVTVKRRPRYVDEDKCKGCVEECAGVCPVEIPNPFDFGLGKTKAIYMPIPQAVPQVVYIDSRYCVGCGLCKQACPADAIDYDQKEETLQFTVGAIILAVGYKLFDATRKPEYGYGIYPDVITNMELERLLNASGPTRGKVLVPSTGKVPGKVAFIQCVGSRDEKVDNPYCSR…	I	A2-1	785	d__Archaea;p__Halobacteriota;c__Methanosarcinia;o__Methanosarcinales;f__Methanosarcinaceae;g__Methanolobus;s__Methanolobus sp016932675	GB_GCA_016932675.1
QMVO01000019.1_9	MVKSDKEGEGEERIGVFVCRCGVNIGGVVDCDEVARYAATLPGVVCTSVNKFTCSNSGQADIQEHIRKYNLNRVVVAACTPKTHEPTFRVCCEKAGLNPYLFEFVNIRDQCSWMHIWDAAGATKKAKDLVRMGVYRAKLLEPLRELEVPVNPNVVVIGAGVAGMQAAMDLGDMGFHVYLVEKEPSIGGRMARFDKVFPTNDCSICILGPKMVEVARNENIEIMSYSEVVKVEGFVGNFEVTIEHKQRYIDIDRCNGCAQCADKCPVEVPYDFNEGFGTRGAAYVPFPQAVPLCAVIDWENCLRNEGKKCTACIKACDRDAIDFSQEKRYSKVKAGVIIVAPGFVTYDPEPRNDYGYGIYDNVITTMEFERLLNAAGPTEGHVIRPSDCKEPMRLGFINC…	I	A1	662	d__Archaea;p__Halobacteriota;c__Syntropharchaeia;o__ANME-1;f__ANME-1;g__QMVO01;s__QMVO01 sp003661125	GB_GCA_003661125.1
DAHY01000025.1_26	MTKSALVIGGGIAGIQASLDLADRGVHVYLVEKDATIGGAMSRLDKTFPTNDCSACILSPKMADCAGHPNISLLTYHEVMKVDGVAGDFKVTVKKKARYVIAEECTGCADCVAKCPSKNIPDQYEFGLSTRRAIHIPHAQAVPRVAIIDPDNCRMIQSGKCGICAKVCQKGAINYDDKDEEIVINVGSIIAANGFAVWDANIASEYGYGRFDNVITSMEFERYMCASGCTGGHITMPSSGEEPKRIAFVQCCGSRSQKDGWKKYCSSICCMQATKEAMLTKEHIAEVQEDIYFMDIRSYGKEFEDYIHRAENQYGIGMHRGARVSNLEEDPETKQIIVNYTDEENNGRSEVYDLVVLSVALAPPKGVKEFADTLGIELNEHGFCKTTVFDPLATSREGV…	II	A3	1003	d__Archaea;p__Thermoplasmatota;c__Thermoplasmata;o__Methanomassiliicoccales;f__Methanomethylophilaceae;g__VadinCA11;s__VadinCA11 sp002498605	GB_GCA_002498605.1
DQIP01000163.1_5	MRIGVYICHCGLNIANIINIDTLREKAGKLADVSIVTDIQFMCSDSGQESIVEDIKQHDIDHVVVAACSPRLHEQTFKRVLEKAGLNPHLLEIVNIREQDSWVHMDNPRMATQKAFDLVKMGVARARLLEPLKSKKIKINKDVLVIGGGVAGIEAALNLADSGFHVYMVEKESTIGGKMALLNEVFPTNDCSICVLAPKMTDVQNHPDIKLFTFSEITKITGSVGNFLVNGIKKPRYVSEEKCKGCEEECSRVCPVEIPNPFDFGLGKAKAIYMPIPQAVPQVVCIDSEYCVGCGLCKQACPADAIDYDQKEEPFTFPVGAIIVATGYQLFDASRKEEYGYGIYPDVVTNMELERMLNASGPTRGKVVVPSSSKVPKRVAFIQCVGSRDATVDNPYCSR…	I	A2-1	785	d__Archaea;p__Halobacteriota;c__Methanosarcinia;o__Methanosarcinales;f__Methanosarcinaceae;g__DQIP01;s__DQIP01 sp020793565	GB_GCA_020793565.1
JAAXOC010000096.1_6	MLAKEEVYACSTDSLEGIANLVKEHNLNHMVVASCTPRTHEPLFRETLMEAGLNPYLFELAIIRIHCSWVHQNNKEEATKKAKDIIRMSVSRANLLQPLYQEKIEFNKDALVIGGGIAGMNAALDIGEKGFKVTLLEKESELGGMLLKFTHLQDGRTTKEVLEPIIQKVESNPNITVHKETELTEQEGSMGNFKGHIKGANIDEDIEFGVAIIATGANEFEPEGYFSYGEYSNIITESQLEQMMEEGVDAKNVVFIQCAGGRNDNRPYCSRACCTVAMKNALRLKESDPDRNITVLYRDIRTFGVWEELYTKARELGVVFMRYTEDKEPEVSEKSVRVFDHLMNMDFEINYDLMVLSAPMVTPETNELLAPMFKVTLDANRFFLEAHIKLRPVECATDG…	I	A12-N	527	d__Archaea;p__Halobacteriota;c__Methanosarcinia;o__Methanosarcinales;f__Methanocomedenaceae;g__Methanocomedens;s__Methanocomedens sp014237145	GB_GCA_014237145.1
DAYM01000011.1_9	MVIGGGIAGIQASLDLADRNIHVYLVERLPTIGGTMCRLDKTFPTNDCSACILSPKMADCIGHPNITTLTYHEVLGVSGEAGNFKVKLLKKPRYVDPTACTACGDCIAKCPTKNIPDQFEYGLTTRKAIYIPHAQAVPRVAIIDPDNCKMLKAGKCGVCAKICGKKAIHYDDKPEEIELEVGSIIAAAGFNIWNSENGSEYGYGRYKNVVTALEYERMMSAAGPTQGHIKVPSSGEDPKRVAFIQCCGSRSQKKGWKKYCSSVCCMYATKEAMITKEHSDVKEDIFFMDIRSYGKEFEAYIHRAENEYGINMHRASRVANVEEDPETQELTVNYTDKDNNGVSEQFDIVVLSVGLVPPEGAEDLASKLGIELNEYGFCKTTVFNPLETTKKGVFVTGAF…	II	A3	1003	d__Archaea;p__Thermoplasmatota;c__Thermoplasmata;o__Methanomassiliicoccales;f__Methanomethylophilaceae;g__Methanogranum;s__Methanogranum sp002506905	GB_GCA_002506905.1
JAHKLT010000026.1_39	MSEIKENDPITIKLEKEKNDLKIGVFICRCGGNISDIVDIDKVKSSIDAEIVEEFENLCSLNGRKIIRENIINKNLDRIVIAACSPISHEKTFREYVQPLNPYLMDIANLREHCSWVHDDNPEKATEKAITLIKASIEKVKQSNPVDPISYQTPNSAVVIGGGIAGMNSALSLAKQGINVDLIEEAPTVGGNMAKIGKVFSPIKIAEECGLCLLNPILNEFVWHKNINIHTNSKVLNCEKRGGNFTLLVEKNPRYVDSDKCISCGKCSEVCEVEVNDSWNDGLSKRKAIYRPFSQSYPDSYIIDIENCEKCGKCVKICPMHAIRLKAEKEMIPLNSGSVIIATGHKLFNPDLRPEYGYSRYEDVITQSELGRIMGVNGPTKGKLKKLSNGKVPKRIVMI…	I	A2-1	785	d__Archaea;p__Methanobacteriota;c__Methanobacteria;o__Methanobacteriales;f__Methanobacteriaceae;g__JAHKLT01;s__JAHKLT01 sp020854915	GB_GCA_020854915.1
WOYJ01000088.1_7	MAEEEKKQETTEEPKIGVYVCHCGINIGGVIDVPSLEEYAATLPNVVEAKEYKYFCSDPGQEMIQKDIKEKGINRVVVAACSPRLHEPTFRRCVKEAGLNPFLFEFANIREHDSWVHMNEPEAATEKAKDLIRMAVAKARLLEPLEAETVAVTETALVIGGGVAGIQSALDLADMGFKTYLVEKNPTIGGRMSQLDKTFPTLDCSMCILAPKMVDTGKHDNIELLSYSEVKEVDGYIGNFKVKVEKKPRYVIEDLCTGCGSCSDVCPIEIPNYFDEGMGMVKATYIPFPQAVPLVSTIDKDYCIECKLCDQICERGAINHEQEPEEIELDIGTIIVATGYDPYNPTEKKEWSYESAENVITGLELERLINASGPTQGHVLKPSNGEVPKSVAFIQCVGS…	I	A1	662	d__Archaea;p__Methanobacteriota;c__Methanobacteria;o__Methanobacteriales;f__Methanobacteriaceae;g__Methanobacterium_A;s__Methanobacterium_A sp011620845	GB_GCA_011620845.1
JAASSR010000042.1_12	MRIGVYICHCGLNIAHTIDVESLRDKISKLGDVVVAKDIQFMCSDSGQDSIVQDITDHDLNHILVAACSPHLHEQTFKRVLEKAGLNPFMLEMVNIREQCSWVHMEDPQMATRKAFDLIRMGIARLKLLDPIQIKKVPVSKDVLVIGGGVAGIEAALTLANSGHHVIMVEKEPTIGGKMALLNEVFPTNDCSICVLAPKMTDVNQHHNIDLITLAEVTDVSGPVGNFHVTVTRKPRYVIEDKCKGCVDECGRVCPVDVPNRFDAGLGKTKAINMPIPQAVPQVVYIDNEYCVGCGLCKQACPADAIDYHQKEEKIEFSVGAIILATGYSHFDASRKAEYGYGIYPDVITNMELERLLNAAGPTRGQVLSPSTLEIPKKVAFIQCVGSRDEQVGNPYCSR…	I	A2-1	785	d__Archaea;p__Halobacteriota;c__Methanosarcinia;o__Methanosarcinales;f__Methanosarcinaceae;g__Methanolobus;s__Methanolobus sp021767785	GB_GCA_021767785.1
JABLXD010000008.1_24	MAANSSSPRVGVFVCHCGSNIAGTVDVEKVAKEISKMEGVAYAGTYIYMCSDPGQKLMRETIEKEKLDRVVVAACSPTLHEKTFRVNSKNAGLNPYQCEIANIREHCSWVHEDKAKATEKAIKITKSIVEKVKNDISLNDIEVPIIKNAVVIGGGVSGIQAALDIANGGYKTYLIERDSSIGGKMAKLSETFPTLDCSQCILTPKMVEAANHPNIELLTYSELEGISGYVGNFKVKIKKKPTSVNWNLCTGCGDCYSKCPVKVPSEFQEGLSKRTAIYTPFPQAVPNKPVIDRENCLYYTKGICKICEKFCKLGAIDFDMQEEIIEVDAGAVLVATGYQEYPLENLSDYGGGRYPNVISGLKFERLLSASGPTGGEIVRPSDGKPVKDIVFVQCSGSRD…	I	A1	662	d__Archaea;p__Methanobacteriota_B;c__Thermococci;o__Methanofastidiosales;f__Methanofastidiosaceae;g__Methanofastidiosum;s__Methanofastidiosum sp013178285	GB_GCA_013178285.1
PNBI01000138.1_8	MADKVGAVMVVGAGISGVQTALDLADSGFKVYLVEKKASIGGTMAQLDKTFPTNDCSMCIMAPKLVAVGRHQNVELITGAEVELIQGLPGDFTVTLKKNTLRVNEEKCTGCGECAISCPVETLDEYNQGMKKRKAIFVAYPQAVPLVFSIDKETCIGCGICAQECIAKAVEYERKDQALEVQVGAVILSPGFEEFDARLKKEYGYGEFKNVVTSIEFERMLSATGPFFGTVMRPSDGDIPRKVAFIQCVGSRDEKVGNPYCSSVCCMYAIKEAIIAGEHSPGLKPSIFFMDVRAFGKEFEDYRARAENEYGVKMYRGSRVASVEEDPETKNLSLRYSIGDETNTEEFDLVVLSVGMRPAEDGERLSKKLGFKLNKYGFCETDVYSPLNTSRPGIFVSGS…	II	A3	1003	d__Archaea;p__Thermoplasmatota;c__Thermoplasmata;o__Methanomassiliicoccales;f__UBA472;g__FEN-33;s__FEN-33 sp003135935	GB_GCA_003135935.1
NC_014002.1_946	MRIGVYICHCGLNIAGVVDIETLLKQVESLDDVVVASDIQFMCSDSGQEKITKDIEEHDVERVLVAACTPKLHETTFRNVLEKSGINPFLLEIVNIREQCSWVHMENPRMATQKAFDLIKMGVAKLRFLKPLKIQSTPVSKEVLVIGGGVAGIEAALNLADTGYKVHMIEKEPTIGGKMALLNEVFPTNDCSICVLAPKMTEVVNHPDIELHTLSEITAIEGSVGNFEVTGITQPRYVSEEKCKGCVDECSRVCPVEIPSRFDSGLGKSRAINIPIPQAVPQVAYIDGDYCVGCGLCAQACPADAVEFEQQTTQFQLNVGAIIIATGYRLFDASRKEEYGYGIYPDVMTNMELERLLNASGPTRGRVTCPSTGEVAEEVAFIQCVGSRDESVGNPYCSR…	I	A2-1	785	d__Archaea;p__Halobacteriota;c__Methanosarcinia;o__Methanosarcinales;f__Methanosarcinaceae;g__Methanohalophilus;s__Methanohalophilus mahii	RS_GCF_000025865.1
JAAYZC010000046.1_34	MTKSALVIGGGIAGIQASLDLADRDIHVYLVEKDPTIGGKMSRLDKTFPTNDCSACILSPKMADCIGHPNITTLTYHEVLKVDGEAGNYKVTVKKKARYVNPSECTGCGDCIVKCPSKGIPDQFEFGLVTRKAIYIPHAQAVPRVAIIDADNCRMIQSGKCGVCQKQCGKGAIHYDDKDEEIVLEVGSIVSAVGFQVWDAKIATEYGYGRYQNVVTALEYERMMCASGPDHGHIKVPSTGEAPKKIAFIQCCGSRSEKKGWKKYCSSVCCMYATKQAMITKEHGDVQEDIFFMDIRSYGKEFEAYIHRAENEYKINMHRSSRVAGVEEDPKTKQLIVSYTDAENNRCDDAYDLVVLSIGLNPPDGAKEFADVLGIELNEYGFCKTSVYHPLETTRKGIF…	II	A3	1003	d__Archaea;p__Thermoplasmatota;c__Thermoplasmata;o__Methanomassiliicoccales;f__Methanomethylophilaceae;g__JAAYZC01;s__JAAYZC01 sp012515075	GB_GCA_012515075.1
JACUTQ010000004.1_34	MTEQEAVTENIEAEEPRIGAFICECGVNIGGAVDCQAVADYISTLPNVTTAVVNKYTCSDAGQAEIKNAIKELDLNRVLVASCTPKTHEPIFRACVEEAGLNPYLFEFVNIREHCSWIHMWEKEDATHKAKELVRMGVARAAKLEPLQSSEVPVTNKALVIGAGVTGMQAALDIGDMGFQVYLVEQGPSIGGKMAQLDKTFPTNDCSICILGPKMVEVARNPNIEIMSYSEVVEVDGYVGNFKVKVKHKPRYLNIEDCSGCGLCTEKCPIEVPYTEFNEGIGTRKAIYVPFPQAVPLRALVDKSVCIDCGACIKACERGAIDMEQEETFSELDVGVIIVAAGYDVYDPEPKHEYGFGLYDNVITTMEFERLINASGPTMGKVVRPSDVQPPKRIGFVQC…	I	A1	662	d__Archaea;p__Halobacteriota;c__Methanosarcinia;o__Methanosarcinales;f__Methanocomedenaceae;g__Kmv04;s__Kmv04 sp014859725	GB_GCA_014859725.1
NC_015676.1_661	MKIGVYICHCGLNIANVINVDILHSKVEKLEDVAVVRDVQFMCSDAGQEYIIEDIGDNNLDRILVAACSPKLHEQTFRRVIEKAGINPYLLEMVNIREQCSWVHGNNPQMATQKAFDLIKMGLARLKHSNPLDIEKFRINTDVLVIGGGVTGIEASLNLADSGYNVHLIEQEPTIGGKMALINEVFPTNDCSICVLAPKMTEVHNHPNITLLTLSQITEITGNVGNFKIKGVKRPRYVLEDKCKGCVEDCSGVCPVEIPSKFDYGLGKKKAISIPIPQSVPQVAYINSDYCVGCGLCSLACPAEAIDYKQKEEEFIFNAGAIIVSTGYSLFDASRKEEYGYGIYPDVITNMELERLLNASGPTRGRVVVPSSGKVPERVAFIQCVGSRDESVDNPYCSR…	I	A2-1	785	d__Archaea;p__Halobacteriota;c__Methanosarcinia;o__Methanosarcinales;f__Methanosarcinaceae;g__Methanosalsum;s__Methanosalsum zhilinae	RS_GCF_000217995.1
JAAEEP010000006.1_16	MSEKVGAVMVVGGGISGVQTALDLADSGFKVYMVEKKPSIGGVMAQLDKTFPTNDCSMCIMAPKLVAAGRHHNIEIINNAEVQIINGKPGDYLVTLKKRTLRVDLDKCTGCGVCAEKCPVETTDEYNEYMKKRKAIYVMYPQAVPLVYAIDKDKCIGCGICAEECRAKAVVYEAKDEALEISVGAVILATGFDEFDATQKKEYGYGEFKNVVTSIEFERMLSATGPYFGLVLRPSDGEIPRKVAFLQCVGSRDEKVGNTYCSSVCCMYAIKEAIIAGEHTEGLEPHIFFMDVRAVGKEFEDYRKRAEEEYGITIYRGTRAASVEEDPITKNLVVSYSQGTEIHREEFDMVVLSVGLCPPRDAKTMSKRIGFALNKHGFCSTTVWDPLSTTKDGIFVTGA…	II	A3	1003	d__Archaea;p__Thermoplasmatota;c__Thermoplasmata;o__Methanomassiliicoccales;f__JAAEEP01;g__JAAEEP01;s__JAAEEP01 sp013415695	GB_GCA_013415695.1
JACRPY010000002.1_16	MAEKKENQETTEEPKIGVYVCHCGINIGGVVDIDAVKEYAATLPNVVVSEEYKYFCSDPGQEMIQKDIKEKGINRVVVAACSPRLHEPTFRRCIREAGLNPFLFEFANIREHDSWVHMNEPGPATEKAKDLTRMAVAKARLLEPLIAETVSVENKALVIGGGVAGIQSALDLADMGFKTYLVEKQPTIGGRMAQLDKTFPTLDCSMCILAPKMVDAGKHENIELLSYSEVKDVEGYIGNFKVTIERKPRYIDEDLCVGCGSCVDVCPIEIPNYFDEGIGMVKAAYIPFPQAVPLLATIDKDYCIECNLCDQICERGAVQHDQEPEDVEIDVGTIIVATGYDQFDATEKMEYGYGDYTNVITGLEIERQINASGPTEGKILKPSDGQKPKSIAFVLCVGS…	I	A1	662	d__Archaea;p__Methanobacteriota;c__Methanobacteria;o__Methanobacteriales;f__Methanobacteriaceae;g__Methanobacterium_D;s__Methanobacterium_D sp016222945	GB_GCA_016222945.1
NC_017034.1_1477	MAPRVGVFICHCGDNIKGTLDVDRLKMAAYAEGVECVEDYPYMCSADGQSLIKSRIKGLSLERIVVAACSPNVHEHTFRECVKDAGLNQYMVDIANIREQCAWVPSEDATGRAIDIIRSSIYGVRQAVPLENMTVNAEKRVMVVGGGISGMTAALALAKQGIHVYLLESGPTLGGNMVKIGKVFSPDKLTEECAMCSLAPIMGEVAKNRRIEVRTLSQAIGLKGHAGDFTVTIESAPAYIDQKKCTSCGKCASACPVKVKDEWNSSLSLRKAAYRPFPQAVPASYTIDGDACKKCGSCVKACSAGAIDLDAKPRRETLHAGAIIIATGHRELDPSDKHELGYGRYSGVLTQMELARLLAVNGPTAGKLKNPVTGEAPRRVVMVQCVGSRDEKPGSIPYC…	I	A2-1	785	d__Archaea;p__Halobacteriota;c__Methanocellia;o__Methanocellales;f__Methanocellaceae;g__Methanocella;s__Methanocella conradii	RS_GCF_000251105.1
JACIVX010000001.1_871	MATPVGAVMVVGGGISGVQAALDLADSGFKVYLVEKRPSIGGTMAQLDKTFPTNDCSMCILAPKLVAAGRHHNIELICNADVEMIDGVPGDFRVTLKKRTLRVDEKKCTGCGVCAEKCPVETYDEYNEKMKKRKAIYIMYPQAVPLVYSIDKNVCIGCGVCAEECRAKAVVYDKSDDALEISVGSIILSPGFEEFDATLKKEYGYGVYKNVVTSIEFERMLSASGPYLGTVMRPSDGEIPKKIAFVQCVGSRDEKVGRTYCSSVCCMYAIKEAIIAGEHSENLESHIFFMDIRAVGKEFEDYRERAENEYGIKIHRAARVASIEEDPVTKNLIVRYSENGNTISEEFDLVVLSVGLTPCSDAEKLSRRLNFKLNKHGFCETDTYNPLSTSRPGIFVSGS…	II	A3	1003	d__Archaea;p__Thermoplasmatota;c__Thermoplasmata;o__Methanomassiliicoccales;f__JACIVX01;g__JACIVX01;s__JACIVX01 sp014361295	GB_GCA_014361295.1
JADQBZ010000008.1_129	MVKEVSVKEIETADTPRIGVFVCECGVNIGGVVNCRAVADYASTLPNVATSVVNKYACSDAGQSEIKQAIKDHDLNRVLVASCTPKTHEPIFRACVEEGGLNPYLFEFVNIREHCSWIHMQDKENATKKASELVRMGISRARLLEPLQSTEVPVTNKALVIGAGVAGMQAALDIADMGYKVYLVEKNPSIGGKMAQLDKTFPTNDCSICILGPKMVEVSRNRNIQLMTYSEVEEVEGYVGNFRARVRHKSRFVDVTTCTGCGSCVQKCPIEVPDFEFNEGIGTRKAIYVPFPQAVPLRAVVDRSVCIDCGACIKACESHSINMEQEETFSDLEVGVIVVTTGYDIYDPEPTNDFGYGIYDNVITGMELERLLNASGPTMGKLVRPSDVRPPKRVGFIQC…	I	A1	662	d__Archaea;p__Halobacteriota;c__Methanosarcinia;o__Methanosarcinales;f__Methanosarcinaceae;g__Methanolobus;s__Methanolobus sp016278365	GB_GCA_016278365.1
NZ_AZAJ01000001.1_180	MRIGVYICHCGLNIAHTINVKSLRDKVSELNDVALVKDIQFMCSDSGQDSIVQDITDLDLNHILVAACSPHLHEQTFKRVLEKAGLNPFMLEMVNIREQCSWVHMDNPQMATQKAFDLIRMGIARLKLLDPLQLKKVPAKKDVMVIGGGVAGIEAALTLANSGHHVIMVEKEPTIGGKMALLNEVFPTNDCSICVLAPKMTDVNQHPNIDLITLAEVTDVSGPVGNFNVTVTRQPRYVDEDKCKGCVDECGRVCPVEVPNRFDSGLGKTKAINMPIPQAVPQVVYIDNEYCVGCGLCKLACPADAIHYHQKEEKIEFTVGAIILSTGYSHFDASRKPEYGYGIYPDVITNMELERLLNAAGPTKGRVLSPSTLKVPEKVSFIQCVGSRDEQVGNPYCSR…	I	A2-1	785	d__Archaea;p__Halobacteriota;c__Methanosarcinia;o__Methanosarcinales;f__Methanosarcinaceae;g__Methanolobus;s__Methanolobus tindarius	RS_GCF_000504205.1
NZ_JRHO01000014.1_59	MRIGVYICHCGLNIASVINMDALHQKVEEMEDVALVKDIQFMCSDFGQEQLIDDIKENNIDRILVAACTPKLHEPTFKRVLEKAGINPYLLEIANIREQCSWVHMHNHSMATQKAFDLIKMGVAKLKLLAPLQIRTFKANKDVLVIGGGVAGIEAALTLADAGTHVYMVEKEPTIGGKMALLNEVFPTNDCSICVLAPKMTDVQNHPNIEMRTYSEITDISGSVGNFNVKGVEHPRYVMIDRCKGCIDQCSNVCPVEIPNPFDSGLGKTKAINMPIPQAVPQSAYIDNEFCVGCGLCKQACPADAIDYNLKEEEFSFTVGAVIVATGYQGFDAKRKEEYGYSVYPDVLTNMELERLLNASGPTRGRVVVPSTHETPEKVAFIQCVGSRDETVGNPYCSR…	I	A2-1	785	d__Archaea;p__Halobacteriota;c__Methanosarcinia;o__Methanosarcinales;f__Methanosarcinaceae;g__Methanococcoides;s__Methanococcoides methylutens	RS_GCF_000765475.1
JAGXOR010000020.1_10	MVTEEIEKRLEEIKSTIAKESTSESVEAREVNITPEVLIIGGGITGMYAALDVADAGFKVHLVERSPTIGGHMAQLDKTFPTLDCSDCIITPRMVDVGAHPNIDLMTCSEVVEVKGSVGNFEVKVKRRATYVDATSCTGCDLCAQACRLKNRFPNEFDQGLLKRAPVYIPFAYGIPPVYTIDPNQCLMVSRGKCGKATLDSSREARKKKEAGEEVTDKEAPPCMVACGPNSIDFDMKERTVNLKVGTIIVSTGYDIIPPDVQPEFKYGVYPNVIHGFEFERYSCASGPTEGKVINPANGKEPKTAVFIHCVGSRNKQTGYEYCSRVCCMYLAKQAHLLLEKLPDCKIYVLYQDIRAFGKAFEEFYDRVKAEGINYIRGLAGEIYKTAGSDTVRVRGEDT…	I	A6	528	d__Archaea;p__Halobacteriota;c__Syntropharchaeia;o__ANME-1;f__ANME-1;g__JAGXOR01;s__JAGXOR01 sp023659785	GB_GCA_023659785.1
NZ_CP009505.1_1567	MRIGVYVCHCGLNIAGVIDVVALQEMASKLDDVVLAREVQFLCSDSGQEGIIKDIKDEKLERIVIAACSPRLHEKTFRGVVEKAGLNPYLMEMVNIREQCSWVHADDPQMATQKAFDLIRMGVAKAKFLKELSASHSEASKNVLIVGGGVAGIESALNLAEAGFPVTMVERESTIGGKMALMNEVFPTNDCSICVLAPKMTEVQNHPNINLYTYSEVTDISGSVGKFHVKVTKKPRFILEDRCKGCVDLCSEVCPVEIENPMNYGVGKTRAIYMPIPQSVPQVVLIDPEKCVGCGLCQQACPAEAVDYEQKPEEIEFVAGAVIVATGYQLFDARRKPELGFGKYPDVITNMQLERMLNSAGPTGGRVLKPSDGVPPKSVAFIQCVGSRDKTVGNEYCSR…	I	A2-1	785	d__Archaea;p__Halobacteriota;c__Methanosarcinia;o__Methanosarcinales;f__Methanosarcinaceae;g__MTP4;s__MTP4 sp000970045	RS_GCF_000970045.1
NZ_CP009518.1_1443	MRIGVYICHCGLNIASVINMDALHKKVEEMGDVALVKDIQFMCSDFGQEQLIEDIRENNIDRILVAACTPKLHEPTFKRVLEKAGINPYLLEIANIREQCSWVHMHKQNMATQKAFDLIKMGVAKLKLLQPLQIRTYKANKDVLVIGGGVAGIEAALTLADAGTHVHMVEREPTIGGKMALLNEVFPTNDCSICVLAPKMTDVQNHPNIEMRTYAEITDISGSVGNFTVKGIQRSRYVIVDRCKGCIDQCSNVCPVEIPNPFDSGLGKVKAISMAIPQAVPQSAYINNEFCVGCGLCKQACPADAIDYEMKEEEFSFTVGAVIVATGYQGFDARRKEEYGYSVYPDVLTNMELERLLNASGPTRGKVVVPSTGETPKKVAFIQCVGSRDETVGNPYCSR…	I	A2-1	785	d__Archaea;p__Halobacteriota;c__Methanosarcinia;o__Methanosarcinales;f__Methanosarcinaceae;g__Methanococcoides;s__Methanococcoides methylutens_A	RS_GCF_000970325.1
JAHKLV010000199.1_4	MKIGVFICFCGNNIGGYVNVPELTDYFNTLGDDVIAFNTTFLCSEIGQDLIKDKIEELNLDAVVVASCSPKHHGSIFQNCIGEKINQYRWEFANIREQCAWTTPNKKDATEKAKAIIMGAIEKAKLLKDIGSTRVPVTKDVLIIGGGITGMHASLELTDKGFHVHMVEKKETIGGNMVRFDRVFPTDDCAMCTSSPILADVAMNKLIDIYSLSEVVEVKGRPGEYKIKIVKRPRYVDEKKCTACGECTSHCPVEVWSEWDEGMGLRAAIFKPLAQAVPLKNRIERDSCIRCGTCENVCKAGAVLYDDTEREFEITVGAILVCTGYELIDLTNTEYHQEHPNVLTGFQLERIKVPSGPTAGEILRPSDGKMPEHLVFVQCAGSRDRRYNVYCSKICCMYA…	I	A2-1	763	d__Archaea;p__Methanobacteriota_B;c__Thermococci;o__Methanofastidiosales;f__NM3;g__JAHKLV01;s__JAHKLV01 sp020854925	GB_GCA_020854925.1
JAHYIS010000037.1_14	MTQQKAVTEQLQAEEPRIGAFICECGVNIGGAVDCQAVADYIGTLPNVTTAVVNKYTCSDAGQAEIKNAIKELGLNRVLVASCTPKTHEPIFRACVEEAGLNPYLFEFVNIREHCSWIHMWEKEDATHKAKELVRMGVARAALLEPLQSSEVPVTNKALVIGAGVTGMQAALDIADMGFQVYLVEQGPSIGGKMAQLDKTFPTNDCSICILGPKMVEVARNKNIDIMSYSEVEEVDGYVGNFKVKVKHKPRYLNINECTGCGLCTEKCPVEVPYTEFNEGIGTRKAIYVPFPQAVPLRALVDKTVCIDCGACIKACERGAIDMDQQETFSELDVGVIVVAVGYDVYNPEPKHEYGFGLYDNVITTMEFERLINASGPTMGKVVRPSDVKPPKRIGFVQC…	I	A1	662	d__Archaea;p__Halobacteriota;c__Methanosarcinia;o__Methanosarcinales;f__Methanocomedenaceae;g__QBUR01;s__QBUR01 sp019429385	GB_GCA_019429385.1
NZ_LWMV01000193.1_3	MKEKNKSDLRVGVFICRCGGNISDNVDIEMVKNSISAECIVEFENLCSINGKKAIREEIISNKLDRIVIASCSPISHEKIFQNYVNPLNPYLMDMANLREQCSWVHNKDEASSKAISLINASIEKVKKSHSVSPIVCQTPESVAIIGGGISGISAALSIAKGGIKAYLIEKESTIGGNMVKIGKVFSPVKIAEECGLCLLNPLINDVAWNENIEILTNSEVISGSRQSGTFNLVLKQKPTYIDGKKCIACGKCNELCPVNVLDEFNEGLSYRKAIYKPFSQSFPDSYTIDIENCIKCGSCENVCKMGAINFDDEEEIKALNVGSVILATGHEIFNPSLRPEYGYDRYEDVISQNELARIMGVNGPTKGELLTLSSKKRPKRVVMIQCVGSRDEKPDGHK…	I	A2-1	785	d__Archaea;p__Methanobacteriota;c__Methanobacteria;o__Methanobacteriales;f__Methanobacteriaceae;g__Methanobrevibacter_D;s__Methanobrevibacter_D curvatus	RS_GCF_001639295.1
RXIF01000006.1_262	MREFDAVIVGGGVSGIRSALDLADMGYKVGLIEKTPFIGGKVSKIKKTFPKFEDVRKVLTDEMERLSINKNIELMTNSEIKECTGDFGEYNIKVIHKARFVKKMGDFFNKCVEVCPVEIPNEFNEGLDNRKAIYMPYPNAVPRLFAIDAEHCNKCGECVKVAGDDAIDLDMNDEEEDIKAKTIVLATGYDLFKPNGLYGYGEIKDVITSMQLVRMLDPDGPTEGKVLRPSDGVEAEKIGFILCVGSRNINYNRYCSNYCCSFTIKNALELKDEDQKKEVYIIYMDIRTPFKGTEELYIDARTKGLHFLRGKPAIVTENNNKIKVKFFETFIDKSIELNLDLLVLAEASLPSKDAENLADIFGITTDDYGFFTGNSRLSPIETNKKGVLICGCAEGLKDI…	I	A6	421	d__Archaea;p__Halobacteriota;c__Methanoliparia;o__Methanoliparales;f__Methanoliparaceae;g__Methanoliparum;s__Methanoliparum thermophilum	GB_GCA_004212075.1
NZ_CP010070.1_1028	MTKSALVIGGGIAGIQASLDLADRDIHVYLVEKLPTIGGKMSRLDKTFPTNDCSACILSPKMADCIGHPNIDTLTFHEVMKVEGKAGDFKVTLKSKARYVDPESCTACGDCLAKCPTKGLSDEFEFGLTTRRAIYIPHAQAVPRVAIIDALNCKMIQNGKCGVCAKVCQKKAINYEDKDKEKVIEVGSIIAAPGFEVWNAKIGTEYGYGRFKNVVTALEFERMMCASGPSTGHITTPSSGDEPKKIAFIQCCGSRSEKSGWKKYCSSVCCMYATKQAMITKEHAEVDEDIFFMDIRSYGKEFEAYIERAQNEYGINMHRSARVSNVEEDPKTKKLTINYTDSNGDGVSAEYDIVVLSIGLVPPEGATEFSKLLGIELNEYGFCKTSVFRPLETTRAGVF…	II	A3	1003	d__Archaea;p__Thermoplasmatota;c__Thermoplasmata;o__Methanomassiliicoccales;f__Methanomethylophilaceae;g__Methanoplasma;s__Methanoplasma termitum	RS_GCF_000800805.1
NZ_CP017921.1_1749	MRIGVYICHCGLNIAGVVDIKALLKQVESLDNVVVASDIQFMCSDSGQDKIAKDIEEHNVERVLVAACTPKLHETTFRNVLEKSGINPFLLEIVNIREQCSWVHMDNPRMATQKAFDLIKMGVAKLKFLEPLRIQSTPVRKEVLVIGGGVAGIEAALNLADTGYKVHMIEKEPTIGGKMALLNEVFPTNDCSICVLAPKMTEVVNHPEIELHTLSEITAIEGSVGNFKITVTTQPRYVSEEKCKGCVEECSRVCPVEIPSRFDSGLGKTRAINIPIPQAVPQVAYIDSDYCVGCGLCAQACPADAVEFEQQTTQFQLTVGAIIIATGYRLFDASRKEEYGYGIYPDVMTNMELERLLNASGPTRGRVTCPSTGEVAKEVAFIQCVGSRDESVGNPYCSR…	I	A2-1	785	d__Archaea;p__Halobacteriota;c__Methanosarcinia;o__Methanosarcinales;f__Methanosarcinaceae;g__Methanohalophilus;s__Methanohalophilus halophilus	RS_GCF_001889405.1
DQIP01000223.1_7	MTQKETITENKQEDELRIGAFICECGINIAGTVDCHAVADYISTMPHVTTAVVNKYTCSDAGQAEIKKAIKDMNLNRVLVASCTPKTHEPIFRACVEEAGLNPYLFEFVNIREHCSWIHMWEKEDATNKAKELVRMGVARAALLEPLESSEVPVTDAALVIGAGVTGMQAAMDIADMGHKVYLVEQGPSIGGKMAQLDKTFPTNDCSICILGPKMVEVARNKNIEIMSYSEIVDVDGYVGNFKVNVKHKPRYLDIDECTGCGLCTEKCPVEVPYTEFNEGIGTRKAIYTPFPQAVPLRALVDKSICIDCGACIKACERGAIDMDQKETFSELDVGVIVVTAGFDVYNPEPNNEFGFGLYDNVITTMEFERLINASGPTMGKVVRPSDVKPPKRIGFVQC…	I	A1	662	d__Archaea;p__Halobacteriota;c__Methanosarcinia;o__Methanosarcinales;f__Methanosarcinaceae;g__DQIP01;s__DQIP01 sp020793565	GB_GCA_020793565.1
NZ_CP017881.1_1720	MRIGVYICHCGLNIAGVVDIEALLKQVESLDDVVVASDIQFMCSDSGQDKIAKDIEEHNVERVLVAACTPKLHETTFRKVLEKSGINPFLLEIVNIREQCSWVHMDNPRMATQKAFDLIKMGVAKLKFLKPLKIQSTPVSKEVLVIGGGVAGIEAALDLADTGYKVHMIEKEPTIGGKMALLNEVFPTNDCSICVLAPKMTEVVNHPDIELHTLSEITAIEGSVGNFEITGTTQPRYVSEEKCKGCVDECSRVCPVEIPSRFDSGLGKTRAINIPIPQAVPQVAYIDSDYCVGCGLCAQACPADAVEFEQQTTRFQLNVGAIIIATGYRLFDASRKEEYGYGIYPDVITNMELERLLNASGPTRGRVTCPSTGEVAEEVAFIQCVGSRDESVGNPYCSR…	I	A2-1	785	d__Archaea;p__Halobacteriota;c__Methanosarcinia;o__Methanosarcinales;f__Methanosarcinaceae;g__Methanohalophilus;s__Methanohalophilus portucalensis	RS_GCF_002761295.1
JAIOQW010000040.1_5	MTKQEAITNEEAEELRIGAFICECGVNIAGAVDCNAVADYISTLPNVTTAVVNKYTCSDAGQEEIKKAIKDLDLNRVLVASCTPKTHEPIFRACVEEAGLNPYLFEFVNIREHCSWIHMWEKEDATKKAKELVRMGVARAALLEPLQSSEVPVTNKALVIGAGVTGMQAAMDIGDMGFQVYLVEAGPSIGGKMAQLDKTFPTNDCSICILGPKMVEVNRNPNIEIMSYSEVEEVDGYVGNFDVKVKHKARYVDINLCSGCNSCVEKCPVEVPYWEFNEGIGTRKAVYVPFPQAVPLRALIDKSICIDCGACSKACERGAINMDQEDTFSELEVGVIVVCVGYDVYDPEPNHDFGFGLYDNVITTMEFERLINASGPTMGKVVRPSDVVQPKRIGFVQCV…	I	A1	662	d__Archaea;p__Halobacteriota;c__Methanosarcinia;o__Methanosarcinales;f__Methanocomedenaceae;g__Methanomarinus;s__Methanomarinus sp021108405	GB_GCA_021108405.1
LYOR01000001.1_283	MSEDKIGAVLVVGAGIAGMQSALDLADSGFKVYLLTEYPSIGGYMAKLDKTFPTNDCAMCIISPKLVDVAGHPNIELLTNCDLLELSGEPGSFKARIRKRTRYVDEEKCTGCGSCISVCPVEILDGFNENLRGTKNIFIPFPQAVPLKATRRKETCMGCGLCKVVCESGAIDFNLTDSEITIDIGSVVLAPGYKTFDPELMKEYRYDHPDVLRSIEFERFLAPTGPTGGHVIKPSTGEEPKSIAWIQCVGSRNERLDRGYCSSVCCTYAIKEAVIAKEHVPDLSCTIFYMDMRTFGKGFEEYYNRAKDEYGIEFIRCRVPSVKVRTDGGLFIRYENEEGEIEEREFDVVVLSVGFQPPDGNRELARILGIDLNKFGFCETGEFTPLETGREGIYVCGAF…	II	A3	1004	d__Archaea;p__Halobacteriota;c__Syntropharchaeia;o__Syntropharchaeales;f__Syntropharchaeaceae;g__Syntropharchaeum;s__Syntropharchaeum butanivorans	GB_GCA_001766825.1
NZ_RDSK01000004.1_6	MRIGVYICHCGLNIAGVVDIEVLLKQVESLDDVVIASDIQFMCSDSGQDKIAEDIEEHNVERVLVAACTPKLHETTFRNVLEKSGINPFLLEIVNIREQCSWVHMDNPRMATQKAFDLIKMGVAKLKFLKPLKIQSTPVSKEVLVIGGGVAGIEAALDLADTGYKVHMIEKEPTIGGKMALLNEVFPTNDCSICVLAPKMTEVVNHPDIELHTLSEITAIEGSVGNFEITGTTQPRYVSEEKCKGCVDECSRVCPVEIPSRFDSGLGKTRAINIPIPQAVPQVAYIDSDYCVGCGLCAQACPADAVEFEQQTIRFQLNVGAIIIAAGYRLFDASRKEEYGYGIYPDVITNMELERLLNASGPTRGRVTCPSTGEIAEEVAFIQCVGSRDESVGNPYCSR…	I	A2-1	785	d__Archaea;p__Halobacteriota;c__Methanosarcinia;o__Methanosarcinales;f__Methanosarcinaceae;g__Methanohalophilus;s__Methanohalophilus sp003722075	RS_GCF_003722075.1
JAHFDG010000072.1_1	MPIGVYICHCGSNIAGTIDVEEVMKHAGQLKDVAIARDIPFACGDTGQEQVKNDITEYRLDRIVVAACSPRLHEVTFRRVLEQSGLNPHLLEMVNIREQGSWVHSGSGSLATQKAKDLVAMGVAKVALLSPLDKKTVPANKDVLVIGAGVAGIEAALTLADIGVKVRLVEKEPTIGGKMALMNEVFPTNDCSLCVLAPKMSDVQNHPNITLYTYSEITKIEGRAGNFKIKGIKKPRYIDEKKCKGCIDICARVCPIDVPNQFDYGIGARKSVYIPFAQAVPLVACIDEHCVGCDLCRLACPAEAVDFNQKAEEFEFNAGAIIVATGYQPFDAKRKEEYGYGRYKNVITSLELERILSAAGPTHGRVVSPSTDKDVKSAAFILCVGSRDEQVGNPYCSKV…	I	A1	662	d__Archaea;p__Halobacteriota;c__Methanosarcinia;o__Methanosarcinales;f__Methanoperedenaceae;g__Methanoperedens;s__Methanoperedens sp023249105	GB_GCA_023249105.1
JAJFUR010000072.1_6	MNARVGVYVCECGNNISDQVDIAALVPMLEGAPGVVKVMSHRLLCSKEGQEFLAEEVRKEGLTHLVVAACSPRQHLPTFMEVCKRGGLNPYLMQMANIREQCAWVTSDRHEATEKAARMIRAAIARVVRQAPLPEREVEANPDVIIIGGGLSGTVTASMLAGPERRVHVVDRNPALAVALTSLKGVETHGGCEVEAVRGFFGNFEVELASKGSRQEVRVGAMVVCTGSRAMTLQEMGYPGSEAPHVVVLPQDPESLRPYLDALPSGQPKVMFVHCAGRERVGYCSGVCCLRSFKAMRWMAETAPNAQLSCLHQDICVPGRDGEREYQGILGIGARMTWGRLTALAQQGPQVTVSFRREDGSIGQDAADLVILVPATVPNHGARALIDIIGVEAGPAGFV…	I	A12	532	d__Archaea;p__Thermoplasmatota;c__Thermoplasmata;o__Methanomassiliicoccales;f__UBA472;g__UBA472;s__UBA472 sp021372335	GB_GCA_021372335.1
NZ_PGGK01000005.1_167	MRIGVYICHCGLNIAHTINVSSLQEKVSGLGDIAVVRDIQFMCSDSGQESIIRDIEENGLDRVLVAACSPHLHEPTFKRVLTKAGLNPFMLEMVNIREQCSWVHQAEPQMATQKAFDLIRMGIARLKLLYPLQIKKVTVTKDVLVIGGGVAGIETALTLADSGYHVYMVEKEPTIGGKMALLNEVFPTNDCSICVLAPKMTDVQNHPDIDLITMAEVSEVSGSVGNFNVTVKRRPRYVDEDKCKGCVEECGGVCPVEMSNPFDSGLGKARAINMPIPQAVPQVVYIDNKYCVGCGLCKQACPADAIDYEQMEETLEFTVGAIVLATGYKLFDASRKTEYGYGIYPDVITNMELERLLNAAGPTRGKVVVPSTGKIPEKVAFIQCVGSRDEKVGNPYCSK…	I	A2-1	785	d__Archaea;p__Halobacteriota;c__Methanosarcinia;o__Methanosarcinales;f__Methanosarcinaceae;g__Methanolobus;s__Methanolobus halotolerans	RS_GCF_004745425.1
NZ_VIAQ01000009.1_37	MRIGVYICHCGLNIAHTINVESLRDKVSELKNVALVKDIQFMCSDSGQDSIVQDITDLDLNHILVAACSPHLHEQTFKRVLEKAGLNPFMLEMVNIREQCSWVHMDDPQMATQKAFDLIRMGIARLKLLDPLQLKKIPVKKDVMVIGGGVAGIEAALTLANSGHHVIMVEKEPTIGGKMALLNEVFPTNDCSICVLAPKMTDVNQHPNIDLITLAEVTEVSGPVGNFNVTVTRQPRYIDEDKCKGCVDECGRVCPVEVPNRFDSGLGKTKAINMPIPQAVPQVVYIDNEYCVGCGLCKLACPADAIDYHQKEEKIEFTVGAIIVSTGYSHFDASRKPEYGYGIYPDVITNMELERLLNAAGPTKGRVLSPSTLKVPEKVSFIQCVGSRDEQVGNPYCSR…	I	A2-1	785	d__Archaea;p__Halobacteriota;c__Methanosarcinia;o__Methanosarcinales;f__Methanosarcinaceae;g__Methanolobus;s__Methanolobus vulcani_A	RS_GCF_006546655.1
SUTK01000004.1_78	MAEEINNNEEIRIGVYVCHCGVNIGGVVDCPDVAEYAKTLPNVVYATDYKYMCSDPGQAMIQEDIKEKNLNRIVVAACSPRLHEPTFRRCVEEAGLNKFLFEFANLREQDSWVHMDLPEEATAKAKDLTRMAVAKARLLEPLEATKVEVNNTALVIGGGVAGIQTSLDLADMGFKTYVVERNPTIGGRMGQLDKTFPTLDCSMCILAPKMVDCQKHENIELISYAEVKEVDGFIGNFTVKVEKKPRYVDEALCTGCGSCQEACPIEIPNYYDEGVGMVKAAYIPFPQAVPLCATIDKDYCIECNLCVQACGPEAIDHNQQPEIIELEVGTIVAAIGYDPFDPSGIYQYGYGRFSNVITAMEIERMINASGPTGGHVIKPSDGIEPKRVAFIHCVGSRDE…	I	A1-C	421	d__Archaea;p__Methanobacteriota;c__Methanobacteria;o__Methanobacteriales;f__Methanobacteriaceae;g__Methanobrevibacter_A;s__Methanobrevibacter_A thaueri_A	GB_GCA_015062905.1
JAMNZA010000046.1_10	MDSNSSSPRVGVFVCHCGSNIAGTVDVEKVAQEISKMEGVAYAGTYIYMCSDPGQKLMRETIEKEKLDRVVVAACSPTLHEKTFQINSKNAGLNPYQCEIANIREHCSWVHEDNKKATEKAIKITKSIVEKVKEDKSLTDIEVPITKKAIVIGGGVSGIQAALDIANGGYKTYLIEKDSSIGGKMAKLSETFPTLDCSQCILTPKMVEASNHPNIELMTYSEVESVSGYVGNFKVKIKKKPTSVNWDLCTGCGDCYNKCPAKVPSEFQEGLSKRAAIYIPFPQAVPNKPVIDRENCLYYQKGICKICEKVCKIGAIDFDMKEDIVEIDTGAIVVATGYREYPLENLTEYGGGKYPNVISGLKFERLLSASGPTGGQIIRPSDGKSVKDIVFVQCAGSRD…	I	A1	662	d__Archaea;p__Methanobacteriota_B;c__Thermococci;o__Methanofastidiosales;f__Methanofastidiosaceae;g__Methanofastidiosum;s__Methanofastidiosum sp023622545	GB_GCA_023622545.1
NZ_CP019436.1_620	MAVAKTRLLEPLETIKVDVTDRALVIGGGVSGIQAALDLADMGFEVILVEKEPSIGGRMAQLDKTFPTNDCSICILAPKMVDVSKHPNIKMYTYAEVVEVDGYVGNFTVKIEKKPRYVDEDACTGCGACAEVCPIEVPNEFDEGLGMRKAIYKPFPQAVPSVFTIDEEHCIRCGLCEEVCDADAIDFDQEPEIVEEEVGAIICAIGYDTCDPTEREEYGYGVYDNVITSIELERLINASGPTGGKVVRPSDGKKPKRIAFIQCVGSRDPHKTNPYCSNVCCMYAMKLAQLVREKYPETEIDIYYMDVRAFSKGYEEYYERSQKQYGIRFIRGRPAEIVEDPETKNLIVRAEDTLLGEVVEREYELVVLSVGMVPRDSADAIQEVLSISRSPDGFFMEAH…	I	A1-N	533	d__Archaea;p__Methanobacteriota;c__Methanopyri;o__Methanopyrales;f__Methanopyraceae;g__Methanopyrus;s__Methanopyrus sp002201895	RS_GCF_002201895.1
NZ_CP058215.1_1520	MRIGVYICHCGLNIAHTINVVSLQEKVNDLEDATVVRDIQFMCSDSGQESIIKDIKENELDRVLVAACSPHLHEPTFKRVLTKAGLNPFLLEMVNIREQCSWVHQEEPQMATQKAFDLIRMGIARLKLLDPLEIEKVEVTKDVLVIGGGVAGIEAALTLADSGYHVYMVEKEPTIGGKMALLNEVFPTNDCSICVLAPKMTDVQNHPNIDLITMAEVSEVTGSVGNFHVTVKQKPRYVDEDKCKGCVEECGGVCPVEVSNPFDFGLGKAKAINMPIPQAVPQVVYIDSKYCVGCGLCKQACPADAIDYEQKEETLEFTVGAIVLATGYKLFDASRKPEYGYGIYPDVITNMELERLLNAAGPTRGRVLVPSTGDVPHKVAFIQCVGSRDEKVDNPYCSR…	I	A2-1	785	d__Archaea;p__Halobacteriota;c__Methanosarcinia;o__Methanosarcinales;f__Methanosarcinaceae;g__Methanolobus;s__Methanolobus zinderi	RS_GCF_013388255.1
NZ_JAGGKD010000017.1_17	MRIGVYICHCGLNIAHTINVESLRDKISELNDVALVKDIQFMCSDSGQDSIVQDITDLDLNHILVAACSPHLHEQTFKRVLEKAGLNPFMLEMVNIREQCSWVHMDNPQMATQKALDLIRMGIARLKLLDPLQLKKVPAKKDILIIGGGVAGIEAALTLANSDHHVIMVEKEPTIGGKMALLNEVFPTNDCSICVLAPKMTDVNQHPNIDLITLAEVTAVSGPVGNFKVTVTRHPRYIDEDKCKGCVDECGRVCPVEVPNRFDSGLGKTKAINIPIPQAVPQVVYIDNEYCVGCGLCKLACPADAIDYHQKEEKLEFTVGAIILSTGYSHFDASRKPEYGYGIYPDVITNMELERLLNAAGPTKGRVLSPSTLKVPEKVSFIQCVGSRDEQVGNPYCSR…	I	A2-1	785	d__Archaea;p__Halobacteriota;c__Methanosarcinia;o__Methanosarcinales;f__Methanosarcinaceae;g__Methanolobus;s__Methanolobus bombayensis	RS_GCF_017873415.1
PQXC01000005.1_93	MATEAEEKGAGAGVEVEDATKRVMTEIRDKVEGAFLGKVEEKEISVAQEALVIGGGIAGMYAALDIAEAGFKVHLVERTPSIGGHMSQLDKTFPTLDCSACILTPRMVDVGAHPNIDLMTYSEVIGVEGSVGNFKVKVLKKARYVDENKCTGCSSCADACRLKNRFPNEYDLGLQKRSAIYRPHPFAIPAIYTVDGEHCLMVTKGKCGKATLESTLEGVKKKEQGEEVTKNEVPPCVFVCDANAIRHDMKDEIVELTVGGIIVATGYDVIDPKVSPEYKYGVYPNVIHGLEFERYSSASGPTMGKMIINGKEPKDAVFISCVGSRNKQTGYEYCSRVCCMYLAKQAHLLKEKVPDCNITILYQDVRAFGKGFEEFYDRVKEEGISYRRGLAAEIYQKPG…	I	A6	534	d__Archaea;p__Halobacteriota;c__Syntropharchaeia;o__ANME-1;f__ANME-1;g__G60ANME1;s__G60ANME1 sp003194435	GB_GCA_003194435.1
NZ_CP073710.1_1055	MRIGVYICHCGLNIASVINMDALHKKVEEMEDVALVKDIQFMCSDFGQEQLIEDIKENNIDRILVAACTPKLHEPTFKRVLEKAGINPYLLEIANIREQCSWVHMHNHSMATQKAFDLIKMGVAKLKLLAPLQIRTFKANKDVLVIGGGVAGIEAALTLADSGTHVYMVEKEPTIGGKMALLNEVFPTNDCSICVLAPKMTDVQNHPNIDMLTYSEITEISGSVGNFNVKGLQNPRYVIVDRCKGCIDQCSNVCPVEIPNPFDSGLGKTKAINMPIPQAVPQSAYINNEYCVGCGLCKQACPADAIDFKLKEEEFSFTVGAVIVATGYQGFDAKRKEEYGYSVYPDVLTNMELERLLNASGPTRGKVVVPSTHEIPKKVAFIQCVGSRDETVGNPYCSR…	I	A2-1	785	d__Archaea;p__Halobacteriota;c__Methanosarcinia;o__Methanosarcinales;f__Methanosarcinaceae;g__Methanococcoides;s__Methanococcoides orientis	RS_GCF_021184045.1
NZ_VOUA01000036.1_7	MRIGVYVCHCGLNIAGVIDVSALQEMAAELEDVVLAREVQFLCSDSGQEGIIKDIKDNKIDRVVIAACSPRLHEKTFRHVMEKAGLNPYLMEMVNIREQCSWVHADDPQMATQKAFDLIRMGVAKAKFLKELSATSSKASRNVLIIGGGVAGIEAALNLAETGYPVTMVERESTIGGKMALMNEVFPTNDCSICVLAPKMTEVQNHPNITLYTYSEVTDISGSVGKFHVKVKRKPRFVLEDKCKGCVDLCSGVCPVEIENPMNYGIGKTRAIYMPIPQSVPQVVLIDPDHCVGCGLCQQACPAEAVDYEQKPEEIEFEAGAVIVSTGYQLFDARRKPEYGFGKYPDVITNMQLERMLNSAGPTGGRVLKPSDGEPPKSVAFIQCVGSRDKTVGNEYCSR…	I	A2-1	785	d__Archaea;p__Halobacteriota;c__Methanosarcinia;o__Methanosarcinales;f__Methanosarcinaceae;g__Methanosarcina;s__Methanosarcina sp024372725	RS_GCF_024372725.1
OMWD01000042.1_7	MAEENNNEELRIGVYVCHCGVNVGGVVDCPSVAEYAKTLPGVVHATDYKYMCSDPGQAMIQEDIKEKNLNRIVVAACSPRLHEPTFRRCVEEAGLNKFLFEFANLREQDSWVHMNQPEEATEKAKDLTRMAVAKARLLEPLEATKVAVDNKALVIGGGVAGIQTALDLGDMGFKTYMVERNPTIGGRMGQLDKTFPTLDCSMCILAPKMVDCSKHENIELISYAEVTEVDGYIGNFKVTVEKKARYVDEDLCTGCGACQEACPIEIPNYYDEGVGMVKAAYIPFPQAVPLCATIDKDYCIECNLCVQACGPDAIDHNQQPTEIELEVGTIVAAIGYDPFDPSSIYQYGYGRFSNVITAMEIERMINASGPTGGHVIKPSDGIEPKRVAFIHCVGSRDEQ…	I	A1	662	d__Archaea;p__Methanobacteriota;c__Methanobacteria;o__Methanobacteriales;f__Methanobacteriaceae;g__Methanobrevibacter_A;s__Methanobrevibacter_A sp900314695	GB_GCA_900314695.1
NZ_CP010834.1_76	MAEEINNEEIRIGVYVCHCGVNIGGVVDCPDVAEYAKSLPNVVYATDYKYMCSDPGQAMIQEDIKEKGLNRIVVAACSPRLHEPTFRRCVEEAGLNKFLFEFANLREQDSWVHMELPEEATAKAKDLTRMAVAKARLLEPLEATKVAVDNKALVIGGGVAGIQTSLDLADMGFKTYVVERNPTIGGRMGQLDKTFPTLDCSMCILAPKMVDCAKHENIELISYAEVKEVDGFIGNFKVKVEKKPRYVDEALCTGCGSCQEACPIEIPNYYDEGVGMVKAAFIPFPQAVPLCATIDKDYCIECNLCVQACGPDAIDHNQQPEEIELEVGTIVAAIGYDPFDPSGIYQYGYGRFSNVITAMEIERMINASGPTGGHVIKPSDGIEPKRVAFIHCVGSRDEQ…	I	A1	662	d__Archaea;p__Methanobacteriota;c__Methanobacteria;o__Methanobacteriales;f__Methanobacteriaceae;g__Methanobrevibacter_A;s__Methanobrevibacter_A sp001548675	RS_GCF_001548675.1
NZ_JTEO01000010.1_3	MRIGVYICHCGLNIAHVINVRSLQEKAGSLEDVAVVRDIQFMCSDSGQDAIIEDIKENKLDRILVAACSPHLHEPTFKRVLTKAGLNPFMLEMANIREQCSWVHQEEPQMATQKAFDLIRMGVARLRLLDPLQVQKVPVTKDVLVIGGGVAGIEAALTLADSGYHVVMVEKEPTIGGKMALLNEVFPTNDCSICVLAPKMTDVQNHPNIDLITMAEVSEVTGSVGNFHVTVKRRPRYVDEDKCKGCVEECGRVCPVEMANPFDSGLGKTKAINMPIPQAVPQVVYIDSKYCVGCGLCKQACPADAIDYTQQEESLEFTVGAIILATGYSLFDAARKTEYGYGLYPDVITNMELERLLNAAGPTRGKVVVPSTGQIPGKVAFIQCVGSRDEKVGNPYCSR…	I	A2-1	785	d__Archaea;p__Halobacteriota;c__Methanosarcinia;o__Methanosarcinales;f__Methanosarcinaceae;g__Methanolobus;s__Methanolobus chelungpuianus	RS_GCF_024500045.1
NZ_FNCA01000001.1_44	MRIGVYICHCGLNIAHTINVESLRDKVSELKDVALVKDIQFMCSDSGQDSIVQDITDLDLNHILVAACSPHLHEQTFKRVLEKAGLNPFMLEMVNIREQCSWVHMDNPQMATQKAFDLIRMGIARLKLLDPLQLKKIPAKKDVMVIGGGVAGIEAALTLANSGHHVIMVEKEPTIGGKMALLNEVFPTNDCSICVLAPKMTDVNQHPNIDLITLAEVTEVSGPVGNFNVTVTRQPRYIDEDKCKGCVDECGRVCPVEVPNRFDSGLGKTKAINMPIPQAVPQVVYIDNEYCVGCGLCKLACPADAIDYHQKEEKIELTVGAIILSTGYSHFDASRKPEYGYGTYPDVITNMEMERLLNAAGPTKGRVLSPSTLKVPEKVSFIQCVGSRDEQVGNPYCSR…	I	A2-1	785	d__Archaea;p__Halobacteriota;c__Methanosarcinia;o__Methanosarcinales;f__Methanosarcinaceae;g__Methanolobus;s__Methanolobus vulcani	RS_GCF_900100715.1
NZ_FOTL01000006.1_68	MAEENVNEEEIRIGVYVCHCGVNVGGVVDCPEVAEYSKTLPNVVIAKDYKYMCSDPGQNLIQDDIKEHNLNRIVVAACSPRLHEPTFRRCVEEAGLNKFLFEFANLREQDSWVHMTQPVEATAKAKDLTRMAVAKARLLEPLEASKVAVDKKSLVIGGGVAGIQSALDLADMGFKTYLVERNPTIGGRMGQLDKTFPTLDCSMCILAPKMVDTSKHENIELITYAEVKEVDGYIGNFTVKVEKKPRYVREEDCTGCGQCQEVCPIEIPNYYDEGVGMVKAAYIPFPQAVPLCATIDKNYCIDCGLCETVCGPECIDRDMEPEEIELHVGTIIAATGYDPYDPTEKYEYGYGRYTNVITAMEIERMINASGPTGGHVIKPSDGIEPKRIAFIHCVGSRDE…	I	A1	662	d__Archaea;p__Methanobacteriota;c__Methanobacteria;o__Methanobacteriales;f__Methanobacteriaceae;g__Methanobrevibacter;s__Methanobrevibacter olleyae	RS_GCF_900114585.1
DACV01000006.1_141	MAEEKKETQETTEEPKIGVYVCHCGINIGGVVDIDAVKDYAATLPNVEVAEEYKYFCSDPGQEKIQKDIKEKGINRVVVAACSPRLHEPTFRRCVREAGLNPFLFEFANIREHDSWVHMNEPENATEKAKDLTRMAVAKARLLEPLESETVSVKNSAMVIGAGVAGIQSALDLADMGFKTYLVERNPTIGGRMAQLDKTFPTLDCSMCILAPKMVDVGKHENIELLSYSEVKDVEGYIGNFKVTVERKPRYISEDLCVGCGSCVDVCPIEIPNYFDEGIGMVKAAYIPFPQAVPLLATIDKDYCIECNLCDQICERGAVQHDQEPEEVELDVGTIIVATGYDQFDANEKLEYGYADNANVITGLEVERMINASGPTEGKVLKPSDGEKPKRVAFILCVG…	I	A1	663	d__Archaea;p__Methanobacteriota;c__Methanobacteria;o__Methanobacteriales;f__Methanobacteriaceae;g__Methanobacterium_D;s__Methanobacterium_D sp002494885	GB_GCA_002494885.1
NZ_FOHQ01000006.1_48	MRIGVYICHCGLNIASVINMDALHRKVEEMEDVTLVKDIQFMCSDFGQEQLIEDIKENNIDRILVAACTPKLHETTFKRVLEKAGINPYLLEIANIREQCSWVHMHNHSMATQKAFDLIKMGVAKVKLLAPLQIRKFKANKDVLVIGGGVAGIEAALTLADAGTHVYMVEKEPTIGGKMALLNEVFPTNDCSICVLAPKMTDVQNHPNIEMRTYSEITDISGSVGNFNVKGIQHPRYVMVDRCKGCIDECSHVCPVEIPNPFDSGLGKTKAINMPIPQAVPQSAYINNEYCVGCGLCKQACPADAIDFSLKEEEFSFTVGAVIVATGYQGFDAKRKEEYGYSVYPDVLTNMELERLLNASGPTRGKVVVPSTREIPKKVAFIQCVGSRDETVDNPYCSR…	I	A2-1	785	d__Archaea;p__Halobacteriota;c__Methanosarcinia;o__Methanosarcinales;f__Methanosarcinaceae;g__Methanococcoides;s__Methanococcoides vulcani	RS_GCF_900111645.1
DAGJ01000012.1_59	MAEEKDIKNEELKVGVYVCHCGVNIAGVVDVEAVAEYAGTLPNVVIAKDYKYMCSDPGQQLIQNDIKEYGLNRVVVAACSPRLHEPTFRRCVEEAGLNKFLFEFANLREQDSWVHMNEPEAATSKANDLVRMAVAKARLLEPLEANKVSVEKTALVIGGGVTGIQSALDLGDMGYHTYLVERNPTIGGRMGQLDKTFPTLDCSMCILAPKMVDTHKHANIDLITYAEVKEVDGYIGNFKVKVEKRPRYVEEDLCTGCGSCSEVCPIEIPNYYDMGIGMVKAAYIPFPQAVPLCATIDKNYCIDCHLCDKVCERGAINHDQKPEEIELNVGTIIAATGYDPFDPSGIYQYGYGRFDNVITGMEIERMINASGPTQGHVVKPSDGEAPKRVAFIHCVGSRD…	I	A1	663	d__Archaea;p__Methanobacteriota;c__Methanobacteria;o__Methanobacteriales;f__Methanobacteriaceae;g__UBA412;s__UBA412 sp002495685	GB_GCA_002495685.1
NZ_FOUJ01000003.1_48	MRIGVYICHCGLNIAHTINVESLREKVSELDGVKVAKNIQFMCSDSGQESIVQDITDLDLNHILVAACSPHLHEQTFKRVLEKAGLNPFMLEMVNIREQCSWVHMDDPQMATQKAFDLIRMGIARLKLLDPLQLKKVPVKKDVLVIGGGVAGIEASLTLANSGHHVYVVEKEPTIGGKMALLNEVFPTNDCSICVLAPKMTDVDQHPNIDLITLAEVTDVSGPVGNFHVTITRKPRYVLEDKCKGCVDECGRVCPVEIANRFDSGLGRTKAINMPIPQAVPQVVYIDNEYCVGCGLCKQACPADAIDYHQKEEKLEFTVGAIILATGYNHFDASRKQEYGYGIYPDVITNMELERLLNAAGPTKGKVLSPSTMEIPKKVSFIQCVGSRDEKVGNPYCSR…	I	A2-1	785	d__Archaea;p__Halobacteriota;c__Methanosarcinia;o__Methanosarcinales;f__Methanosarcinaceae;g__Methanolobus;s__Methanolobus profundi	RS_GCF_900114835.1
DADN01000299.1_6	MAEEKKVETSEEPRIGVYVCHCGINIGGVVDVVAVKDYAATLPNVVVAEEYKYFCSDPGQEKIQKDIKEKGLNRVVVAACSPRLHEPTFRRCVKEAGLNPFLFEFANLREHDSWVHMDEPEAATEKAKDLTRMAVAKARLLEALEAETVSVTNTAMVIGGGVAGIQSALDLADMGFKTYLVEKNPTIGGRMAQLDKTFPTLDCSMCILAPKMVDAGKHENIELLAYSEVKDVDGYIGNFKVTVERKPRYVDEDLCVGCGSCVDVCPIEIPNYFDEGIGMVKAAYIPFPQAVPLLATIDKDYCIECGLCNQICERGAVQHDQVAEEVELDIGTIIVATGYDQFDANEKLEYGYADNANVITGLEIERMINASGPTEGHVLKPSDGKHPKSVAFVLCVGSR…	I	A1	663	d__Archaea;p__Methanobacteriota;c__Methanobacteria;o__Methanobacteriales;f__Methanobacteriaceae;g__Methanobacterium_D;s__Methanobacterium_D sp002509665	GB_GCA_002509665.1
JAFGHB010000022.1_12	MATEAEAEVEVEKEKPKSDIEEKTRNLMQSIKGKVEASCLEKVEEKEVDIIPEALVIGGGIAGMYAALDMADAGFKVHVVERSATIGGHMAQLDKTFPTLDCSACILTPRMVDVSKHKNINLMSYSEVVGVEGSIGNFKVKVKRKPRYVIEEICTGCALCEQDCRFAYKFPNEFDENLGKRGSIYRPFPQAIPAVYCVDPERCQMIKKGKCGKATIENVRAYLKEGKEDVEVPPCILACGAKAIDFDMEEKIEEYNVGTIIVATGYDIIDPRTMPEYKYGVYPNVITGLEFERYSNASGPTFGKIIVQGVDKEPDEAVFISCVGSRNKQTGYEYCSRVCCMYIAKHAHLLGEKVPKCKITVLYQDVRAFGKGFEEFYDRVKEEGVNYRRGLASEVYKKP…	I	A6	536	d__Archaea;p__Halobacteriota;c__Syntropharchaeia;o__ANME-1;f__ANME-1;g__JACGMN01;s__JACGMN01 sp016930255	GB_GCA_016930255.1
NZ_OBDR01000001.1_190	MRIGVYICHCGLNIAGVVDIEALLKQVESLDDVVIASDIQFMCSDSGQEKIANDIEEHNVERVLVAACTPKLHETTFRKVLEKSGINPFLLEIVNIREQCSWVHMDNPRMATQKAFDLIKMGVAKLKFLKPLKIQSTPVSKEVLVIGGGVAGIEAALDLADTGYKVHMIEKEPTIGGKMALLNEVFPTNDCSICVLAPKMTEVVNHPDIELHTLSEITAIEGSVGNFEITGTTQPRYVSEEKCKGCVDECSRVCPVEIPSRFDSGLGKTRAINIPIPQAVPQVAYIDSDYCVGCGLCAQACPADAVEFEQQTTRFQLNVGAIIIATGYRLFDASRKEEYGYGIYPDVMTNMELERLLNASGPTRGRVTCPSTGEVAEEVAFIQCVGSRDESVGNPYCSR…	I	A2-1	785	d__Archaea;p__Halobacteriota;c__Methanosarcinia;o__Methanosarcinales;f__Methanosarcinaceae;g__Methanohalophilus;s__Methanohalophilus euhalobius	RS_GCF_900215215.1
NZ_CAAGSW010000003.1_53	MRIGVYVCHCGLNIANVINMDALHKKIEEMEDVALVKDIQFMCSDFGQEQLIEDIKENNIDRILVAACTPKLHETTFKRVLEKAGINPYLLEIANIREQCSWVHMHNHSMATQKAFDLIKMGVAKLKLLAPLQIRKFKANKDVLVIGGGVAGIEAALTLADAGTHVYMVEKEPTIGGKMALLNEVFPTNDCSICVLAPKMTDVQNHPNIEMRTYSEITGISGSVGNFTVKGVQNPRYVIVDRCKGCIDQCSNVCPVEIPNPFDSGLGKTKAINMPIPQAVPQSAYINNEYCVGCGLCKQACPADAIDFNLKEEEFSFTVGAVIVATGYQGFDAKRKEEYGYSVYPDVLTNMELERLLNASGPTRGKVVVPSTHEIPKKVAFIQCVGSRDETVGNPYCSR…	I	A2-1	785	d__Archaea;p__Halobacteriota;c__Methanosarcinia;o__Methanosarcinales;f__Methanosarcinaceae;g__Methanococcoides;s__Methanococcoides sp900774055	RS_GCF_900774055.1
PMWA01000055.1_18	MADKEKKQETNEEPKIGVYVCHCGINIAGVVDIEAVKDYALTLPNVVVSEEYKYMCSDPGQSLVQDDIKQKGINRVVVAACSPRLHEPTFRRAIKEAGLNPYLFEFANIREHDSWVHMNEPEAATEKAKDLVRMAVAKARLLESLESETVGVTNQALVIGAGVAGIQTALDLGDMGFKTYLVEKNPTIGGRMAQLDKTFPTLDCSMCILAPKMVDVGKHENIELLSYSEVKEVDGYIGNFKVKVERKPRYIDEELCVGCGSCSDVCPIEIPNYFDEGVGMVKASYIPFPQAVPLVATIDKDYCIECHLCDTACERGAINHEQEPEEVELEVGTIVVATGYDPYDPSEKKEWRYEDSENVITGLELERYINASGPTQGHVVKPSDGETPKSVAFIQCVGS…	I	A1	663	d__Archaea;p__Methanobacteriota;c__Methanobacteria;o__Methanobacteriales;f__Methanobacteriaceae;g__Methanobacterium_A;s__Methanobacterium_A sp003166335	GB_GCA_003166335.1
RXIL01000046.1_5	MRSFDALVVGGGVSGIRAALDLAGMNYNVCLVEKEPFIGGKVAKITKTFPNLENPREDLVNDMEKLESDPNIELMTNTQMLGCDGSLNNFSTKVLRKARFVNESCDACGKCMEVCPEEIPNAFNGNLDTRKAIYIPFLQAVPKIYAIDEGGCTKCEECVKVCPKDAIDLNMKGTEEEIGAKTVILATGYDLFEPRGLYGYGDYEDVITSMQLVRMSDTDGPTGGKILRPSDGKEAKDXGFILCAGSRDVNYNPYCSNYCCTFTIKNALELKEADPTRNVYVIYIDIRTPFKGAEELYRKARESGVKFLRGRPATVKEEDGKLLVSFFENFIDKELELNLDLLVLAEASLPSKDSKELAKLFGIDTDDYGFFTEKNSRLAPIETKREGILICGCAQGLKD…	I	A6	422	d__Archaea;p__Halobacteriota;c__Methanoliparia;o__Methanoliparales;f__Methanoliparaceae;g__Methanolliviera;s__Methanolliviera hydrocarbonicum	GB_GCA_004212085.1
QMVO01000088.1_2	MATETEAEVEVGKGISMEEATRDMMDSIKNRVERSLLEKIEEKEVDVVPEALVIGGGIAGMYAALDIADAGFKVHLVERTPSIGGHMAQLDKTFPTLDCSACILTPRLVDVGVNPNINLMSLSEVIGVEGSVGNFKVKVLKHAKYVDEATCTGCMMCEEACRLKNRFPNEFDLGLMKRGPIYRPFPFAIPAAYTIDAESCLMIKKGKCGKATLESNREARKKKERGEEVTKDEAPPCVIACGPNCINHDMQDEVVELNVGGIIVATGYDIIDPTVSAEYKYGVYPNVITGLEFERYSSASGPTFGKIIVPGTNKEPKDVVFLSCVGSRNKQTGYEYCSRVCCMYLAKQAHLLQEKVPDCNITVCYQDVRAFGKGFEEFYDRVKGEGLNYRRGLASEIYK…	I	A6	537	d__Archaea;p__Halobacteriota;c__Syntropharchaeia;o__ANME-1;f__ANME-1;g__QMVO01;s__QMVO01 sp003661125	GB_GCA_003661125.1
JACUTR010000029.1_20	GVAGMQAAFDLAEAGIKVCLVEKTLSIGGRMAQLDKTFPTNDCAICILAPKMMDCYRHEKIEVLTFSEVISVEGEVGSLNVKILRRPRFIDEETCNGCGDCAKVCPMGILNKFDMDLRVRGGAYIPFLQAVPLIYALDRDKCMRCGLCKVVCGKDAIQYDQKPEIVEMTVGAIIVATGFDALDPSSITEYGYGRYENVITALEFERLICAAGPTGGHVMRRDGEEVKKSIAWIQCVGARDTRDNRPYCCSVCCMHATKEAILTKEHYPEVETYILYTDLRCFGKGFQEYVNRAKEDYGVEYIRGKPGEIREKEDRNLEIFYSPSSDKVERLEVDMVVLSTALIPSEGVEALAEVLGVELDEYKFFKLKDPYNFTETTRDGIFVAGYCQAPRDIPECIAH…	I	A6	422	d__Archaea;p__Halobacteriota;c__Syntropharchaeia;o__ANME-1;f__ANME-1;g__ANME-1-THS;s__ANME-1-THS sp014859735	GB_GCA_014859735.1
SUTJ01000005.1_121	MAEDINNNEELRIGVYVCHCGVNVGGVVDCPSVAEYAKSLPNVVHATDYKYMCSDPGQAMIQEDIKEKNLNRIVVAACSPRLHEPTFRRCVEEAGLNKFLFEFANLREQDSWVHMNEPEAATEKAKDLTRMAVAKARLLEPLEATKVPVDNKALVIGGGVAGIQTALDLGDMGFKTYMVERNPTIGGRMGQLDKTFPTLDCSMCILAPKMVDCNKHENIELISYAEVKEVDGYIGNFKVTVEKKPRYVDEDLCTGCGACQEACPIEIPNYYDEGVGMVKAAYIPFPQAVPLCATIDKDYCIECNLCVQACGPDAIDHNQQPQEIELEVGTIVAAIGYDPFDPSGIYQYGYGRYSNVITAMEIERMINASGPTGGHVIKPSDGIEPERVAFIHCVGSRDE…	I	A1	663	d__Archaea;p__Methanobacteriota;c__Methanobacteria;o__Methanobacteriales;f__Methanobacteriaceae;g__Methanobrevibacter_A;s__Methanobrevibacter_A thaueri_B	GB_GCA_015062915.1
JACWMK010000009.1_27	MADEEKKQVTIEEPKIGVYVCHCGINIAGVVDVEAVKDYAATLPNVVVSEEYKYMCSDPGQSLVQNDIKQKGINRVVVAACSPRLHEPTFRRAIKEAGLNPYLFEFANIREHDSWVHMNEPEAATEKAKDLVRMAVAKARLLESLESETVGVTNQALVIGAGVAGIQSALDLGDMGFKTYLVEKNPTIGGRMAQLDKTFPTLDCSMCILAPKMVDAGKHENIELLAYSEVKEVDGYIGNFKVKVERKPRYIDEETCVGCGSCSDVCPIEIPNYFDEGTGMVKAAYIPFPQAVPLVATIDKDYCIECHLCDTACERGAIKHDQEPEEIELDVGTIIVATGYDPYDPSEKKEWSYEDSENVITGLELERYINASGPTQGHVVKPSDGEKPKSVAFIQCVGS…	I	A1	663	d__Archaea;p__Methanobacteriota;c__Methanobacteria;o__Methanobacteriales;f__Methanobacteriaceae;g__Methanobacterium_A;s__Methanobacterium_A sp015661405	GB_GCA_015661405.1
NZ_CP058560.1_277	MSTTKSKLEKNHPLTKEEDTKDPEKVGVFLCRCGGNISHTVDMAKLKDSIQADFVGEFENLCSLNCRRHIREEIIDKELDRVVIAACSPITHLKTFQNYADLLNPYMVEMVNIREQCSWVHSDSAKATKKAIELTQSGVEKVKKAQALDKIIRQTEKSAAVFGGGISGITAALSLANQGVKTCIIEKNPTIGGNMVKIGKVFSPEKLAEECSLCILNPIINEVINHKNIRILTKTNLLRAGRRSTHFKIILEKQTGFVHEDLCISCGRCVEVCPVDVPDEWNQKMTTRKAIYKPFAQAVPDVYNIDLENCIRCGKCEKVCTVGAIDFNLKSEIIPLEAGNVVIATGHESFDLNKRPEYGYQRFDDVISQMDLARILGVNGPTQGELLKISDGKRPERVV…	I	A2-1	786	d__Archaea;p__Methanobacteriota;c__Methanobacteria;o__Methanobacteriales;f__Methanobacteriaceae;g__UBA588;s__UBA588 sp002509085	RS_GCF_018141185.1
RXIE01000026.1_7	MATEAEVKEEKGKTEFEREEATRNIMTSIKTTVEGSVLEKFAEKEVDIIPEALVIGGGIAGMYAALDIADAGFKVHLVERTPTIGGHMAQLDKTFPTLDCSACILTPRMVDVSKHPNINLMSYSEVVSVEGSVGNFKVKVKRKPRYVIEELCTGCALCEEACRFKYKWPNYFDENLGKKSSIYRPFPQAIPAVYCVDPEYCQMTKKGKCGKATLESTRAAIEKRKKGEKITPDEVPPCVLTCEPNCINFDMKEEIVELNVGTIIVATGYDIIDPRVSPEYKYGVYPNVITGLEFERYSSASGPTFGKIIVGGKEPKDVVFISCVGSRNKQTGYEYCSRVCCMYLAKHAHLLEEKVSGVNITVLYQDVRAFGKGFEEFYDRVKGEGISYRRGLAAEIYKK…	I	A6	538	d__Archaea;p__Halobacteriota;c__Syntropharchaeia;o__ANME-1;f__ANME-1;g__ANME-1-THS;s__ANME-1-THS sp004212135	GB_GCA_004212135.1
LIHJ01000083.1_26	MTREEAKVGVYICHCGGNISDTVDVARLKEASANLKGVKVAETYEYVCSDPGQEMITNGIKEHGLDRIVVASCSPRMHLDTFRRTVESAGLNPYLLEMANIREQCSWVHDDKEAATSKAIDLIRGAVERAGYLEPLEPRIMSVNRDVLVIGGGIAGIITSIELADKGYQVYLVEKSPSIGGHMAQLSKTFPTLDCSQCILTPKMVYAGQHPNIEIISMAEPTAIEGSPGNYRVLITKRPRFVDAARCTACGECEKVCPVKVPSEFEAGLIQRKAIYSPFKQAVPRTYVIDKDPCLYFTKGVCRLCERFCKGKAVDFSQKEESMELDVGAIVACTGLEQIDPRTLEEYSFGLHPDIVTNLQFERLLGQGIRRPSNGKVAKKVAFILCVGSRMMNKGAGVE…	I	A2-1	787	d__Archaea;p__Thermoproteota;c__Bathyarchaeia;o__B26-1;f__BA1;g__BA1;s__BA1 sp001399805	GB_GCA_001399805.1
JAFNKG010000003.1_77	MATETETEVEVEKEKPGIGKEETTRHVMESIKGRVENSILEKIEEKEVDVVPEALVIGAGIAGMYAALDIADAGFKVHLVERTPTVGGHMAQLDKTFPTLDCSACILTPRMVDVGGHPNINLLSYSEIESVEGSVGNFKVKVKKKPRYVIEEICTGCALCEEECRFKYKWPSEFNVNLGKKSSIFRPFPQAIPAVYCVDPEYCQMIKKGKCGKATIESTREAIKKRERGEEVSKDEAPPCVMICEPNCIDFDMKEEIVELNVGTIIVASGFDIIDPTESPEYKYGVYPNVIHGLEFERYSSASGPTFGKIIINGKEPKDAIFISCVGSRNKQTGYEYCSRVCCMYLAKHAHLLEEKVPDCNITVLYQDVRAFGKGYEEFYSRVKGEGISYRRGLASEVY…	I	A6	538	d__Archaea;p__Halobacteriota;c__Syntropharchaeia;o__ANME-1;f__ANME-1;g__JAFNKG01;s__JAFNKG01 sp017883965	GB_GCA_017883965.1
JAKSHX010000002.1_92	MTKSVLVIGGGIAGIQASLDLAGRDIHVYLVDKDPTTGGKMCRLDKTFPTNDCSACILSPKMADVAGHPNITTLTYTEVVKVDGSVGNFKVTVKKKPRYVDISKCTGCGDCIAKCPTKNIPNEFEFGLNTRKAIYIPHAQAVPRVALIDPNHCRKLLANKCGICEKTCLKGAINYADHETEEILDVGSIIVATGFQVWDAKIATEYGYGRYDNVVTSMEFERMMCASGPDHGHIKCPSNGESPKRIAFIQCCGSRSEKKDWKKYCSSVCCMYATKQAMITKEHADVQEDIFFMDIRSYGKEFEAYIHRGESEYGINMHRSARVSDIQENDDKTLTVNYTNANGDAVAGTFDLAVLSVGLNPPDGAEEFSKVMGINLNQYGFCETSVFKPLETSREGIYV…	II	A3	1004	d__Archaea;p__Thermoplasmatota;c__Thermoplasmata;o__Methanomassiliicoccales;f__Methanomethylophilaceae;g__JAKSHX01;s__JAKSHX01 sp024399155	GB_GCA_024399155.1
MPPA01000033.1_109	MRIGVYICHCGLNIAHVINVHSLLEKISKLKDVVLVKDLQFMCSDSGQDSIAEDIRTHDLDHILVAACSPKLHEPTFRRVLQKAGLNKYMLEMVNIREQCSWVHMEEPQLATQKAFDLIRMGLARLKLLDPLQIKKVSANKEVLIIGGGVAGIEAALTLADSGYHVHMVEKEPTIGGKMALLNEVFPTNDCSICVLAPKMTDVQQHPSIDLLTMAEVSEVRGFAGNFQVTIVKKPRYVIEDKCKGCVDECARVCPVEIPNRFDLGMGRTKAINMPIPQAVPQVTYIDNDYCVGCGLCLQACPADAIDYNMKEETISIKVGAIVLASGYKPFDAARKEEYGYGVYSDVITNMELERLLNASGPTRGKVLVPSTGQIPKKVAFIQCVGSRDETVGNPYCSR…	I	A2-1	787	d__Archaea;p__Halobacteriota;c__Methanosarcinia;o__Methanosarcinales;f__Methanosarcinaceae;g__Methanomethylovorans;s__Methanomethylovorans sp001896725	GB_GCA_001896725.1
LIHK01000054.1_31	MKDKVGAVLVVGGGIAGIQASLDLADSGFKVYLLDESPTIGGTMTQLDKTFPTNDCAMCILAPKLVTAGRHPNIELVMGGEIRSVEGEEGNFKVKLIRRPRRVNEEKCTGCGVCAQKCPVEAIDEFNQGLSERCAIYVKYPQAVPLVFAIDRDKCIGCGTCQEVCKAGAIEYDEEEKEIVLNVGSIVLAPGFEEFDPSLKSEYGYGRYPNVISSIEFERILSASGPYGGMVLRPSDGEVPRRVAFIQCVGSRDAKLGNNYCSFACCMYAIKESIIAKEHNPDLQCTIFFMDMRAFGKEFDAYYSRAEEEYGVRFVRSRVSRVEEVPESQNLIVRHVVEEEPKDEEFDLVVLSVGMRPPKGVEGLAKAFGIKLNKYNFCSTETFSPLETSRPGIYVCGTF…	II	A3	1005	d__Archaea;p__Thermoproteota;c__Bathyarchaeia;o__B26-1;f__BA1;g__BA2;s__BA2 sp001399795	GB_GCA_001399795.1
MVQX01000031.1_12	MRIGVYICHCGLNIAHVINVHSLQEKVSKLKDVVLVKDLQFMCSDSGQDSIAEDIKAHDLDHILVAACSPKLHEATFRRVLQKAGLNKYMLEMVNIREQCSWVHMGEPQLATQKAFDLIRMGLERLKLLDPLQIKKVPANKGVLIIGGGVAGIEAALTLADSGYHVHMVEKEPTIGGKMALLNEVFPTNDCSICVLAPKMTDVQQHPSIDLMTMAEVSEVRGFAGNFQVTITKKPRYVIEDRCKGCVDECSRVCPVEISNRFDMGMGRTKAINMPIPQAVPQVAYIDNDHCVGCGLCLQACPADAIDYNMKEETISVKVGAIVLASGYKLFDAARKEEYGYGVYPDVITNMELERLLNASGPTRGKVLVPSTRQIPKKVAFIQCVGSRDETVGNPYCSR…	I	A2-1	787	d__Archaea;p__Halobacteriota;c__Methanosarcinia;o__Methanosarcinales;f__Methanosarcinaceae;g__Methanomethylovorans;s__Methanomethylovorans sp002067275	GB_GCA_002067275.1
JAGGRR010000007.1_9	MANMATEAEEKVAGVEAGVEVEAATRRVMTEIKDKVEGAFLGKVEEQEVKVAQEALVIGGGIAGMYAALDIAEAGFTVHLVERTPSIGGHMAQLDKTFPTLDCSACILTPRMVDVGAHPNIDLMSYSEVIGVEGSVGNFKVKVLKKARYVDEDKCTGCSSCADACRLKNRFPNEFDLGLMKRSAIYRPYPFAIPAIYTVDGEHCLMVKKGKCGKATLESTQEAVKKKEKGEEVTKDEAPPCVLVCDANAIRHDMKDEIVELTVGGVIIATGYDVIDPTVSPEYKYGVYPNVIHGLEFERFSSASGPTMGKMEINGKEPKDAVFISCVGSRNKQTGYEYCSRVCCMYLAKQAHLLKEKVPDCNITVLYQDVRAFGKGFEEFYGRVKHEGVSYRRGLAAEI…	I	A6	539	d__Archaea;p__Halobacteriota;c__Syntropharchaeia;o__ANME-1;f__ANME-1;g__G60ANME1;s__G60ANME1 sp021159465	GB_GCA_021159465.1
LJKK01000032.1_54	MSDNMGAVMVVGGGISGVQTALDLAESGFKVYVVEKKPSIGGVMSQLDKTFPTNDCSMCILSPKLVEMARHPLISLMTLTEVTEVSGEAPNFKVKVRHNPRYVDMSKCVGCGICAEKCPVKVPNEYDAGLMQRKAIYIPFAQAVPLKYSIDESKCLKLTKGRCGLCEKNCPAGAVNYEDKPVEEELDVGAIILAPGFDVFDARLKKEYGYGEYANVITSLEFERFLSATGPYGGHVLRPSDQQTPKKVAFLQCVGSRDTKTNEYCSSVCCMYAMKQAIIAGEHTAGLKPTIFFMDIRAVGKEFEDYRARAEKEYGIEMHRATRVASVQEDPVTKNLILRYTSNGEIKEEEFDMVVLSVGLEPPKGASALSKIFDVNLNRFGFAAADVYSPLSTSKPGVF…	II	A3	1005	d__Archaea;p__Thermoplasmatota;c__Thermoplasmata;o__Methanomassiliicoccales;f__Methanomassiliicoccaceae;g__DTU008;s__DTU008 sp001421185	GB_GCA_001421185.1
CABGHG010000005.1_19	MRSFDALVVGGGVSGIRAALDLAGMNYNVCLVEKEPFIGGKVAKITKTFPNLENPRESLVNNMEDLEGNPNIELMTNTQVLGCDGSLNNFSTKVLHKARFVNDSCDACGKCIEVCPEEIPNAFNGNLDTRKAIYIPFSQAVPKIYAIDEEGCTKCEECVKVCPKDAIDLNMKGREEEIGAKTVILATGYDLFEPVGIYGYGAYEDVITSMQLIRMSDTDGPTGGKISRPSDGKEAKDVGFILCAGSRDINYNPYCSNYCCTFTIKNALELKEADPTRNVYVIYMDIRTPFKGAEELYRKARESGVKFLRGRPATVKEDDGKLLVSFFENFIDKELELNLDLLVLAEASLPSKDSKDLAKLFGIDTDDYGFFTEKNSRLAPIETKREGILICGCAQGLKD…	I	A6	422	d__Archaea;p__Halobacteriota;c__Methanoliparia;o__Methanoliparales;f__Methanoliparaceae;g__Methanolliviera;s__Methanolliviera sp902158735	GB_GCA_902158735.1
JAGGZZ010000227.1_8	MAAKAEGEVEEGKAGISTEQITRNTMQSIKSTVEGSLLEKVEEKEVDVASEALVIGGGIAGMYAALDIADAGFKVHLVERLPSIGGHMAQLDKTFPTLDCSACILTPRLVDVGAHPNIDLMTYSEVVGVEGSIGNFKVKVLKKARYVDANTCTGCSLCEEACRLKGRYPNEFDVGLMKRAPIYRPFPFAIPAIYTIDNTQCLMLKKGKCGKATPESTAEAIKKKERGEEVTKDEAPPCVMVCDALAIRHDMQDEIVELNVGGIIVATGYDIIPPEIMPEYKYGVYPQVIHGLEFERYSSASGPTMGKMNVAGMPEPKDAVFISCVGSRNKQTGYEYCSRVCCMYLAKQAHLLQEKVPSCNISVLYQDVRAFGKDFEEFYTRVKGEGLSYRRGLAAEIYK…	I	A6	539	d__Archaea;p__Halobacteriota;c__Syntropharchaeia;o__ANME-1;f__ANME-1;g__QEXZ01;s__QEXZ01 sp021161765	GB_GCA_021161765.1
LFRW01000036.1_16	MSDNMGAVMVVGGGISGVQAALDLAESGFKVYVVEKKPSIGGVMSQLDKTFPTNDCSMCILSPKLVEMARHPLVDLMTLTEVVEVAGEAPNFKVKVRRNPRYVDWDKCVGCGICAEKCPVKVPNEYDSGLINRKAIYIPFAQAVPLKYSIDETKCLKLTKGRCGLCEKNCPAGAVNYEDKPVEEVLDVGAIILAPGFDVFDARLKKEYGYGEYKNVVTSLEFERFLSATGPYGGHVLRPSDQQTPKKVAFLQCVGSRDTRTNEYCSSVCCMYAMKQAIIAGEHTAGLKPTIFFMDIRAFGKEFEDYRARAEKEYGIEMHRATRVASIQEDPVTKNLLLRYTSNGEVKEEEFDLVVLSVGLEPPKGASALSEIFNVDLNRFGFAGTNVFSPLSTSKPGIF…	II	A3	1005	d__Archaea;p__Thermoplasmatota;c__Thermoplasmata;o__Methanomassiliicoccales;f__Methanomassiliicoccaceae;g__DTU008;s__DTU008 sp001512965	GB_GCA_001512965.1
QEXZ01000008.1_10	MAAKAETEGEVEEGKAGISTEQMTRNTMESIKSTVEDSLLEKIEEKEVDVAPEALVIGGGIAGMYAALDIADAGFKVHLVERLPSIGGHMAQLDKTFPTLDCSACILTPRLVDVGAHPNINLMSCSEVIGVEGSVGNFKVKVLKHAKYVDEATCTGCMMCEEACRLTGRFPNEFDLGLMKRAPIYRPFPFAIPAAYSIDAGTCLMLKKGKCGKATLESTIEAVKKVERGEEITKDEAPPCVLACGPNCIHHDMKDETVELNVGGIIVATGYDIIPPETMPEYKYGVYPHVINGLEFERYSSASGPTMGKMNVAGMPEPKDAVFLSCVGSRNKQVGYEYCSRVCCMYLAKQAHLLQEKVPSCNISVLYQDVRAFGKDFEEFYTRVKGEGLSYRRGLAAEI…	I	A6	541	d__Archaea;p__Halobacteriota;c__Syntropharchaeia;o__ANME-1;f__ANME-1;g__QEXZ01;s__QEXZ01 sp003160755	GB_GCA_003160755.1
JABLXE010000016.1_18	MPIGVYVCHCGLNIAGVLDMDELKRYAETLPDVAVARDLPFSCSDIGQEQIQKDVAEFKLDRVVVAACSPRLHEPTFRRAIAKAGLNPYMLEMANIREQCSWVHMDRPAQATQKARDLIRMAVAKAALLRPLERETVPVSQEVLVIGGGVAGIAAALDLADAGMHVYLVERRPTIGGYMALLTDVFPTNDCSICVLAPKMSEVFNHPNITLISYAEILNVEGSVGNFMVQGQKRARYIDEKLCKGCIDQCASVCPVEVPSEYDFGIGKRKAIYVPYPQAVPLVACVDPKACIGCGRCVEACQADAVKLEQEPEEFKFNVGAIIVATGWQPFDATRKEEYGYGRYRDVITSLQLERLLNAAGPTKGEVVRPSSGQIARSIAFLQCVGSRDATVGNIYCSR…	I	A2-1	787	d__Archaea;p__Halobacteriota;c__Methanosarcinia;o__Methanotrichales;f__Methanotrichaceae;g__JABLXE01;s__JABLXE01 sp013178225	GB_GCA_013178225.1
JAGLZV010000101.1_3	MATETETEAEVKVEKEKPGISTEEATRNMMESIKGTVEQSLLEKIEEKEVDVVPEALVIGGGIAGMYAALDIADAGFTVHLVERTPSIGGHMAQLDKTFPTLDCSACILTPRLVDVGVNPNIDLMSCSEVIGVEGSVGNFKVKVLKHAKYVEEATCTGCMMCEEACRLKNRFPNEFDLGLMKRAPIYRPFPFAIPAAYTIDAGTCLMITKGKCGKATLESTVEAVKKRERGEEISKDEVPPCVLICDPNCIHHDMKDEIVELNVGAIIVATGFDIIDPTVSAEYKYGVYPNVIHGLEFERYSSASGPTFGKIIIPGVDKEPKDAIFISCVGSRNKQTGFEYCSRVCCMYLAKQAHLLQEKVPDCNITVCYQDVRAFGKGFEEFYDRVKGEGLSYRRGLP…	I	A6	542	d__Archaea;p__Halobacteriota;c__Syntropharchaeia;o__ANME-1;f__ANME-1;g__JAGXOS01;s__JAGXOS01 sp023131215	GB_GCA_023131215.1
DATD01000007.1_72	MSDDMGAVMVVGGGISGVQTALDLAESGFKVYVVEKKPSIGGVMSQLDKTFPTNDCSMCILSPKLVEMARHPLINLMTLTEVVDVSGEAPNLKIKVRHNPRYVDMDKCVGCGICAEKCPVKVPNEYDSGLINRKAIYIPFAQAVPLKYSIDETKCLKLTKGRCGLCEKNCPAGAVNYEDKPVEEELDVGAIILAPGFDVFDARLKKEYGYGEYKNVVTSLEFERFLSATGPYGGHVLRPSDQQTPKKVAFLQCVGSRDKKTNEYCSSVCCMYAMKQAIIAGEHSAELEPTIFFMDIRAVGKEFEDYRARAEKEYGIKMHRATRVASVQEDPVTKNLYLRYTSNGEIFEEEFDLVVLSVGLEPPQGASALSKIFDINLNKFGFAGTNVYSPLNTSKPGVF…	II	A3	1005	d__Archaea;p__Thermoplasmatota;c__Thermoplasmata;o__Methanomassiliicoccales;f__Methanomassiliicoccaceae;g__DTU008;s__DTU008 sp002504525	GB_GCA_002504525.1
RXIL01000035.1_6	MKGLVIGGGVAGLRAALDIANAGFDVYLVERDFSIGGRSAQIVKSYPDLINIKDVLKPLMEEVYNHGRITLLTNSEVLGLEGETGNFKVKIEKKPRYVPEGKSCEKCIEVCPVEVPNEFNERLDKRKAIFVPFSYAVPDGCVIDETNCLHFKDGSCSRCKEVCDGINFDQKAETIEIDVGSVVVATGFDPFDPNLRPELAYDKYDGVITSLELERILDEDGPTGGKIIINGEEPKSVVFAHCIGSRDKKVGNPYCSRICCMYTAKEAYMLREKLPNAEISVCYIDMRAFGKGCEQFYEEVQKKQVLYRRGVAAEVYSNGGNLVLRAEDTLLSEPYESAADMIVLAVGVEPREDSSELAETLGIKVDECGFFVEKNLYDPVETEKEGIFLAGCCQGPKEI…	I	A6	423	d__Archaea;p__Halobacteriota;c__Methanoliparia;o__Methanoliparales;f__Methanoliparaceae;g__Methanolliviera;s__Methanolliviera hydrocarbonicum	GB_GCA_004212085.1
JACIVZ010000013.1_16	MRIGVYICHCGLNIAHVINVHSLQEKVSKLKDVVLVKDLQFMCSDSGQDSIAEDIKAHNLDHILVAACSPKLHEPTFRRVLQKAGLNKYMLEMVNIREQCSWVHMRESQLATQKAFDLIRMGLARLKLLDPLQIKTVTANKSVLIIGGGVSGIEAALTLADSGYHVYMVEKEPTIGGKMALLNEVFPTNDCSICVLAPKMTDVQQHPSIDLMTMAEVSEVRGSAGNFQVTITKKPRYVIENRCKGCVDECSRVCPVEIANRFDMGMGRTKAINMPIPQAVPQVAYIDSNYCVGCGLCLQACPADAIDYNMKEETVSLKVGAIILASGYKLFDASRKEEYGYGVYPDVITNMELERLLNASGPTRGKVLVPSTRQTPKKVAFIQCVGSRDETVGNPYCSR…	I	A2-1	787	d__Archaea;p__Halobacteriota;c__Methanosarcinia;o__Methanosarcinales;f__Methanosarcinaceae;g__Methanomethylovorans;s__Methanomethylovorans sp014361205	GB_GCA_014361205.1
PNBI01000138.1_3	MSEQAGAVMVVGGGIAGVQTSLDLAESGIKVFLVERRSAIGGTMAQLDKTFPTNDCSMCILSPKLVELSKNPLITLMTLSEVVGLEGKAPNFEVSVKRYPRYVMEDRCVGCGKCAEKCPSKVQNEFERGLNTRKAIFVPYPQAVPMKYCIDAQHCLYLTKSRCGNCQKVCPAEAVDFSMKETVEKINVGAIVVAPGYELFDAKAKKEYGYGYYENVVTSLEFERMLSSSGPFKGHPVRPSDHQAPKRIAFLQCVGSRDVKVGNNYCSSVCCMASIKEAIIAQEHDKNLKATIFFMDIRAFGKEFEDYRARAENEYGITMFRNARAASVSEDAGTKNLNVRYTSPTGIESEDFDLVVLATGFEPPSAAISLSKNLGIKLNKYGFAETNSYHPLDTSVPGI…	II	A3	1005	d__Archaea;p__Thermoplasmatota;c__Thermoplasmata;o__Methanomassiliicoccales;f__UBA472;g__FEN-33;s__FEN-33 sp003135935	GB_GCA_003135935.1
PNBI01000148.1_1	CHCGINIGGVVNVPSVMEYAATLPDVVYSGMNLFTCSSDTQKKIREMIKEHRLNRVVVASCSPRTHESLFRETCMDAGLNPYLFEMTNIRDQCSWVHMHEPEKATEKAKDLVRMAVAKARLLKPLKKSKLGVTHSAVVLGGGLAGMTAALNVADQGYAVHLIEKEGQLGGNLARLHHKEGDRTPKQFLDELIGKIRDAPNITVHVNTHVLDVNGFVGNFKVKTSDGEIETGTIIVATGANEYKPSEYRYGQDKRVITQLELERQLDDRTLKAQRIVMIQCVGSRNEQVPYCSRVCCTEAVKNAIDVKKASPATEVYVLHKDIRTYGFREDLYREAGDLGVNFLRFPEGTTPTIGDEAGHLEVTAFDMVLKEDVMIRPDLLVLSVGIRPNEGNEELAKML…	I	A12	544	d__Archaea;p__Thermoplasmatota;c__Thermoplasmata;o__Methanomassiliicoccales;f__UBA472;g__FEN-33;s__FEN-33 sp003135935	GB_GCA_003135935.1
JAFQSO010000004.1_151	MAEETNNNEELRIGVYVCHCGVNVGGVVDCPSVAEYAKTLPNVVHATDYKYMCSDPGQAMIQEDIKEKNLNRIVVAACSPRLHEPTFRRCVEEAGLNKFLFEFANLREQDSWVHMNQPEEATAKAKDLTRMAVAKARLLEPLEATKVAVNNTALVIGGGVAGIQTALDLGDMGFKTYMVERNPTIGGRMGQLDKTFPTLDCSMCILAPKMVDCAKHENIELISYAEVTEVDGYIGNFKVTVEKKPRYVDEDLCTGCGACQEACPIEIPNYYDEGVGMVKAAYIPFPQAVPLCATIDKDYCIECNLCVQACGPDAIDHNQEATTIELEVGTIVAAIGYDPFDPSGIYQYGYGRFSNVITAMEIERMINASGPTGGHVIKPSDGIEPKRVAFIHCVGSRDE…	I	A1	663	d__Archaea;p__Methanobacteriota;c__Methanobacteria;o__Methanobacteriales;f__Methanobacteriaceae;g__Methanobrevibacter_A;s__Methanobrevibacter_A sp017409525	GB_GCA_017409525.1
JAFRSC010000033.1_63	MAEEINNNEELRIGVYVCHCGVNVGGVVDCPDVAEYAKTLPNVVHATDYKYMCSDPGQAMIQEDIKEKNLNRIVVAACSPRLHEPTFRRCVEEAGLNKFLFEFANLREQDSWVHMNEPEAATAKAKDLTRMAVAKARLLEPLEATKVAVDNKALVIGGGVAGIQTALDLGDMGFKTYMVERNPTIGGRMGQLDKTFPTLDCSMCILAPKMVDCAKHENIELISYAEVTEVDGYIGNFKVKVEKKPRYVDEDLCTGCGACQEACPIEIPNYYDEGVGMVKAAYIPFPQAVPLCATIDKDYCIECNLCVQACGPDAIDHNQEASIIELEVGTIVAAIGYDPFDPSGIYQYGYGRFSNVITAMEIERMINASGPTGGHVIKPSDGIEPKRVAFIHCVGSRDE…	I	A1	663	d__Archaea;p__Methanobacteriota;c__Methanobacteria;o__Methanobacteriales;f__Methanobacteriaceae;g__Methanobrevibacter_A;s__Methanobrevibacter_A sp017427765	GB_GCA_017427765.1
JACUTR010000007.1_20	MATEAEVKGEEEKTKIGTEEATREIMSSIKSRVEASCLEKIEEKEVDIIPEALVIGGGIAGMYAALDIADAGFKVHLVERTPTIGGHMAQLDKTFPTLDCSACILTPRMVDVSKHPNINLMSYSEIVGVEGSVGNFKVKVKRKPRYVYEKDWEYGTLCTGCALCEEACRFVYKWPNEFDENLGKKSSIYRPFPQAIPAVYCVDPEYCQMIKKGKCGKATLESTREALEKKKRREEVSKDEAPPCVLICEPNCIDFDMKEEIVELNVGTIIVATGYDIIDPNLMPEYKYGVLPNVITGLEFERYSSASGPTFGKVIVKGVDRLPKDAVFISCVGSRNKQTGYEYCSRVCCMYLAKHAHLLGEKVPDCKITVLYQDVRAFGKGFEEFYDRVKGEGVNYRRG…	I	A6	545	d__Archaea;p__Halobacteriota;c__Syntropharchaeia;o__ANME-1;f__ANME-1;g__ANME-1-THS;s__ANME-1-THS sp014859735	GB_GCA_014859735.1
CABGHG010000086.1_4	MKGLVIGGGVAGLRAALDIANAGFDIYLVERDYSIGGRSAQITKSYPDLTNIKDVLKPLMEEVYNHERITLLTNSEVLGLEGEAGNFKVKIEKKPRYVPDGESCEKCIEVCPVEVPNEFNEGLDKRKAIFVPFSYAVPDGCVIDETNCLHFKDGSCSRCKEVCDGINFDQKAETIEIDVGSVVVATGFDPFDPNLRPELAYDKYDGVITSLELERLLDDDGPTGGKVIINGEEPKSIVFAHCIGSRDKKVDNPYCSRICCMYTAKEAYMLREKLPDANITACYIDMRAFGKGCEEFYEEVQKKQVLYRRGVAAEVYSNGGNLVLRAEDTLLSEPYESTADMIVLAVGVEPKEGSSELAENLGIKMDEYGFFVEKNMYDPVETEKEGIFLAGCCQGPKDI…	I	A6	423	d__Archaea;p__Halobacteriota;c__Methanoliparia;o__Methanoliparales;f__Methanoliparaceae;g__Methanolliviera;s__Methanolliviera sp902158735	GB_GCA_902158735.1
JAFUIW010000027.1_19	MAEDINNNEELRIGVYVCHCGVNVGGVVDCPSVAEYAKTLPNVVHATDYKYMCSDPGQAMIQEDIKEKNLNRVVVAACSPRLHEPTFRRCVEEAGLNKFLFEFANLREQDSWVHMNEPEAATEKAKDLTRMAVAKARLLEPLEATKVAVDNKALVIGGGVAGIQTALDLGDMGFKTYMVERNPTIGGRMGQLDKTFPTLDCSMCILAPKMVDCSKHENIELISYAEVTEVDGYIGNFKVTVEKKARYVDEDLCTGCGACQEACPIEIPNYYDEGVGMVKASYIPFPQAVPLCATIDKDYCIECNLCVQACGPDAIDHNQQPTKIELEVGTIVAAIGYDPFDPSGIYQYGYGRFSNVITAMEIERMINASGPTGGHVIKPSDGIEPKRVAFIHCVGSRDE…	I	A1	663	d__Archaea;p__Methanobacteriota;c__Methanobacteria;o__Methanobacteriales;f__Methanobacteriaceae;g__Methanobrevibacter_A;s__Methanobrevibacter_A sp017473945	GB_GCA_017473945.1
PQXB01000002.1_7	MATEAEVEEEKERTGIGIVDEEIQASRSALQTIKSRVEESLLGSVEEREVEVVPEALVIGGGIAGMYAALDIAEAGFRVHLVERTPSLGGHMAQLDKTFPTLDCSACILTPRLVDVGAHPNINLMSYSEVVGVEGSVGNFKVKVLKRARYVDETKCTGCSTCEEACRLKNRFPNEFDLGLMKRAAIYRPFPFAIPAIYTLDGENCLMIKKGKCGKATLESTKAAVEKRERGEEVSKNEAPPCVIACDANAIRHDMKDEVVELNVGGIIVATGYDIIEPEATPEYKYGVYPNVIHGLEFERYSSASGPTMGRILVGDLPEPKDAVFLSCVGSRNKQTGYEYCSRVCCMYLAKQAHLLEEKVPGCKITVLYQDVRAFGKGFEEFYDRVKAEGVSYRRGLAS…	I	A6	546	d__Archaea;p__Halobacteriota;c__Syntropharchaeia;o__ANME-1;f__ANME-1;g__ANME1a;s__ANME1a sp003194425	GB_GCA_003194425.1
CABGHH010000039.1_11	MKGLVIGGGVAGLRAALDIANAGFDIYLVERDYSIGGRSAQITKSYPDLTNIKDVLKPLMEEVYNHERITLLTNSEVLGLEGEAGNFKVKIEKKPRYVPDGESCEKCIEVCPVEIPNEFNERLDKRKAIFVPFSYAIPDGCVIDETNCLHFKDGSCSRCKEVCDGINFDQKAETIEIDVGSVVVATGFDPFDPNLRPELAYDKYDGVITSLELERILDEDGPTGGKIIINGKEPKSVVFAHCIGSRDKKVENPYCSRICCMYTAKEAYMLREKLPNAEISACYIDMRAFGKGCEEFYEEVQKKQVLYRRGVAAEVYSNGVNLVLRAEDTLLSEPYESAADMIVLAVGVEPKEGSSELAENLGIKMDEYGFFVEKNMYDPVETEKEGIFLAGCCQGPKDI…	I	A6	423	d__Archaea;p__Halobacteriota;c__Methanoliparia;o__Methanoliparales;f__Methanoliparaceae;g__Methanolliviera;s__Methanolliviera sp902158745	GB_GCA_902158745.1
JAFNKG010000001.1_25	MEKKEKVNEGEERIGVFVCRCGVNIGGVVDCDEVARYAATLPGVVCVSVNKFTCSDSGQADIQEHIRKYNLNRVVVAACTPKTHEPTFRVCCEEAGVNQYLFEFVNIRDQCSWMHIWDHEGATKKAKDLVRMGVYRAKLLEPLEESEVAVDQNAVVIGAGVAGMQAAMDLGDMGFHVYLVEKEPSIGGRMARFDKVFPTNDCSICILGPKMVEVARNENIEIMSYSEVVEVKGFVGNFEATIEHKPRYIDVDKCTGCAQCVEKCPVEVPYDFNEGFGTRRAAYVPFPQAVPLRGVIDLENCLRSEGKECKACIKACERDAIDFSQEKKYSKVKAGVIIVAPGFVTYDPEPGNDYGYGMDDNVITTMEFERLLNAAGPTEGHVIRPSDCKEPMRLGFINC…	I	A1	663	d__Archaea;p__Halobacteriota;c__Syntropharchaeia;o__ANME-1;f__ANME-1;g__JAFNKG01;s__JAFNKG01 sp017883965	GB_GCA_017883965.1
JAHRFX010000110.1_88	MSTTQSKLEKNHPLSKDQEDTRNPEKVGVFLCRCGGNISHTVDMAKLKDSIQAEFVGEFENLCSLDCRRHIREEIIERDLDRVVIAACSPITHLKTFQNYADLLNPYMVEMVNIREQCSWVHSDSEKATKKAIELTQAGVEKVKKALALDKIIRQTEKSAAVFGGGISGITAALSLANQGVKTCIIEKNPTIGGNMVKIGKVFSPEKLAEECSLCILNPIINEVINHKNIRILTKTNLLRAGRRSTHFKIILEKETGFVHEDLCIACGRCVEVCPVDVPDEWNQKMTTRKAIYKPFSQAVPDVYTIDLENCIRCGKCEKVCTMGAINFNLKSEVIPLKAGNVIIATGHESFDLNKRPEYGYHRFVDVISQMDLARILGVNGPTQGELLKISDGKRPDRV…	I	A2-1	787	d__Archaea;p__Methanobacteriota;c__Methanobacteria;o__Methanobacteriales;f__Methanobacteriaceae;g__UBA588;s__UBA588 sp019084405	GB_GCA_019084405.1
WRLM01000001.1_255	MTKSALVIGGGIAGIQASLDLADRDIHVYLVEKLPTIGGTMSRLDKTFPTNDCSACILSPKMADCIGHPNITTLTFHEVMKVDGKAGDFKVTLKKKARYVDPSSCTACGDCLGKCPSKGIPDEFEYGLTTRRAIYIPHAQAVPRVAIIDAANCRMIQNGKCGVCAKTCQKKAINYEDKDEELQIEVGSIIAAPGLKVWDAALATEYGYGRFKNVVTALEFERIMCASGPARGHITVPSSGEEPKKIAFIQCCGSRSEKSGWKKYCSSVCCMYATKEAIITKEHLDVQEDIFFMDIRSYGKEFEAYIERAQKEYGIGMHRSARVSNVDEDPETKKLTVSYTDPKGDGASEEYDMVVLSIGLNPPDGAVDLAKILGIDLNEYGFCKTSVFNPLETTREGVF…	II	A3	1005	d__Archaea;p__Thermoplasmatota;c__Thermoplasmata;o__Methanomassiliicoccales;f__Methanomethylophilaceae;g__Methanoplasma;s__Methanoplasma sp009777615	GB_GCA_009777615.1
JADFDH010000002.1_252	MAEEEKNQGTTEEPKIGVYVCHCGINIGGVADVPALAEYAATLPNVVVSEEYKYFCSDPGQEMIKKDVKEKGINRVVVAACSPRLHEPTFRRCVKEAGLNPYLFEFANIREHDTWVHMNEPEAATEKAKDLIRMAVAKARLLEALESEKVAVKDTALVIGGGVAGIQSALDLADMGFKTYLVEKNPTIGGRMSQLDKTFPTLDCSMCILAPKMVDCGKHDNIELLSYAEVKEVDGYIGNFKVKVVKKPRYVDEDICTGCGSCTEVCPIEIPNYFDEGMGMVKATYIAFPQAVPLVATIDKDYCIDCKLCDQACGNGAINHDQEPEEIDLEIGTIIVATGYDPYNPTEKKEWSYEDSENVITGMELERLINASGPTQGHVLKPSDGEHPKSVAFIQCVGS…	I	A1	663	d__Archaea;p__Methanobacteriota;c__Methanobacteria;o__Methanobacteriales;f__Methanobacteriaceae;g__Methanobacterium_A;s__Methanobacterium_A sp018263005	GB_GCA_018263005.1
WRJJ01000004.1_32	MTKSALVIGGGIAGIQASLDLADRDIHVYLVERLPTIGGTMSRLDKTFPTNDCSACILSPKMADCIGHPNITTLTFHEVLKVDGKAGDFKVTLKKKARYVDPSSCTACGDCLAKCPSKGISDEFEYGLTTRRAIYIPHAQAVPRVAIIDAANCRMIQSGKCGVCEKICQKKAISYEEKDEELQIEVGSIIAAPGFKVWDAHVATEYGYGRFKNVVTALEFERMMCASGPERGHITVPSSGEEPKKIAFIQCCGSRSEQAGWKKYCSSVCCMYATKQAIITKEHLDVQEDIFFMDIRSYGKEFEAYIERGQKEYGIKMHRSARVSNVDEDPETKKLIVNFTSSNGDPASDEYDIVVLSIGLNPPEGAEEIANILGIELNEFGFCKTAVFNPLETTKEGVF…	II	A3	1005	d__Archaea;p__Thermoplasmatota;c__Thermoplasmata;o__Methanomassiliicoccales;f__Methanomethylophilaceae;g__Methanoplasma;s__Methanoplasma sp009778575	GB_GCA_009778575.1
JACIVX010000001.1_1547	MIGLFICHCGTNIAGVVDIESLKKHFSSENTYVVDHLFLCSKAGQEMIINAARENHLERVVIAACSPKHHGEIFRECVGQVINPYLWEMVNIREQCAWTTSDRSLATEKAKALIHGAIKRVKFHEPIASIRVPLKRSVAVIGAGIAGIHAALELADKGIDVELIEKEPVIGGNMVKLNRTFPTDDCAMCTISPILNRVLAHRKIRLWTMTDVEEVRGRPGEYRIRLKKRARFVDYDRCTGCGNCSKGNLEARWPPITEPYMVDRIRIDLEKCTGCGACVKKCRTYALIQPAPKEKPKYDTLKCVGCWDCVRACRFGAISIINVCPVVIPNEFDFGLGLRKAIYIPNAQSVPLKYLRDADHCLRLKGLMDCRGCIEVCGPGAILDEDTEQVFEITVGAVI…	I	A2-1+2FS	843	d__Archaea;p__Thermoplasmatota;c__Thermoplasmata;o__Methanomassiliicoccales;f__JACIVX01;g__JACIVX01;s__JACIVX01 sp014361295	GB_GCA_014361295.1
JAGXOR010000020.1_4	MKIGVYVCHCGTNIAATVDVKEVTEFAKTLPDVAIARAYVYMCSDPGQELIKRDILDAKLDRVVIASCSPRMHEITFRRACEEAGLNAYCMEMANIREQCSWVHSDKEQATKKAKGLVASAVAKASLLEALEPMRVDVTPSALVIGGGIAGIQSALDIADAGFQVYLVEKEPSVGGHMAQLDKTFPTLDCSACVLTPKMVDVARHDNIKLITYAEVESVEGYVGNYRVRVKKKPRYVDEEKCTGCEECANICPVKDVVLNDFDLGLSKRGAVYIPFPQAIPTVYTIDKIVGIPPCRLGCPARVNVQGYVALIAQGRYKEAIDLIREVNPLPAVCGYVCPHPCEEECNRREIDDPIAIAALKRFAADNVDYDDADADADDEDATKVEREEKIAIIGSGPA…	III	A9	1149	d__Archaea;p__Halobacteriota;c__Syntropharchaeia;o__ANME-1;f__ANME-1;g__JAGXOR01;s__JAGXOR01 sp023659785	GB_GCA_023659785.1
LYOR01000010.1_28	MSEEETVVYSCYCALSEDEIKEVGGELKEVDGVKDVLDGYDLCSASGQEDLIKEIKEKGIKRLLLLCSASKLPDLTFDRVLRETGVDPIIIPLKGKEDLVERVKEAISSTPSPKTTRKVVPAALVIGGGIAGIQASLDIADAGFKVYLVEREPSIGGHMAQLDKTFPTLDCSACILTPKMVDVPRNENIELITYAEVTKVEGEAGDFHVTVVKKPRYVDENKCTGCGVCAEVCPVYFKSEFNMELGVRKAAFVPFPQAVPLKYTLSRDACMRCGLCKIACEAGAIDYDQKETVYELNVGCIVVATGYDQFDARLKPEYGYGKYDNVITGLEFERMVSPSGPTGGKVLINGKPPTKVVFIQCVGSRDKNHNPYCSRVCCMYAAKQAHLIREKVHDAEITI…	I	A1-C	548	d__Archaea;p__Halobacteriota;c__Syntropharchaeia;o__Syntropharchaeales;f__Syntropharchaeaceae;g__Syntropharchaeum;s__Syntropharchaeum butanivorans	GB_GCA_001766825.1
MVRC01000012.1_142	MREFDTVVIGGGPAGITVATDLAAAGKKVLLAERRPFLGGKLSSLGVVFPTMKEGRATALEMIQGLLGHVDSGVVSVSLQTTLEGIRSIEGGVLVDLHLQARHVNERCSKCGECADVCPVTSKDRWDEGMSETTAIRVMHRSWPTRSIIDSEDCTKCGKCLDACVRDAIDLNEADKEETVQAKTVVIASGLDVVDLKILPEFGIGLSNDIITTVQLERLMAAGGPTQGRLMRPSDSSVPKSVVFAQCVGSRVEKRGVRYCCSVGCLNAVKNATLIMERNPGTQAYVCYIDMRMHGRGYEEAYKDARTKGVRFIRGQPSIVKKEGGGLLVCGENTLLKELYEIPAGLVVLCPGLEIPAGLRETLGKAGAQIDDDGLVHITDDIMASEATTNDRIFLAGMV…	I	A6	424	d__Archaea;p__Thermoplasmatota;c__Thermoplasmata;o__Methanomassiliicoccales;f__UBA472;g__MVRC01;s__MVRC01 sp002067865	GB_GCA_002067865.1
PIXU01000246.1_12	MATETETEAEAEVEKKKEMEKEKPGVIEEEATRNLMDSIKGTVENSLLEKIEEKEVDVVPEALVIGGGIAGMYAALDIADAGFKVHLVERTPSIGGHMAQLDKTFPTLDCSACILTPRLVDVGVHPNINLMSLSEVIGVEGSVGNFKVKVLKHAKYVDEAKCTGCMMCEEACRLKNRFPNEFDLGLMKRAPIYRPFPFAIPAAYTIDKEHCLMLTKGKCGKATLESTLEAVKKKDRGEEVTKDEAPPCVIACGPNCIHHDMQDEVVELNVGGIIVATGYDIIDPTVAAEYKYGVYPNVITGLEFERYSSASGPTFGKIIVPGTNKEPKDAIFISCVGSRNKQTGYEYCSRVCCMYLAKQAHLLQEKVPDCNITVCYQDVRAFGKGFEEFYDRVKGEGLN…	I	A6	548	d__Archaea;p__Halobacteriota;c__Syntropharchaeia;o__ANME-1;f__ANME-1;g__QEXZ01;s__QEXZ01 sp003601795	GB_GCA_003601795.1
JAIORD010000021.1_9	MRIGVYICHCGLNIASVINMDALHEKVEQMEGVELVKDIQFMCSDVGQDALMDDIEEHDIDRVLVAACTPKLHENTFKKVLERAGLNTYLLEIVNIREQCSWVHMDHHDMATQKAFDLIKMGVAKLSLLEPLQIRKTKANKDVLVIGGGVAGIEAALTLADSGTHVYMVEKEPTIGGKMALLNEVFPTNDCSICVLAPKMTDVQNHPNIDLFTYSEIKDISGSVGNFKVKGIQNPRYVIIDNCKGCIDECSRVCPVDISNPFDSGLGKTKAINMPIPQAIPQTAFINSDYCVGCGLCKQACPADAIDFNMKAEEFTFTVGAVIVATGYQGFDAKRKEEYGYGVFPDVLTNMELERLLNASGPTRGKVVVPSTKETPKKVAFIQCVGSRDETVGNPYCSR…	I	A2-1	787	d__Archaea;p__Halobacteriota;c__Methanosarcinia;o__Methanosarcinales;f__Methanosarcinaceae;g__Methanococcoides;s__Methanococcoides sp021108275	GB_GCA_021108275.1
JAEYQZ010000048.1_2	MAEEKKVETSEEPKIGVYVCHCGINIGGVVDVKAVSDYAATLPNVVVSEEYKYFCSDPGQEKIQKDIKEKGLNRVVVAACSPRLHEPTFRRCVKEAGLNPFLFEFANLREHDSWVHMDEPEAATEKAKDLTRMAVAKARLLEPLTAEKVSVTNTAMVIGGGVAGIQSALDLADMGFKTYLVEKNPTIGGRMAQLDKTFPTLDCSMCILAPKMVDAGKHENIELLSYSEVKDVEGYIGNFKVTVERKPRYVDEDLCVGCGSCVDVCPIEIPNYFDEGIGMVKAAYIPFPQAVPLLATIDKDYCIECGLCDQICERGAVKHDQQPEEVELDIGTIIVATGYDQFDANEKLEYGYADNANVITGLEIERMINASGPTEGHVLKPSDGKHPKSVAFILCVGSR…	I	A1	663	d__Archaea;p__Methanobacteriota;c__Methanobacteria;o__Methanobacteriales;f__Methanobacteriaceae;g__Methanobacterium_D;s__Methanobacterium_D sp023409695	GB_GCA_023409695.1
NZ_AXDV01000087.1_1	MSENQEPRIGVFICHCGTNIAGSIDIQAVKDYATTLPNVIVADEYQYMCSTPGQSKIIDAIKEHNLTGIVVAACSPRLHEPTFRVATAEGGLNKFRFEMANIREHNSWVHMHDWDLATSKAKDQVRIAVAKARLLEDLEPKEVPVEHAAMVVGAGVGGIQAALDLANAGIKTYLVEQTPTIGGRMSQLDKTFPTLDCSQCILTPKMVDAGRHPNIILRTYHEVENVEGYIGNFEITLRKKARGTRNEAEMKADGVTGSGCNGCGDCATVCPVIKPNPFEFGMAPRKAIYIYHAQVMPLQYTIDYDACVKCGLCVDACGVEKNAIDLHMVDTFEKIKVGCCILATGYDLIPIEDKREWGYKRYENVITGLEFERLICASGPTGGHMIRPSDGATPLKVGF…	I	A1-C	548	d__Archaea;p__Halobacteriota;c__Methanomicrobia;o__Methanomicrobiales;f__Methanomicrobiaceae;g__Methanolacinia;s__Methanolacinia paynteri	RS_GCF_000784355.1
JACTUA010000008.1_49	MVEVAVIGGGIAGIQAALEIADHGIRVHLIEREPSIGGHMAQLDKTFPTNDCSMCILSPKMNDVARHPLIVLHTCTEVTSVEGEPGSYRLTLVAKPRFIDSELCNGCGECVIICPVEVYNRFDAGIGVRKAIYKPHSQAVPDLVIKDAEHCIECGLCYDVCDLDAIRKEEEERTFEIEVASIVIATGYSVFDARKKGGLGYLTVPDVITSLELERMINAGGPTGGKVVRLSTGRVPKSVVFVQCVGSRDTSIDRPWCSCVCCMAAIKNAILLKEKDPGMEVTICHNDIRAYGKGYEEYFNRAERMGVRFLKGLPGEVWSDGRGPALQVENTETQKIEILHPDLVILSVGIGPGEGTCQVAGILGIPLEKSGFARPLDDKLGPFLTRRPGIYLAGTATAP…	I	A6	424	d__Archaea;p__Halobacteriota;c__Methanomicrobia;o__Methanomicrobiales;f__JACTUA01;g__JACTUA01;s__JACTUA01 sp015660865	GB_GCA_015660865.1
DSCO01000040.1_30	MASETETEVEVKTEEPLGVSEVVTEKKEPRGVSEAATRNLMQSIKGKVEAACLGKVEEKEVEIIPETMVIGGGIAGMYAAIDMADAGFKVHLVERTPTIGGHMAQLDKTFPTLDCSACILTPRMVDVSKHKNINLMSYSEVVGVEGSLGNFTVKVKRKPRYVVEETCTGCALCEEACRFAGKWPNEFDENLGKRGSIYRPFPQAIPAVYCVDPERCQMVKKGKCGKATIESVRAYLKEGKEDVEVPPCVAICGAKSIDFDMEERIEEYKVGTIIVATGYDILDPKEMPEYRYGKLPNVITGLEFERYSNAAGPTFGKVIVKGVDRLPKDAVFISCVGSRNKQTGHEYCSRVCCMYIAKQAHLLGEKVPDCNITVLYQDVRAFGKGFEEFYDRVKGEGLN…	I	A6	549	d__Archaea;p__Halobacteriota;c__Syntropharchaeia;o__ANME-1;f__ANME-1;g__JACGMN01;s__JACGMN01 sp011049045	GB_GCA_011049045.1
NC_013665.1_2024	MRPATGVFICHCGDNIAGAVDIGRLKRAARAEGAECVEDYPYLCSAEGQALIKGRIREMGLERVVIASCSPIVHERTFRDCVKDAGLSPYLLDIANIREQCAWVPSEDPTARAIDQVRSSIYGIREARPLDNITITSEKSVIVVGGGIAGMTSALALAKQGIEVHLIEASPTIGGNMVKIGKVFSPDRLTEECAMCSLAPIMSEVARNKRIHIRTLSRIASIKGHAGDLTVTLASEPRHIDPKKCMSCGKCAQACPVTVKDEWNAMLSKRKAAYRPFPQAVPSSYTIDDKACKKCGSCVKACGAGAIDLSAEGTVETLHAGAVIVATGHREMDPTAKYEFGYGKYEGVYTQTELARLLAVNGPTSGRLEDPATGMAPRRIVMVQCVGSRDEKPGSIPYC…	I	A2-1	787	d__Archaea;p__Halobacteriota;c__Methanocellia;o__Methanocellales;f__Methanocellaceae;g__Methanocella;s__Methanocella paludicola	RS_GCF_000011005.1
CAKVFS010000005.1_67	MAEEKRDNNEELRIGVYVCHCGVNVGGVVDCPDVAEYASTLPDVVVAKDYKYMCSDPGQLMIQEDIKAHNLNRVVVAACSPRLHEPTFRRCVEEAGLNKFLFEFANLREQDSWVHMNEPEAATEKAKDLTRMAVAKARLLEPLEATKVAVDNKALVIGGGVCGIQTALDLGDMGFKTYMVERHPTIGGRMGQLDKTFPTLDCSMCILAPKMVDVSKHENIELITYAEVKQVDGYIGNFHVTVGKKARYVIEEDCTGCGSCVEACPIEIPNYYDEGVGMVKAAYIPFPQAVPLCATIDKDYCIGCMLCDQACERGAIDHNQQPSEIKLDVGTIIAATGYDPFDPSGIYQYGYGRFTNVITGMEIERMINASGPTGGHVVKPSDGKEPERVAFIHCVGSRD…	I	A1	663	d__Archaea;p__Methanobacteriota;c__Methanobacteria;o__Methanobacteriales;f__Methanobacteriaceae;g__Methanobrevibacter_A;s__Methanobrevibacter_A sp934746965	GB_GCA_934746965.1
NC_007955.1_590	MRIGVYICHCGLNIASVINMDALHEKVEQMKGVELVKDIQFMCSDVGQDALMDDIEEHDIDRVLVAACTPKLHENTFKKVLERAGLNTYLLEIVNIREQCSWVHMDHHDMATQKAFDLIKMGVAKLSLLEPLRIRKIKANKDVLVIGGGVAGIEAALTLADSGTHVYMVEKEPTIGGKMALLNEVFPTNDCSICVLAPKMTDVQNHTNIDLFTYSEIKDISGSVGNFTVKGIQNPRYVIIDNCKGCIDECARVCPVDISNPFDSGLGKTKAINMPIPQAIPQTAFINSDYCVGCGLCKQACPADAIDFNMKAEEFTFTVGAVIVATGYQGFDAKRKEEYGYGVFPDVLTNMELERLLNASGPTRGKVVVPSTKETPKKVAFIQCVGSRDETVGNPYCSR…	I	A2-1	787	d__Archaea;p__Halobacteriota;c__Methanosarcinia;o__Methanosarcinales;f__Methanosarcinaceae;g__Methanococcoides;s__Methanococcoides burtonii	RS_GCF_000013725.1
MVRC01000011.1_40	MTVLTPPTHSSIEAPKGVAVFICGCRGKVSSKIRLETLLEEALKHPSVGSVEIMEECCCPEDMDRMRLSLSTDEVDRFLVAGCSWHSCRTKFEKLAESSGLDSSLVEVCNIKEHCALVHEPKQAEEKAMRLLKVSLARCDSLQPTPRLRPRTVNRTILIIGNGSTALTAAREAFALGHETMIVCPGDELFRTGEEGAIGLDDANVNKFLKDAEGKVTLSTSSVLRSLEGAPGEFRAVIDTPLGDTEINAGAVILAMDEEPAENPLASIFGDKAMTQEELERRLNSNSKMPGDVVMLAMDMKGESAFDPMSTHEAVHNALFLRTLNPRTRSTIITREVFALGQCEAGYRKSMEAGTRIVRSDGFPEVLEDRLVVKDPVLGEDVAIPYDLVVLDNVRTLPD…	I	A12	550	d__Archaea;p__Thermoplasmatota;c__Thermoplasmata;o__Methanomassiliicoccales;f__UBA472;g__MVRC01;s__MVRC01 sp002067865	GB_GCA_002067865.1
NC_008553.1_1644	MRIGVYICHCGLNIAATLDVEELRRFAETLPNVVVARDIQFTCSDAGQNTIKSDIAELKLDAVVVAACSPRLHEPTFRRTITEAGLNQYMLEMANIREQCSWVHMDSPALATQKAKDLIAMAVAKASLLRPLETESVPVSRDVLVIGGGVAGISAALDLANAGLRVYLVERRPTIGGYMALLTDVFPTNDCSICVLAPKMAEVYANPMIKLMTYSEILAIEGTVGHFRVTGVTKPRYVDPTLCKGCINECSSACPVEVPNEYDFGLGKRKAIYMAIPQSVPLVACIDTNACIGCGLCAEACPADAVKYDQQAEEFKLDVGAIVVATGWQPFDASRKEEYGFGRYRDVVTTLQIERMLNAAGPTRGDIVRPSTGEIVRSVAFIQCVGSRDQTVGNPYCSR…	I	A2-1	787	d__Archaea;p__Halobacteriota;c__Methanosarcinia;o__Methanotrichales;f__Methanotrichaceae;g__Methanothrix_B;s__Methanothrix_B thermoacetophila	RS_GCF_000014945.1
NC_009515.1_1330	MAEEKRDNNEELRIGVYVCHCGVNVGGVVDCPDVAEYAGNLPDVVVAKDYKYMCSDPGQLMIQEDIKEHNLNRVVVAACSPRLHEPTFRRCVEEAGLNKFLFEFANLREQDSWVHMSEPEAATEKAKDLTRMAVAKARLLEPLEATKVAVDNKALVIGGGVCGIQTALDLGDMGFKTYMVERHPTIGGRMGQLDKTFPTLDCSMCILAPKMVDVSKHENIELITYAEVKQVDGYIGNFHVTVGKKARYVIEEDCTGCGSCVEACPIEIPNYYDEGVGMVKAAYIPFPQAVPLCATIDKDYCIECMLCDQACERGAIDHNQQPSEIKLDVGTIIAATGYDPFDPSGIYQYGYGRYSNVITGMEIERMINASGPTGGHVVKPSDGKEPERVAFIHCVGSRD…	I	A1	663	d__Archaea;p__Methanobacteriota;c__Methanobacteria;o__Methanobacteriales;f__Methanobacteriaceae;g__Methanobrevibacter_A;s__Methanobrevibacter_A smithii	RS_GCF_000016525.1
JACXTP010000027.1_2	MTDPPPTHAPIPEAKGMAVFLCRCQGTVSEKVDLDALMEWLLSHPRVRSVDVMDECCRDEDKDRMLLALRSGEVDRMLIAGCSYKLLSERMFQVARGGGIDPYMVEICNLKEQCALVHDKGSTQSKAERLLDISLQRCLSMQVPPHSEGAPASRTIMVLGGGHSACVAAKEAYLLKHEVIMVNASDHIADEAHGEEMINLEEGSFEQFLGQAGDAITVLNDTRLTDLRGHPGRFQAVLDTPLGETELSIGAVVVALDLQDAPNPLAERYHGEIQTQHDLGEALRAGSAIPRHVVMLAMDEVGESAFDPLSTHEAVHNALFLRSTRPKCTVTMITREVFAFGQCEAGYNKAMETGVRVLRSDRLPKQEGKELIVSDIHLGGEVSIPFDLLVLDNATAIPD…	I	A12	551	d__Archaea;p__Thermoplasmatota;c__Thermoplasmata;o__Methanomassiliicoccales;f__UBA472;g__JACXTP01;s__JACXTP01 sp016919625	GB_GCA_016919625.1
NC_009464.1_2794	MKRGKAGVFICHCGDNISGTVDIGAVKRAMELEGADCVEDFPYMCSIAGQALIHEKARAIGLDRIVVAACSPGVHERTFQACASEAGINPYLVDIANIREQCSWVPGENQTGRAIDIIRSSLYAVRQKQPLDKASIKVRKSVLVIGGGISGITASLALARHGIKVYLAEKATTIGGNMVKIGKVFSPDRLTEECALCSLAPLMGEVARNDRINIMTQSRVTDLRGHPGDFRVTIETGPVFIDPDKCVSCGKCSAACSVRVPDEWNAGLSSRKAVYKPFAQAVPGTYSIDPDACKRCGKCARECDARAINLNRKARKKTLRAGAIIVATGHREMDPSGKHELGYGQFPDVLTQTELARLLAINGPTKGRLEVPSTGKRPRRIVMVQCVGSRDEKPGSIPY…	I	A2-1	787	d__Archaea;p__Halobacteriota;c__Methanocellia;o__Methanocellales;f__Methanocellaceae;g__Methanocella_A;s__Methanocella_A arvoryzae	RS_GCF_000063445.1
NZ_AQXV01000051.1_9	MNYKIGDNMEEPRIGVYVCHCGVNIGGTVDCPDVTEFAKTLKNVVVARDYKYMCADPGQEMIKKDIKEHNLNRVVVAACSPRLHEPTFRRCVAEAGLNPFLFEFANIREHCSWVHMHEKEKATEKAKDLVRMAVAKARLLEPLEFIKVGVTQRALVIGGGVAGIQTALDLGDMGFETILVEKTPSVGGRMAQLDKTFPTNDCSICILAPKMVDVAKHPNVKLYAYSEVVDVQGYVGNFKVKIMKKARYIDETKCTGCGQCSEVCPIDVPNEFDMGIGMRKAIYKPFPQAVPAKYTIDKEHCIECGLCAKVCGPNAIDFDQEPEIIEAEVGTIICAIGYDAFDPTVREEYGYGVYDNVVTALELERMINASGPTGGKVIRLSDGQKPKRIAFIQCVGSRD…	I	A1	663	d__Archaea;p__Methanobacteriota;c__Methanococci;o__Methanococcales;f__Methanococcaceae;g__Methanothermococcus;s__Methanothermococcus thermolithotrophicus	RS_GCF_000376965.1
JAEYSH010000134.1_2	MAEEKNVQETTEEPKIGVYVCHCGINIGGVVDIEAVKDYAATLPNVVVSEEYKYFCSDPGQEMIQKDIKEKGLNRVVVAACSPRLHEPTFRRCVQEAGLNPFLFEFANLREHDSWVHMNEPEAATEKAKDLTRMAVAKARLLEALESSKVSVTDSALVIGGGVAGIQSALDLADMGFKTYLVEKQPTIGGRMAQLDKTFPTLDCSMCILAPKMVDAGKHENIELISYAEVKDVEGYIGNFKVTIEKKPRYVDEESCVGCGSCVDVCPIEIPNYFDEGIGMVKAAYIPFPQAVPLLATIDKDYCIECNLCDQICERGAIQHDQQPEDVEIEVGTIIVATGYDQFDANEKLEYGYADNSNVITGLEIERQINASGPTEGKILKPSDGQKPKSMAFILCVGS…	I	A1-C	551	d__Archaea;p__Methanobacteriota;c__Methanobacteria;o__Methanobacteriales;f__Methanobacteriaceae;g__Methanobacterium_D;s__Methanobacterium_D sp023434825	GB_GCA_023434825.1
JAJFUR010000072.1_5	MTRNGDILIIGAGIGGIQASHLLSKAGHQVHLVEKTAHIGGTSIKFEDVFPNLECATCMLSPLEQELLQDPNVHLLTLTEVAGLEGGPGDFTVRLRQRARYVNLENCIGCGACYDACPVSAINEFEEGLSQRKAICIPCAGTLPNVPRIDKEVCIRFKGQECVACQQACMFEAVEYGQEDRDIELKVGAVLVAVGSGTMDVRELPHLSYGVHPGVFTSLELERLNASNGPTEGKIQLRDGRAPNRVALVHCVGRRERTLCSGVCCRYLLKFRHYLRHKLPCAEVLEFHGDLCLPNKGDQRFLGEMAPDGEGLVRAEVVRIEVEGDYLKVIHRRDGREAIETVDMVVLSPALTPPKGATELARTLGVALADDGFFVVNGVASSRPGILILGGASGPKDIR…	I	A6	424	d__Archaea;p__Thermoplasmatota;c__Thermoplasmata;o__Methanomassiliicoccales;f__UBA472;g__UBA472;s__UBA472 sp021372335	GB_GCA_021372335.1
NC_015574.1_48	MKGMENQKRIGVFICHCGDNISRSIDMKRLKDAIIDEDVVGVDENSYLCSVNGEKLMQDRIKSLDLDGAVVAACSPEVHEQKFRKCAETAGINRYMVDVANIREQCAWITKDPDPTLRAIDTVKSSIRAMKHGKPRYNIDLNVVKSALVIGGGISGITTALSLARQNIKVYLLEKSPTIGGNMVRIGKVFSADTLSEECAMCSLGPIMSEVAEHPNIEVLTLSQVTEVTGHAGDFKVKLSTGPFMVDPDKCTSCGECSKACNVEVPDEWNANLSTRKAVYRPFPQAVPGSYTIDGNSCVKCGACMELCSAGAINLDNKADNATINVGSVIIATGYQELDPTGKEEFGYGVDEDVITQMELARMLAVNGPTSGKILTPSTGEKPRRIVMVQCVGSRDRKA…	I	A2-1	787	d__Archaea;p__Methanobacteriota;c__Methanobacteria;o__Methanobacteriales;f__Methanobacteriaceae;g__Methanobacterium_C;s__Methanobacterium_C paludis	RS_GCF_000214725.1
NZ_JQJK01000009.1_207	MAEEKKVETSEEPRIGVYVCHCGINIGGVVDVVAVRDYAATLPNVVVAEEYKYFCSDPGQEKIQKDIKEKGLNRVVVAACSPRLHEPTFRRCVSEAGLNPFLFEFANLREHDSWVHMDEPEAATEKAKDLTRMAIAKARLLEPLTAEKVSVTNTAMVIGGGVAGIQSALDLADMGFKTYLVEKNPTIGGRMAQLDKTFPTLDCSMCILAPKMVDAGKHENIELLAYSEVKDVDGYIGNFKVTVERKPRYVDEDLCVGCGSCVDVCPIEIPNYFDEGIGMVKAAYIPFPQAVPLLATIDKDYCIECGLCDQICERGAVQHDQVAEEVELDIGTIIVATGYDQFDANEKLEYGYADNANVITGLEIERMINASGPTEGHVLKPSDGKHPKSVAFILCVGSR…	I	A1	663	d__Archaea;p__Methanobacteriota;c__Methanobacteria;o__Methanobacteriales;f__Methanobacteriaceae;g__Methanobacterium_D;s__Methanobacterium_D veterum	RS_GCF_000745485.1
NC_014002.1_410	MNDSKKPSGIFICHCGGNISDNIDIKKLKDSFPDCKVFDYEYLCSNRGQQYLKDEIENSGLERVVVGACTPAKHENLFKKCASQCGINQEFLRVVNLREQCSWVHTDSDRATHKAFSMLNSSMLRLFRAQPVEQYSLPINPDALVIGGGIAGINAALNLANSGVHTYLVEKETTIGGNAAKIGKIFSPEKLVEECAMCSLSPLMNEVASHPKIELLTDCEIRNIDSITGNFQVSITQNPRYVTDKCVCCGKCAAVCPVVTENEFNCGSKDKKAVSIKFAQAVPQIYSINPEHCIELKGGRCGKCREVCNVDAIDFSQQDKHIEIQVGAIIAATGFGEYDPSSKPQYGYGRFPNVLTQMELARILGVNGPTQGKLLRPSDAKRPKNVVMIQCVGSRDEKS…	I	A2-1	766	d__Archaea;p__Halobacteriota;c__Methanosarcinia;o__Methanosarcinales;f__Methanosarcinaceae;g__Methanohalophilus;s__Methanohalophilus mahii	RS_GCF_000025865.1
CABMDX010000167.1_5	MPIGVYVCHCGLNIAGVLNVQELKSFAEKLPDVLIARDLQFSCSDIGQEQIQKDIAEYKLDRIVVAACSPRLHEPTFRRAIAKAGLNPYMLEMANIREQCSWVHMDQPAMATEKAKDLISMAVAKAALLRPLEPESIPVSKEVLVVGGGVAGIAAALDLADAGHHVYLVERRPTIGGYMALLTDVFPTNDCSICVLGPKMSEVFNHPDITLITYAEILGVEGSVGNFTVSGHRRARYVDEKLCKGCINECSNVCPVEVPNEYDFGIGKRKAIYVPYPQAVPLAACVDAQACIGCNRCIEACPAKAVKLDQEPEDFKLNVGAIIVATGWQPFDATRKEEYGFGRYRDVITTLQMERMLNASGPTKGEVVRPSTGEVAASIAFLQCVGSRDSSVGNIYCSR…	I	A1-C	551	d__Archaea;p__Halobacteriota;c__Methanosarcinia;o__Methanotrichales;f__Methanotrichaceae;g__Methanothrix;s__Methanothrix sp902385025	GB_GCA_902385025.1
NC_019977.1_1048	MRIGVYICHCGLNIAHVINVHSLQEKVSKLKDVVLVKDLQFMCSDSGQDSIAEDIKAHDLDHILVAACSPKLHEPTFRRVLQKAGLNKYMLEMVNIREQCSWVHMAEPQLATQKAFDLIRMGLARLKLLDPLQIKTVTANKSVLIIGGGVAGIEAALTLADSGYHVHMVEKEPTIGGKMALLNEVFPTNDCSICVLAPKMTDVQQHPSVDLMTMAEVSEVRGFAGNFQVTVTKKPRYVIEDRCKGCVDECSRVCPVEMANRFDMGMGRTKAINMPIPQAVPQVAYIDSDYCVGCGLCMQACPADAIDYNMKEETISIKVGAIILASGYKIFDAARKEEYGYGVYPDVITNMELERLLNASGPTRGKVLVPSTRQIPKKVAFIQCVGSRDETVGNPYCSR…	I	A2-1	787	d__Archaea;p__Halobacteriota;c__Methanosarcinia;o__Methanosarcinales;f__Methanosarcinaceae;g__Methanomethylovorans;s__Methanomethylovorans hollandica	RS_GCF_000328665.1
NZ_LMVM01000040.1_76	MAEEKKVETSEEPRIGVYVCHCGINIGGVVDVVAVRDYAATLPNVVVAEEYKYFCSDPGQEKIQKDIKEKGLNRVVVAACSPRLHEPTFRRCVSEAGLNPFLFEFANLREHDSWVHMDEPEAATEKAKDLTRMAVAKARLLEPLEAETVSVTNTAMVIGGGVAGIQSALDLADMGFKTYLVEKNPTIGGRMAQLDKTFPTLDCSMCILAPKMVDAGKHENIELLAYSEVKDVDGYIGNFKVTVERKPRYVDEDLCVGCGSCVDVCPIEIPNYFDEGIGMVKAAYIPFPQAVPLLATIDKDYCIECGLCDQICERGAVQHDQVAEEVELDIGTIIVATGYDQFDANEKLEYGYADNANVITGLEIERMINASGPTEGHVLKPSDGKHPKSVAFILCVGSR…	I	A1	663	d__Archaea;p__Methanobacteriota;c__Methanobacteria;o__Methanobacteriales;f__Methanobacteriaceae;g__Methanobacterium_D;s__Methanobacterium_D bryantii	RS_GCF_002287175.1
CABGHH010000069.1_5	MRSFDALVVGGGVSGIRAILDLAEMNYKVCLVEKDHYIGGKVAKITKTFPNLENPREDLVSEMKELESNPNIELMTNTRVLGCDGSLNNFSAKVLHKARFVNDSCDACGKCSEVCPEDVPNAFNGNLDNRKAIYIPFSQAVPNLYAIDEDACTKCEECVKVCPKDAIDLSIKDIEEDIGAKTVILSTGYDLFEPEGLYGYGDYKDVITSMQLIRMSDTEGPTKGKIIRPSNGEEVKDVGFILCVGSRDVNYNPYCSNYCCTFTIKNALELKEKDPSRNVYVIYMDIRTPFKGAEELYRRARESGVKFLRGRPATVKEDDGKIKVSFFENFIDKELELNLDLLVLAEASLPSKDSKELAKLFGIDTDDYGFFAEKNSRLAPLKTKNKGILICGCAQGLKD…	I	A6	424	d__Archaea;p__Halobacteriota;c__Methanoliparia;o__Methanoliparales;f__Methanoliparaceae;g__Methanolliviera;s__Methanolliviera sp902158745	GB_GCA_902158745.1
NZ_CP081485.1_913	MAEEKRDNNEELRIGVYVCHCGVNVGGVVDCPDVAEYAGNLPDVVVAKDYKYMCSDPGQLMIQEDIKEHNLNRVVVAACSPRLHEPTFRRCVEEAGLNKFLFEFANLREQDSWVHMAEPEAATEKAKDLTRMAVAKARLLEPLEATKVAVDNKALVIGGGVCGIQTALDLGDMGFKTYMVERHPTIGGRMGQLDKTFPTLDCSMCILAPKMVDVSKHENIELITYAEVKQVDGYIGNFHVTVGKKARYVIEEDCTGCGSCVEACPIEIPNYYDEGVGMVKAAYIPFPQAVPLCATIDKDYCIECMLCDQACERGAIDHNQQPSEIKLDVGTIIAATGYDPFDPSGIYQYGYGRFSNVITGMEIERMINASGPTGGHVVKPSDGKEPERVAFIHCVGSRD…	I	A1	663	d__Archaea;p__Methanobacteriota;c__Methanobacteria;o__Methanobacteriales;f__Methanobacteriaceae;g__Methanobrevibacter_A;s__Methanobrevibacter_A smithii_A	RS_GCF_023617305.1
NZ_MBKP01000009.1_1	MRIGIYICHCGLNIAHTINVNSLRDKVSKLDGVAVAKDIQFMCSDSGQDSIVQDIKEHDLNHILVAACSPHLHEQTFKRVLEKAGLNPFMLEMVNIREQCSWVHMEDPQMATQKAFDLIRMGIARLKLLDPLQIKKVSVTKDVLVIGGGVAGIEAALTLANSGYHVFMVEKEPTIGGKMALLNEVFPTNDCSICVLAPKMTDVNQHPNIDLITLAEVTEVTGPVGNFHVTVTAKPRYVIEDKCKGCVDECGRVCPVEIPNRFDFGLGKTKAINMPIPQAVPQVVYIDSEFCVGCGLCKQACPADAVDYHQKEEKLEFTVGAIILATGYSHFDASRKQEYGYGIYPDVITNMELERLLNASGPTRGKVLSPSTMEIPKKVAFIQCVGSRDEQVGNPYCSR…	I	A2-1	787	d__Archaea;p__Halobacteriota;c__Methanosarcinia;o__Methanosarcinales;f__Methanosarcinaceae;g__Methanolobus;s__Methanolobus psychrotolerans	RS_GCF_002243045.1
CAIJED010000088.1_7	MPEVVVIGGGVTGIQASLDLANHGITVHLIERQPSIGGHMSQLDKTFPTNDCSMCILSPKMVDVIRHPGIRVYSCSEVERVEGEEGDFSVTIRKNPRYIREDLCNGCGDCIQVCPVEVYNEFDAGVGTRKAIYKPNPQSIPDIVIKDPVHCVECGLCYDACLLDAVKKKEEPVLIEVHASSIIVATGYSVFDPGRKKQLRYLEYPDVITTLEFERLINASGPTGGQIRRLSDGKKPKSVVFVQCVGSRDMSIDRPWCSCVCCMASIKNAILLLEKSPETDVTICYMDIRSYGKGYEEFRERAEAAGVKFLRGIPGEVSGDRGAMSLIVENSETGEVKDLKPELIVLAVGIGPSLQADEISEKLGISREASGFFKSLHDAMDIVKTNRPGIYIAGTAVAP…	I	A6	424	d__Archaea;p__Halobacteriota;c__Methanomicrobia;o__Methanomicrobiales;f__Methanoregulaceae;g__CAIKOD01;s__CAIKOD01 sp903819595	GB_GCA_903819595.1
JACUTR010000070.1_1	PETVVIGGGITGMYAALDIANAGYKVHLVERTPTIGGHMLQFDKTFPTLDCAACILTPRMVDVGQHPNIDLLSYSEVEEVGGSIGNFTVKVRRKPRYVVEKDPVTGAIVCTGCGLCADACRMQKIPNEFNLGLGKRSAIYFPMPQAVPACYTVDPENCIMLTKGKCGKATLESTREAIKRIKSGEVTREEVKDEIPLCVATCGPNCIDFDMKDEIVDLNVGTIIVATGTDVIDPMLMPEYKYGVYPNVIHGLEMERLLAPNGPTQGKVIINGKEPKDIVFIQCAGSRNKQTGYEYCSRVCCMYSIKHAHLIKERIHDANLSILYQDIRAYGKAFEEFYDRIKGEGINFRRGLASEVYQKPGSDRVVVRGEDTMLGEPYELEADLVVLATGLRPADGVEK…	I	A6	552	d__Archaea;p__Halobacteriota;c__Syntropharchaeia;o__ANME-1;f__ANME-1;g__ANME-1-THS;s__ANME-1-THS sp014859735	GB_GCA_014859735.1
NZ_JAGSOI010000031.1_4	MRIGVYICHCGLNIASVINMDALHEKVEPMEGVELVRDIQFMCSDVGQDALMDDIEEHDIDRVLVAACTPKLHENTFKKVLERAGLNTYLLEIVNIREQCSWVHMDHHDMATQKAFDLIKMGVAKLSLLEPLQIRKTKANKDVLVIGGGVAGIEAALTLADSGTHVHMVEKEPTIGGKMALLNEVFPTNDCSICVLAPKMTDVQNHPNIDLFTYSEIKDISGSVGNFTVKGIQNPRYVIIDNCKGCIDECSRVCPVDISNPFDSGLGKTKAINMPIPQAIPQTAFINNDYCVGCGLCKQACPADAIDFNMKEEEFTFTVGAVIVATGYQGFDAKRKEEYGYGVFPDVLTNMELERLLNASGPTRGKVVVPSTKVTPKKVAFIQCVGSRDETVGNPYCSR…	I	A2-1	787	d__Archaea;p__Halobacteriota;c__Methanosarcinia;o__Methanosarcinales;f__Methanosarcinaceae;g__Methanococcoides;s__Methanococcoides seepicolus	RS_GCF_023684405.1
SUTM01000029.1_2	MAEEKRDNNEELRIGVYVCHCGVNIGGVVDCPDVAEYAKTLPNVVYATDYKYMCSDPGQAMIQEDIKEKNLNRIVVAACSPRLHEPTFRRCVEEAGLNKFLFEFANLREQDSWVHMSQPEEATAKAKDLTRMAVAKARLLEPLEATKVAVDNKALVIGGGVSGIQTALDLGDMGFKTYMVERNPTIGGRMGQLDKTFPTLDCSMCILAPKMVDCAKHENIELISYAEVKEVDGYIGNFNVKVEKKPRYVDEALCTGCGQCQEACPIEIPNYYDEGVGMVKAAYIPFPQAVPLCATIDKDYCIECNLCVQACGPEAIDHNQQPETIELEVGTIVAAIGYDPFDPSGIYQYGYGRFSNVITAMEIERMINASGPTGGHVIKPSDGIEPERVAFIHCVGSRD…	I	A1	664	d__Archaea;p__Methanobacteriota;c__Methanobacteria;o__Methanobacteriales;f__Methanobacteriaceae;g__Methanobrevibacter_A;s__Methanobrevibacter_A sp015062935	GB_GCA_015062935.1
CAIULN010000085.1_25	MGDVVVIGAGIAGIQAALDLANHGIFVHLIEREPSIGGHMAQLDKTFPTNDCSMCILSPKMAEVAHHKNIRIYTCAQVEAIEGTVGNFTVMVKKHPRYIDESLCNGCGDCIQVCPVEVYNRFDAGIGVRRAIYKPQPQSVPDIVIKDADHCIECGLCYDICGLDAIKEKEEDTTIRIPAASIVVTTGYTVFDTCKKAQFGHLALPDVITSIELERMINASGPTGGRVMQLSNGATPGSVLFIQCVGSRDMSIDRPYCSCVCCMQAIKNAMLIKEKYPETEVSICYIDIRAYGKGYEEYFERAKSMGIRFLHGMPSDVLTDREGMIVQVEDTENGEVLVLHPDLVVLSVGIGPADGTIKIAERLGIPVEKTGFIKPVHDAVKTVATIRPGIYVAGTTTAP…	I	A6	424	d__Archaea;p__Halobacteriota;c__Methanomicrobia;o__Methanomicrobiales;f__Methanoregulaceae;g__MVRE01;s__MVRE01 sp903900025	GB_GCA_903900025.1
LKUD01000067.1_13	MSEVAVIGAGVAGIQAALDIANHGIKVHLIEREPSIGGHMAQLDKTFPTNDCSMCILSPKMVDAERHPLITIHTCTEVVGVEGEVGGFTVRLVRNPRYIDEEKCNGCGDCIGICPVEVYNRFDAGIGVRKAIYKPHAQIVPNVVIRDREHCIDCGLCYEICDRNAILHDDEDEIEERAITVASIVITTGYDTFNACGKPQYSYLRIPDVITSMELERMINASGPTGGAIRRLSNGEKPTHIAFIQCVGSRNTDRPYCSCVCCMYAIKNAILIKEKYPAMDVTICYMDIRAYGKGYEEYYARAEELGIRFLRGMPGEVRETPGGMEMQVENTETGDVESLHPDLIVLSVGLEPAQGAGEIAARLGIPVDENGFMQPANLKMAPVKTIKPGIYIAGTATAP…	I	A6	425	d__Archaea;p__Halobacteriota;c__Methanomicrobia;o__Methanomicrobiales;f__Methanomicrobiaceae;g__LKUD01;s__LKUD01 sp001412355	GB_GCA_001412355.1
JAFUHT010000011.1_34	MAEEKRDNNEELRIGVYVCHCGVNIGGVVDCPEVAEYAKTLPNVVYATDYKYMCSDPGQAMIQEDIKEKNLNRIVVAACSPRLHEPTFRRCVEEAGLNKFLFEFANLREQDSWVHMNEPEAATEKAKDLTRMAVAKARLLEPLEATKVAVDNKALVIGGGVAGIQTALDLGDMGFKTYMVERNPTIGGRMGQLDKTFPTLDCSMCILAPKMVDCAKHENIELISYAEVKEVDGYIGNFNVKVEKKARYVDEALCTGCGQCQEACPIEIPNYYDEGVGMVKAAYIPFPQAVPLCATIDKDYCIECNLCVQACGPEAIDHNQQPEIIELEVGTIVAAIGYDPFDPSGIYQYGYGRFSNVITAMEIERMINASGPTGGHVIKPSDGIEPKRVAFIHCVGSRD…	I	A1	664	d__Archaea;p__Methanobacteriota;c__Methanobacteria;o__Methanobacteriales;f__Methanobacteriaceae;g__Methanobrevibacter_A;s__Methanobrevibacter_A sp017468685	GB_GCA_017468685.1
JAKSHX010000109.1_1	MAENEEIRIGVYVCHCGVNVGGVVSCPEVAEYAATLPNVVVAKDYKYMCSDPGQTLIQDDIKEFGLNRIVVAACSPRLHEPTFRRCVEEAGLNKFLFEFANLREQDSWVHMNQPEEATAKAKDLTRMAVAKARLLEPLEASKVAVDNKCLVIGGGVAGIQSALDLADMGFKTYMVERNPTIGGRMGQLDKTFPTLDCSMCILAPKMVDVSKHENIELITYAEVTAVDGYIGNFTVTVNKKPRYVKEDDCTGCGQCQEICPIEIPNYYDEGVGMVKAAYIPFPQAVPLCATIDKNYCIDCGLCETVCGPDAIDREMEAEEIELKVGTIIAATGYDPYDPTEKYEYGYGRYTNVITAMEIERMINASGPTGGHVIKPSDGIEPKRVAFIHCVGSRDEQIGK…	I	A1-C	553	d__Archaea;p__Thermoplasmatota;c__Thermoplasmata;o__Methanomassiliicoccales;f__Methanomethylophilaceae;g__JAKSHX01;s__JAKSHX01 sp024399155	GB_GCA_024399155.1
DANY01000024.1_47	MADVAVIGAGVAGIQAALDLADHNIHVHLIEREPTIGGHMAQLDKTFPTNDCSMCILSPKMVEVARHPNVTIHTCSEVESVEGEVGNFRIRIRKHPRYIIESECNGCGDCTGICPVEVYNQFDAGIGVRKAIYKPHAQAVPDIVIKDKEHCIECGLCYDVCGKEAILAEDEERVIDIPAASIIVATGYRTFDARNKAHFRYLTIPDVITSLEFERMINASGPTGGNLKRLSNGKQPRSIAFVQCVGSRDIAAGRPYCSGVCCMYAMKNAMLIREKNPGIEVTIFYNDVRAYGKGYEEYYERARSLGVRFVRGFPGEVLEENDHLMMIAENTETREVETFHPDLVVLSVGLEPAGGAEAIGRMLGIPQDETGFFSVADQKTGPVLTVKPGIYVAGTATAP…	I	A6	425	d__Archaea;p__Halobacteriota;c__Methanomicrobia;o__Methanomicrobiales;f__Methanoculleaceae;g__Methanoculleus;s__Methanoculleus sp002501655	GB_GCA_002501655.1
NZ_CP017921.1_279	MNYTKKPSGIFICHCGGNISDNIDINQLKKSFPDSKVFDYEYLCSNRGQQYLKDEIENSGLERVVVGACTPAKHENLFKKCASQCGINQEFLKVVNLREQCSWVHTDSDRATQKAFSMLNSGMFRLFRAQPIEQESLPINPDGLVIGGGISGINAALNLANSGVHTYLVEKETTIGGNAAKIGKIFSPEKLVEECAMCSLSPLMNEIASHPNIELLTGCEIRNINSTTGNFQVSITQNPGYVTDKCVCCGKCAEVCPVVTENDFNCGSKDKKAISIKFAQAVPQIYSINPEHCIELKGGNCGRCREVCNVDAIDFSQQDKHIGIQVGAIIAATGFDEYDPSAKPQYGYGRFPNVTTQMELARILGVNGPTQGKLLRPSDAKKPKNVVMIQCVGSRDEKS…	I	A2-1	766	d__Archaea;p__Halobacteriota;c__Methanosarcinia;o__Methanosarcinales;f__Methanosarcinaceae;g__Methanohalophilus;s__Methanohalophilus halophilus	RS_GCF_001889405.1
DARA01000056.1_31	MADVAVIGAGVAGIQAALDIADHGIHVHLIEKSPSIGGHMAQLDKTFPTNDCSICILGPKMVSVARHPNVTIHTCTELESVRGEVGHFTIRIRRYPRYIDEKLCTSCGDCIAICPVEVYNSFDAGIGVRKAIYKPHLQSVPDIPVLDAGHCIECGLCYDVCGPDAILKVEEETQADIEVASIVVATGYGLFDPVKKAALGYHAIPDVITSLEFERMINAGGPTRGEVKRLSNGMRPESIVFVQCVGSRDITVDRPYCSGVCCMAAIKNAILIKEKYPDTGITICYIDIRAYGKGYEEYYERAKEMGIRFLRGIPGGVIMDDGGMTMQVEDTETADLETLRPDLVVLSVGMEPAPGTADLAERLGIPLEENGFIQPADQKLGPVLTIRPGIYVAGTATAP…	I	A6	425	d__Archaea;p__Halobacteriota;c__Methanomicrobia;o__Methanomicrobiales;f__Methanoculleaceae;g__UBA207;s__UBA207 sp002503135	GB_GCA_002503135.1
JAHKLT010000029.1_14	MAEENRDIKNEEPKVGVYVCHCGVNIGGVVDVAAVAEYAQTLPNVVIARDYKYYCSDPGQQIIQKDIKELGINRVVVAACSPRLHEPTFRRCVEEAGLNKFLFEFANLREHDSWVHMSQPEEATEKAKDLTRMAIAKARLLEPLEASKVDVENTSMVIGGGVAGIQSALDLADMGFKTYMIEKHPTIGGRMGQLDKTFPTLDCSMCILAPKMVDVSKHENIELITYAEVKEVDGYIGNFTVKVEKKPRYIKEDLCVGCGSCVEVCPIETPNYFDEGIGMVKAAYIPFPQAVPLCATIDKDYCIECNLCDQICERGAVDHDQQPETIELSVGTIVAATGYDPFDPSDIYQYGYGRFTNVITAMEIERMINASGPTEGHVIKPSDGKEPKRVAFIHCVGSR…	I	A1	664	d__Archaea;p__Methanobacteriota;c__Methanobacteria;o__Methanobacteriales;f__Methanobacteriaceae;g__JAHKLT01;s__JAHKLT01 sp020854915	GB_GCA_020854915.1
DAXW01000009.1_184	MADVVVIGAGVAGIQAALDLADHEVHVHLIEREPTIGGHMAQLDKTFPTNDCSMCILSPKMVEVARHRNVTIHTCSEVESVEGEVGNFTVRVRKHPRYIIESECNGCGDCTRICPVEVYNRFDAGIGVRKAIYKPHAQAVPDIVIKDQEHCIECGLCYDVCGREAILHEEEERVFDIPAASIVVTTGYTTFDARNKRQLRYLIIPDVITSLEFERMINASGPTGGKLRRLSNGKPPRSIAFVQCVGSRDLAAGRPYCSGVCCMYAMKNAMLVREKNPDVEVTIFYNDVRAYGKGYEEYYERARNLGVRFVRGFPGEVLEENDHLMMVAENTETREVETFHPDLVVLSVGIEPADGGEAIGRMLGIPRDDSGFFGVADQKVGPVLTVKPGIYVAGTATAP…	I	A6	425	d__Archaea;p__Halobacteriota;c__Methanomicrobia;o__Methanomicrobiales;f__Methanoculleaceae;g__Methanoculleus;s__Methanoculleus sp002506585	GB_GCA_002506585.1
JALFJX010000019.1_2	MAEEKRDNNEELRIGVYVCHCGVNVGGVVDCPTVAEYAKALPNVVHATDYKYMCSDPGQAMIQEDIKEKNLNRIVVAACSPRLHEPTFRRCVEEAGLNKFLFEFANLREQDSWVHMNEPEAATEKAKDLVRMAVAKARLLEPLEATKVAVDNKALVIGGGVCGIQTALDLGDMGFKTYMVERNPTIGGRMGQLDKTFPTLDCSMCILAPKMVDCAKHENIELISYAEVKEVDGYIGNFTVKVEKKARYVDEDLCTGCGACVEACPIEIPNYYDEGVGMVKAAYIPFPQAVPLCATIDKDYCIECMLCTQACGPDAIDHNQEATEIELEVGTIVAAIGYDPFDPSGIYQYGYGRYTNVITAMEIERMINASGPTGGHVIKPSDGIEPKRVAFIHCVGSRD…	I	A1	664	d__Archaea;p__Methanobacteriota;c__Methanobacteria;o__Methanobacteriales;f__Methanobacteriaceae;g__Methanobrevibacter_A;s__Methanobrevibacter_A sp022775905	GB_GCA_022775905.1
DAYL01000034.1_141	MTDVAVIGAGVSGIQAALDLAAHNIHVHLIEREPTIGGHMAQLDKTFPTNDCSMCILSPKMVEVARHPNVTIHTCSEVESVEGEVGNFRVRVRKHPRYIIEDECNGCGDCIQICPVEVYNRFDAGIGVRKAIYKPHTQAVPDIVVRDKEHCIECGLCYDVCGKEAILREDEERVIEIPAASIIVTTGYGTFDAGRKTQLRYLTIPDVITSLEFERMINASGPTGGKVKRLSNGRPPRSVAFVQCVGSRDLSIDRPYCSGVCCMSAMKNAMLIREKNPDIEVTIFYNDIRAYGKGYEEYYERARRLGVRFVRGFPGEVLEGDGRLMMVAENTETGEVETFYPDLVVLSVGLEPADGVEEISRMLGLPRDDSGFFGVADQKTGPVLTVKPGVYVAGTATAP…	I	A6	425	d__Archaea;p__Halobacteriota;c__Methanomicrobia;o__Methanomicrobiales;f__Methanoculleaceae;g__Methanoculleus;s__Methanoculleus sp002508705	GB_GCA_002508705.1
DYGR01000002.1_89	MQENKPTPNKEPASDNELQKSEPIPAKIGVYLCRCGGNISDVVDLQAVAESLKKENVTVNIQDYLCSSQGQGKIKNDIEKGRVDRVVLGSCSPKLHLETFRDMAKKAGLNPNLLEISNIREQASWVHDKAGVDSKVKGLMRGAIARMRSIEPLQPLTKNLVDRVLVVGGGIAGITAALELADDHEVILIEKQPYLGGHMMGLSKTFPTMDCSQCILTPKMVAAHNHPNITILTQTEVADVSGSPGDYTITLKHSPRYVDIEKCTSCSACSRKCPTGAIFLPFAQAVPQAYMIDMSKCSHCGACVKVCPRGAVNLDAKEEESTLSIGAVVIATGFEPFDLSAIEEYNYPAPNLLTAIEFEDMLSAKSKTGMRLQRADGTFPEKVAFVLCAGSRDFTGRGK…	I	A2-1	788	d__Archaea;p__Halobacteriota;c__Methanosarcinia;o__Methanosarcinales;f__Methanoperedenaceae;g__Methanoperedens;s__Methanoperedens nitroreducens_B	GB_GCA_020724545.1
JAKSHW010000078.1_1	MLGNRGISMTTKSALVIGGGIAGIQAALDLADRNIHVYMVDTLPTIGGTMCRLDKTFPTNDCSACILSPKMADAAGHPNVTLYSYADVVEVTGEAGNFTVKVNKKARYVDENSCTACGDCIAKCPTRGLSDPFEYGLSTRRAIYIPHAQAVPRKALIDPTSCKMILSGKCGVCAKVCGKQAIHYDDKDEIITLSVGSIIAATGFSVWDAKSASEYGYGRYPNVVTALEYERLMGAAGPFDGHIPIPSTVVKDKWGVPDKHNEATKGPQSIAWIQCCGSRSHKKKWKTYCSSVCCMYATKQAMITKEHGEVDEDIFFMDIRSYGKEFEAYMHRAEDEYGIHLHRGSRVSNVEEDPVTHKVTVNYTDKDNNGVSKEYDLVVLSIGLEAPEGAEDFAKVLGI…	I	A6+N	554	d__Archaea;p__Thermoplasmatota;c__Thermoplasmata;o__Methanomassiliicoccales;f__Methanomethylophilaceae;g__Methanomethylophilus;s__Methanomethylophilus sp024399195	GB_GCA_024399195.1
JALHSR010000207.1_28	MPIGVYICHCGLNIAGVLDIEKLSSYAEKLPDVVIARDIPFTCSDLGQEQIQKDIDEYKLDRVVVAACSPRLHEPTFRRAIAKAGLNPYMLEMANIREQCSWVHMEQPAMATQKAQDLIRMAVAKAALLKPLESETMPVSQEVLVIGGGVTGIQASLDLADAGFHIYLVERRPTIGGFMALLTDVFPTNDCSICVLAPKMSDVFNHPEITLITYAEILSIDGSVGNFTVTGIKKARYVDEKFCRGCINDCASVCPVEVPSEYDFGIGKRKAIYVPYPQAVPLVACVDTKSCIGCARCVEACSADAVKFEQEPQDFKFTVGAIIVATGWQAFDAARKEEYGFGRYKDVITTLQLERLLNSAGPTKGDVVRPSTGQIPQSIAFLQCVGSRDAAIGNIYCSR…	I	A2-1	788	d__Archaea;p__Halobacteriota;c__Methanosarcinia;o__Methanotrichales;f__Methanotrichaceae;g__JALHSR01;s__JALHSR01 sp022865315	GB_GCA_022865315.1
JAEXCH010000004.1_12	MTKSALVIGGGIAGIQASLDLADRDIHVYLVEKLPTIGGTMSRLDKTFPTNDCSACILSPKMADCIGHPNITTLTFHEVMKVDGKAGDFKVTVKKKARYVDPTSCTACGDCLGKCPSKGIPDEYEYGLSTRRAIYIPHAQAVPRVAIIDAANCRMIQDGKCGVCAKVCQKKAISYEDKDEEFQIEVGSIVAAPGFKVWNAAIATEYGYGRFKNVVTALEFERMMCASGPERGHITVPSSGEEPKKIAFIQCCGSRSEKPGWKKYCSSVCCMYATKQAMITKEHADVQEDIFFMDIRSYGKEFEAYIDRGQKEYGIKMHRSARVSNVDEDPETKKLTVNYTNSNGDGVSEEYDIVVLSIGLNPPEGAEEFADTLGIELNEYGFCKTSVYKPLETSREGVF…	II	A3	1005	d__Archaea;p__Thermoplasmatota;c__Thermoplasmata;o__Methanomassiliicoccales;f__Methanomethylophilaceae;g__Methanoplasma;s__Methanoplasma sp023402275	GB_GCA_023402275.1
DAML01000005.1_15	MESKSGSVLVVGGGIGGVQTSLDLAESGFKVYMVENKASIGGVMSQLDKTFPTNDCSMCILSPKLVEASRHPMISMMTLTEVMGVEGEAGNFTVTLKKKPRYVREDRCVGCGLCAEKCPSKVPSEYEIGLMNRKAIYVAYAQAVPMKYAIDAEHCLYLTKGKCGNCAKVCPADAIDYEMKEKIEKINVGAVVLAPGYELFDARLKKEYGYKEFKNVLNSLEFERVLSATGPYQGHVVRPSDHQTPKKVAFIQCVGSRDEKVGNPFCSSVCCMYALKQAIIAGEHSTGLKSTIFFMDVRAFGKEFEDYAKRAEGEYGIKMHRGTRVASVEETEGNNLLLRYSDGSNVLAEEFDLVVLSAGFQPPAQAKMLADRMGFKLNEFGFCHTGIYSPLETSRKGIY…	II	A3	1006	d__Archaea;p__Thermoplasmatota;c__Thermoplasmata;o__Methanomassiliicoccales;f__UBA472;g__UBA472;s__UBA472 sp002497075	GB_GCA_002497075.1
PGYL01000003.1_63	MADVAVIGAGVAGIQAALDLADHNIHVHLIEREPTIGGHMAQLDKTFPTNDCSMCILSPKMVEVARHKNVTIHTCSEVESVEGEVGRFLVRVRKHPRYIIEDECNGCGDCIRICPVEVYNRFDAGIGVRKAIYKPHAQAVPDIVVKDKEHCIECGLCYDACGKEAILREEEERLIEIEAASIIVATGYKTFDARNKTQLRYLIIPDVITSLEFERMINASGPTGGKLKRLSNGKPPRSIAFVQCVGSRDISINHPYCSGVCCMYAMKNAMLIREKNPDIEVTVFYNDVRAYGKGYEEYYERARSLGVRFVRGFPGEVLEENDHLMMVAENTETREVETFHPDLVVLSVGLEPANGAEEISRMLGIPRDESGFFSVTDQKVGPVLTVKPGVYVTGTATAP…	I	A6	425	d__Archaea;p__Halobacteriota;c__Methanomicrobia;o__Methanomicrobiales;f__Methanoculleaceae;g__Methanoculleus;s__Methanoculleus sp002839645	GB_GCA_002839645.1
CACYJE010000003.1_79	MAEEKIDNNEELRIGVYVCHCGVNVGGVVDCPDVAEYAKTLPNVVHATDYKYMCSDPGQAMIQEDIKEKNLNRIVVAACSPRLHEPTFRRCVEEAGLNKFLFEFANLREQDSWVHMNEPEAATAKAKDLTRMAVAKARLLEPLEATKVAVDNKALVIGGGVAGIQTALDLGDMGFKTYMVERNPTIGGRMGQLDKTFPTLDCSMCILAPKMVDCSKHENIELISYAEVTEVDGYIGNFKVTVEKKARYVDEDLCTGCGACQEACPIEIPNYYDEGVGMVKAAYIPFPQAVPLCATIDKDYCIECNLCVQACGPDAIDHNQQPTEIELEVGTIVAAIGYDPFDPSGIYQYGYGRFSNVITAMEIERMINASGPTGGHVVKPSDGIEPKRVAFIHCVGSRD…	I	A1	664	d__Archaea;p__Methanobacteriota;c__Methanobacteria;o__Methanobacteriales;f__Methanobacteriaceae;g__Methanobrevibacter_A;s__Methanobrevibacter_A sp902774605	GB_GCA_902774605.1
CABMIB010000074.1_3	MTEKELPLTGETTPENEIPPKKENGNVQPKKIGVYLCRCGGNIGDVVDLQAVADSLKTDKNLIVNIQDYLCSSQGQERIKNDIEKGRIDRVVIGSCSPKLHLETFRSMAKKAGINPNLLEITNIREQASWVHDKAGIDAKVKGLIKGAVARIGSIEPLVPLEKKLVDRTLVVGGGIAGITTALEMADNHEVILIEKAPFLGGHMIGLSKTFPTLDCSQCILTPKMVAVHNHPNITLLTQTEVADVKGSPGDYTITLKHSPRYVDIKKCISCGACARKCPTGAIFLPFAQAVPQAYMIDMSKCKQCGACVKVCPRDAINLEAKEETSTISVGAVAIATGFEPLDLSVIEEYNYPAPNLLTAIEFEEMLSAKSKTGMRLQKADGSFPNRVAFVLCAGSRDF…	I	A2-1	788	d__Archaea;p__Halobacteriota;c__Methanosarcinia;o__Methanosarcinales;f__Methanoperedenaceae;g__Methanoperedens;s__Methanoperedens sp902386135	GB_GCA_902386135.1
DATC01000099.1_24	MSKSALVIGGGIAGIQASLDLADRGIHVYLVEKDPTIGGKMCRLDKTFPTNDCSACILSPKMADCAGHPNVDLLTYHEVKKVEGQAGDFKVTVLKKARYVNPKECTGCGDCISKCPVKKIPDEYEYGLVNRKAIYIPHAQAVPRVAVIDGSYCNMVQKGKCGLCAKACGKGAIHYDDKDELITLEVGSIIAAPGFQTWNAGIATEYGYGRFKNVVTAIEYERLMCASGPLSGHIQVPSSGEAPKKIAYIQCCGSRSQKTGWKKYCSSVCCMYAIKQAMITKEHGDLQEDIFFMDIRSYGKEFEAYVHRGEDEYGINMHRAARVSNIEEDPETKILHVNYTDSNGDAKTDDFDMVVLSIGLVPPDGAQEFADTLGIELNEYGFCKTTVYHPLETTRPGIF…	II	A3	1006	d__Archaea;p__Thermoplasmatota;c__Thermoplasmata;o__Methanomassiliicoccales;f__Methanomethylophilaceae;g__UBA71;s__UBA71 sp002504495	GB_GCA_002504495.1
DSBQ01000029.1_15	MAEVAVIGGGVAGIQAALDVANHGIRVHLIERQPTIGGHMAQLDKTFPTNDCSMCILSPKMVDVARNPNIILHTLSEVTSIEGEAGDFTVTILRHPRYVDETECNGCGDCIEVCPVEVYNEFDAGIGVRKAIYKPHPQIVPDVVVRDAVHCIDCGLCFDVCGKDAVLRMEEAQESTLHVASIIIATGFRTFDPQIKGQFGYLRYPDVITSLEFERMINASGPTGGKLRKISDGTTPGSILFIQCVGSRDMTIRHGYCSGVCCMYAIKNAILIKEKNPSIEVTICYIDIRAYGKGYEEYYERAKGMGIRFLRGMPGEVIRTRTGMEVPVENSETAEYEVLTPDLVVLSVGMEPATGADEVAAMVGIFVDDYGFYQPDDPKLGPVTTIKPGIYIAGTAVAP…	I	A6	425	d__Archaea;p__Halobacteriota;c__Methanomicrobia;o__Methanomicrobiales;f__Methanomicrobiaceae;g__Methanogenium;s__Methanogenium sp011045995	GB_GCA_011045995.1
NZ_AZAJ01000001.1_186	MAQSEINNNINTDEIDEPRIGVFICECGVNIGGVIDCQAVADYAGTLPDVIRSSVNKYTCSDSGQSEIKQAIKDNNLNRVLVAACTPKTHEPIFRACVEEAGLNPYLFEFVNIREHCSWIHMQEKDAATEKACELVRMGVSRASKLEPLQSNEVPVTDTALVIGAGVAGMQSALDIAEMGYKVYLVEKNPSIGGKMAQLDKTFPTNDCSICILGPKMVEVARNKNIELMTYSEIEEVDGYVGNFKVKVRHKARYVDTDTCTGCGLCVQKCPVEVPNTEFNEGIGIRKAIYVPFPQAVPLRAVVDRSVCIDCGACSRACSSNSVVMEQQDTFSELDIGVIVVTAGFDVYDPEPTHDFGYGLYDNVITGMELERLINASGPTMGKVVRPSDVKPPKKVGFI…	I	A1	664	d__Archaea;p__Halobacteriota;c__Methanosarcinia;o__Methanosarcinales;f__Methanosarcinaceae;g__Methanolobus;s__Methanolobus tindarius	RS_GCF_000504205.1
NZ_CP017881.1_1404	MNDTEKPSGIFICHCGGNISDNIDIKQLKKSFPDSKVFDYEYLCSNRGQQYLKNEIEHSSLERVVVGACTPAKHENLFKKCASECGINQDFLKVVNLREQCSWVHTDSDRATHKAFSMLNSGMLRLFRAQPIEQESLPVNPDALVIGGGISGINAALNLANSGVHTYLVEKETTIGGNVAKIGKIFSPEKLVEECAMCSLSPLMNEIASHPNIELLTHCEIRNIDSTTGNFQVSIIQNPRYITDKCVCCGKCAEVCPVVTENKFNCGSKDKKAISIKFAQAVPQIYSINPEHCIELKGGNCGRCREVCNVGAIDFSQKDKHIELQVGAIIAATGFDEYNPSSKPQFGYGRFPNVTTQMELARILGVNGPTHGKLMRPSDSKKPENVVMIQCVGSRDEKS…	I	A2-1	766	d__Archaea;p__Halobacteriota;c__Methanosarcinia;o__Methanosarcinales;f__Methanosarcinaceae;g__Methanohalophilus;s__Methanohalophilus portucalensis	RS_GCF_002761295.1
DSDF01000024.1_2	MKGVAVIGAGVAGIQAALDLADHGVHVHLIEREPGIGGHMAQLDKTFPTNDCSMCILSPKLVDVARHPRITIHTMSEVECIEGEVGNFTVYIRKQPRFVDEELCNGCGDCVEVCPVEVYNRFDAGIGVRKAIYKAHPQVIPDVVVRDDVHCIDCGLCYDVCGRDAILKEEQERALTLEVASIVVSTGFALFNAQHKPQLSYLAVPDVITSLELERMINASGPTAGTLSRLSNGKKPRSVVFIQCVGSRDTSVDRPWCSCVCCMYAIKNAILIKEKDPSTDVTICYMDIRAYGKGYQEFYDRAEAMGIRFLRGLPGEVREGHDTLDLPVEDTETGKIHLLHPDLVVLSVGMEPPADLKALAGVLGIDRDEIGFLGGLDPKLDPVATIKPGIYIAGAVNAP…	I	A6	425	d__Archaea;p__Halobacteriota;c__Methanomicrobia;o__Methanomicrobiales;f__Methanomicrobiaceae;g__DSDF01;s__DSDF01 sp011048835	GB_GCA_011048835.1
NZ_LWMU01000046.1_4	MAEEKRDNNEELRIGVYVCHCGVNVGGVVDCPDVAEYAASLPDVVLTKDYKYMCSDPGQSMIQEDIKEHNLNRIVVAACSPRLHEPTFRRCVEEAGLNKFLFEFANLREQDSWVHMNQPVEATEKAKDLVRMAVAKARLLEPLEATKVAVDNKALVIGGGVCGIQTALDLGDMGFKTYMVEKNPTIGGRMGQLDKTFPTLDCSMCILAPKMVDAYKHENIELISYAEVEEVDGYIGNFHVTIGKKARYVIEEDCTGCGSCVEACPIEIPNYYDEGVGMVKAAYIPFPQAVPLCATIDKDYCIECMLCDQACERGAIDHNQQPSKIELDVGTIIAAIGYDPFDPSGIYQYGYGRFSNVITAMEIERMINASGPTGGHVVKPSDGIEPKRIAFIHCVGSRD…	I	A1	664	d__Archaea;p__Methanobacteriota;c__Methanobacteria;o__Methanobacteriales;f__Methanobacteriaceae;g__Methanobrevibacter_A;s__Methanobrevibacter_A oralis	RS_GCF_001639275.1
JAAZID010000301.1_2	MAEVVVIGAGVAGIQAALDLAGHNIHVHLIEREPSIGGHMAQLDKTFPTNDCSMCILSPKMVDVSRTPNVTIHTCSEVESVDGEAGSFRVRVRKHPRYIIESECNGCEDCVHICPVEVYNRFDAGIGVRKAIYKPHPQAVPDIVIKDQEHCIECGLCYDVCGREAILREDTERFIDIEATSIIVTTGYGTFDARNKTQFRYLTIPDVITSLEFERMINASGPTGGKLRRLSNGKPPRGIAFVQCVGSRDIAAGRPYCSGVCCMYAMKNAMLIKEKNPGITVTVFYNDIRAYGKGYEEYYERAKDLGVRFIRGFPGEVLEENDHLVMVAENTETLEMETVHPDLVVLSVGLEPSGGAGDIAKMLGIPQDETGFFSIADQKVGRVLTVKPGIYVAGAATAP…	I	A6	425	d__Archaea;p__Halobacteriota;c__Methanomicrobia;o__Methanomicrobiales;f__Methanoculleaceae;g__Methanoculleus;s__Methanoculleus sp012510295	GB_GCA_012510295.1
NZ_MZGS01000031.1_1	MAEEKIDNNEELRIGVYVCHCGVNIGGVVDCPEVAEYAKTLPNVVYATDYKYMCSDPGQAMIQEDIKEKNLNRIVVAACSPRLHEPTFRRCVEEAGLNKFLFEFANLREQDSWVHMDLPEEATAKAKDLTRMAVAKARLLEPLEATKVAVNNTALVIGGGVAGIQTSLDLADMGFKTYVVERNPTIGGRMGQLDKTFPTLDCSMCILAPKMVDCQKHENIELISYAEVTEVDGYIGNFNVKVEKKPRYVDEALCTGCGSCQEACPIEIPNYYDEGVGMVKAAFIPFPQAVPLCATIDKDYCIECNLCVQACGPNAIDHNQQPEIIELEVGTIIAAIGYDPFDPSGIYQYGYGRYSNVITAMEIERMINASGPTGGHVIKPSDGIEPERVAFIHCVGSRD…	I	A1	664	d__Archaea;p__Methanobacteriota;c__Methanobacteria;o__Methanobacteriales;f__Methanobacteriaceae;g__Methanobrevibacter_A;s__Methanobrevibacter_A thaueri	RS_GCF_003111625.1
PQAS01000057.1_103	MKVGIFLCHCGGNISNVIDFAQLKNAANNIAHVAAVKEIDFLCSSAGQDMIKKECTEWGLDHMVVCACSPKLHGQTFMRLAEESGINRYLVDFANLREQCAWLYNNKSHEATLKAASLVRAAIAKVCNTKPLVPVSLKVNQSVLVIGGGISGITASLTLANQGIHVYLVEKDASIGGAMAKLGRIFSVDKLAEECASCTLSPIMQEVSTHPNITVLTISQVEEVRGKAGDFSVKIKQRPRYVDVKKCTACGDCAAICPACVPDEFMEGFTVRKAIYLPYSQAIPRAYLIDKENCNGCGACVQTCRSEAIDLEASERCVEVKVGAVVIATGHRMYNPAAMPHMGSCFSNVLTQIQVARLLSINSPTGGYLFRPLDSKPPKRIVMIQCVGSRNEKYGHTYC…	I	A2-1	789	d__Archaea;p__Halobacteriota;c__Methanosarcinia;o__Methanosarcinales;f__Methanoperedenaceae;g__Methanoperedens;s__Methanoperedens sp003104905	GB_GCA_003104905.1
JAAZGM010000021.1_16	MAEVVVIGAGVAGIQAALDLADHNIHVHLIEREPTIGGHMAQLDKTFPTNDCSMCILSPKMVEVARHRNVTIHTCSEVEGIEGEVGNFRVRVRKHPRYVIESECNGCGDCVSICPVEVYNRFDAGIGVRKAIYKPHAQAVPDIVVKDQEHCIECGLCYDTCGKGAILREDSERHFEIAAASIVVATGYATFDARNKAQLRYLIIPDVITSLEFERMINASGPTGGKLKRLSNGKPPRSIAFVQCVGSRDLSVGHPYCSGVCCMYAMKNAMLIREKNPDTEVVVFYNDIRAYGKGYEEYYERAKSLGVRFVRGFPGEVLEENDRLVMTAENTETGEMEMFHPDLVVLSVGLEPARCADEVAGMLGIPRDESGFFGIADQKIGPVLTVKPGIYVAGTATAP…	I	A6	425	d__Archaea;p__Halobacteriota;c__Methanomicrobia;o__Methanomicrobiales;f__Methanoculleaceae;g__Methanoculleus;s__Methanoculleus sp012511245	GB_GCA_012511245.1
LVVQ01000001.1_509	MTKSALVIGAGIAGIQASLDLAGRDIHVYLVDKDPTTGGKMCRLDKTFPTNDCSACILSPKMADVAGHPNITTLTYTEVMKVDGKAGDFKVTVKKKPRYVDLTKCTGCGDCIAKCPTKNIPDEFEYGLSTRKAIYIPHAQAVPRVALIDPNYCKKILAGKCGVCEKTCLKGAINYEDKEEIEVLDVGSIVVATGFQVWDANIATEYGYGRYDNVVTSMEFERMMCASGPDHGHIKRRSEDHEEPKKIAFVQCCGSRSEKKGWKKYCSSVCCMYATKQAMITKEHADVQEDIFFMDIRSYGKEFEAYIHRGEDQYGINMHRSSRVSNVEENADKTLTVNYTDANGDPKSDVFDLVVLSVGLNPPAGAEEFSKILGINLNEYGFCETSVFHPLETSREGIY…	II	A3	1006	d__Archaea;p__Thermoplasmatota;c__Thermoplasmata;o__Methanomassiliicoccales;f__Methanomethylophilaceae;g__Methanarcanum;s__Methanarcanum hacksteinii	GB_GCA_006954405.1
NZ_RKRG01000001.1_439	MAEEKRDNNEELRIGVYVCHCGVNVGGVVDCPNVAEYAKTLPNVVHSTDYKYMCSDPGQAMIQEDIKEKNLNRVVVAACSPRLHEPTFRRCVEEAGLNKFLFEFANLREQDSWVHMNEPEAATEKAKDLVRMAVAKARLLEPLEATKVAVDNKALVIGGGVCGIQTALDLGDMGFKTYMVERNPTIGGRMGQLDKTFPTLDCSMCILAPKMVDCAKHENIELISYAEVKEVDGYIGNFTVKVEKKARYVDEDLCTGCGACVEACPIEIPNYYDEGVGMVKAAYIPFPQAVPLCATIDKDYCIECMLCTQACGPDAIDHNQEATEIELEVGTIVAAIGYDPFDPSGIYQYGYGRYTNVITAMEIERMINASGPTGGHVIKPSDGIEPKRVAFIHCVGSRD…	I	A1	664	d__Archaea;p__Methanobacteriota;c__Methanobacteria;o__Methanobacteriales;f__Methanobacteriaceae;g__Methanobrevibacter_A;s__Methanobrevibacter_A gottschalkii	RS_GCF_003814835.1
JAAYWH010000122.1_7	MGSVVIIGGGVTGIQAALDLANHGVRVHIIEREPSLGGHMAQLDKTFPTNDCSMCILSPKMLDVCRHPDVVIHTCSEVKKIEGQKGHFLVTVRKNPRFVDEDLCNGCGDCIRICPVEVYNRFDAGIGVRKAIYKPHSQAVPDIVIKDPDHCIECGLCYDICGREAIRKDDLGSESVIEAASIIIASGYDVFDAALKEQFGYLRHPDVVTSLELERMMNASGPTGGSIRRLSDGTTPRHVVFIQCVGSRDIGAGRPYCSGVCCMYAMKNAMLIREKYPDTKVTILYMDIRAYGKGYEEYFERAQQMGVRFLRGMPGEIIGRGGEMIIRVENTETGNMEELRPDLVVLSIGISPASDSETIAARCGIPIDKTGFFTSLDEKVDCVATIKPGIYIAGASVSP…	I	A6	425	d__Archaea;p__Halobacteriota;c__Methanomicrobia;o__Methanomicrobiales;f__Methanoregulaceae;g__UBA9949;s__UBA9949 sp012516785	GB_GCA_012516785.1
JAAYAX010000005.1_343	MSETRGAVVVVGGGISGVQTSLDLAESGFQVYLIEKTPSIGGVMSQLDKTFPTNDCSMCILSPKLVEAARHPLINLMTMSEVVDVSGEAPNFKVTVRHNPRYVDMDKCVGCGICAEKCPVKMPNEYDANLVNRKAIYIPFAQAVPLKYAIDGSKCLKITKGRCGLCEKNCPAGAINYEDKAVDETIDVGAIILAPGFSVFDARLKKEYGYGEYPNVITSLEFERFLSATGPYGGHVLRPSDQKAPKKVAFLQCVGSRDEKVGNTYCSSVCCMYAMKQAIIAGEHTAGLVPTIFFMDIRAVGKEFEDYRARAEKEYGIKMHRATRVASVSEDPATKNLTLRYESGGDIVEEEFDLVVLSVGLEPTKGADKISKIFGVNLNKYGFAGTNLYSPLTSSRPGV…	II	A3	1006	d__Archaea;p__Thermoplasmatota;c__Thermoplasmata;o__Methanomassiliicoccales;f__Methanomassiliicoccaceae;g__UBA6;s__UBA6 sp012719175	GB_GCA_012719175.1
JAAYND010000252.1_15	MVEVVVIGAGVAGIQAALDLAGHNIHVHLIEREPSIGGHMAQLDKTFPTNDCSMCILSPKMVEVSRNPNVTIHTCSEVESVSGEAGSFRVRVRKHPRYIIESECNGCEDCVHICPVEVYNRFDAGIGVRKAIYKPHPQAVPDIVIKDQEHCIECGLCYDVCGREAILREDEERFIDIEAASIIVTTGYGTFDARNKRQFRYLTIPDVITSLEFERMINASGPTGGRLRRLSNGKPPRSIAFVQCVGSRDIAAGRPYCSGVCCMYAMKNAMLIKEKNPGIEVTVFYNDIRAYGKGYEEYYERAKDLGVRFIRGFPGEVLEENDHLVMVAENTETLEMETVHPDLVVLSIGLEPSAGADEIANMLGIPQDETGFFSIADQKVGPVLTVKPGIYVAGAATAP…	I	A6	425	d__Archaea;p__Halobacteriota;c__Methanomicrobia;o__Methanomicrobiales;f__Methanoculleaceae;g__Methanoculleus;s__Methanoculleus sp012521035	GB_GCA_012521035.1
QNVD01000274.1_7	MPAGTPRVGVFLCKCGGNISDFVDLEAVKRAVEKIDGVVAVEVDEHWCSSPAGKRIKEVIKEKNLNRVVIAACTLNMHQPHFMEVLQEAGLNPYLLERVNAREQCSWVHKDSPKEATEKAIDLVRGGIARAKRLTELSPIVEKINKNVVVVGGGVAGIIASLELAYGGYRVFLVEKSPTIGGRMAKFSKVFPSLDCASCILTPRMAEVESHKNITLLTYSELQEVSGSAGNFKVKILKKPRYVDPALCTGCRDCTTVCPVKVPNEWNMGMDKRTAIYIPFPEAVPRVATVDGEHCLYLKHSKPGKPVCGKCVEVCKAKAINWNQKLEVLEVEAGAILLAVGSEVFDARRVPQLGYGLYKNVITSMEFERMINSDGPTGGKVVNPVTGETPKVVAFIQCV…	I	A1	665	d__Archaea;p__Hadarchaeota;c__Hadarchaeia;o__Hadarchaeales;f__WYZ-LMO6;g__WYZ-LMO6;s__WYZ-LMO6 sp004347925	GB_GCA_004347925.1
SUSX01000004.1_52	MTKSALVIGGGIAGIQASLDLADRDIHVYLVEKDPTIGGKMCRLDKTFPTNDCSACILSPKMADCAGHPNVTVLSYSEVIKVDGEAGDFKVTVKKKPRYVKLNECTGCGDCIAKCPTKNIPDEFEYGLTTRKAIYIPHAQAVPRVALIDPNYCRKILKDKCGLCETACKKGAINYKDVETEEVIEVGSIIAATGFQLWDAGIATEYGYGRYDNVVTSMEFERMMCASGPDHGHIKCPSNGEAPERIAFIQCCGSRSEKKGWKKYCSSVCCTYATKQAMITKEHADVHEDIFFMDIRSYGKEFEAYIKRGESQYGINMHRSARVSNIEEDPETKKLTVFYTDKDGNPVNAQYDLVVLSIGLNPPEGAEELSKVLGVELNEYGFCETSVFKPLETTRPGIL…	II	A3	1006	d__Archaea;p__Thermoplasmatota;c__Thermoplasmata;o__Methanomassiliicoccales;f__Methanomethylophilaceae;g__SIG5;s__SIG5 sp015063195	GB_GCA_015063195.1
JAEILR010000011.1_19	MSEKAGAVMVVGGGISGVQTALDLAESGFQVYLVEKTPSIGGVMSQLDKTFPTNDCSMCILSPKLVEAARHPMINLMTMSEVVDVSGEAPDFKVKVRHNPRYVSMDKCVGCGICAEKCPVKVPNEYDANLVNRKAIYIPFAQAVPLKFTIDASKCLKLTKGRCGLCEKNCPAGAINYEDKEVEETLDIGAIILAPGFSAFDARLKKEYGYGEYPNVVTSLEFERFLSATGPYGGHVLRPSDQKAPKKIAFLQCVGSRDEKVGNTYCSSVCCMYAMKQAIIAGEHTAGLKPTIFFMDIRAVGKEFEDYRARAEKEYGIKMHRATRVANIIQDPETKDLLLRYSANGDVAEERFDMVVLSLGLEPPKGADALGKIFGVNLNRFGFAGTNVYSPLSSSRPGV…	II	A3	1006	d__Archaea;p__Thermoplasmatota;c__Thermoplasmata;o__Methanomassiliicoccales;f__Methanomassiliicoccaceae;g__UBA6;s__UBA6 sp016109435	GB_GCA_016109435.1
JAFQBW010000001.1_1	PRIGVFICHCGTNIAGSVDVKAVAEYAAGLPNVVIAEHYAYMCSTPGQNMIKEAAEKYNLTGVVVAACTPRLHEPTFRTATQNAGLNQFRFEMANIRDQGSWVHMHDWEGGTAKAKDAVRIAVAKATKLEDLYPMAVPVEHRAMVVGAGVAGIQTAMDLAKAGIETYLIEKEPTIGGRMSQLDKTFPTLDCSQCILSPKMAEAGRMPGINLYTLAEVEHVEGYIGNFDVTIRRHARGVLTPAEAAAKGIVGGGCTGCGDCKEVCPVVKPNTWEFGMAPRKAIYIQHAQVVPLIYTIDFDACVKCGLCITACGTKQAIDLEMEDELFTVKVGTVVLATGYETFPIEQKKEWGYKLYDNVITSLEFERLICASGPTIGHLVRPSDGETPMSVGFVLCAGSR…	I	A1	665	d__Archaea;p__Halobacteriota;c__Methanomicrobia;o__Methanomicrobiales;f__Methanocorpusculaceae;g__Methanocorpusculum;s__Methanocorpusculum sp017399555	GB_GCA_017399555.1
JAENZF010000025.1_11	MADVAVIGAGVAGIQAALDLADHNIHVHLIEREPTIGGHMAQLDKTFPTNDCSMCILSPKMVEVARHPNVTIHTCSEVESVEGEVGSFRIRVRKHPRYIIEDECNGCGDCIQICPVEVYNQFDAGIGVRKAIYKPHAQAVPDIVVKDPEHCIECDLCYDVCGKEAILREDEERLIEIEAASIVVATGYATFDARNKAQLRYLVIPDVITSLEFERMINASGPTGGKLKRLSNGKPPRSIAFVQCVGSRDLTVGRPYCSGVCCMYAMKNAMLIREKNPDIEVTVFYNDIRAYGKGYEEYYERARSLGVRFLRGFPGEVLEENDHLMMVAENTETREVETFHPDLVVLSVGLEPAGGAEEIGRMLGLPRDESGFFSVADQKVGPVLTVKPGIYVAGTATAP…	I	A6	425	d__Archaea;p__Halobacteriota;c__Methanomicrobia;o__Methanomicrobiales;f__Methanoculleaceae;g__Methanoculleus;s__Methanoculleus sp016841385	GB_GCA_016841385.1
PNBI01000138.1_5	MEKSTLATRTGRRIESENSVLVIGGGIAGIQAALDLADKGVIVHLVEKEPSLGGRMAQLDKTFPTNDCSICILAPKMADCYGHPNINVLTYSQVIGLEGSKGSFNVRVLKKARYVDENKCTGCGECLDKCPTRNINNKWEQGLATRRAIYIPFMQAVPRAAIIDPENCRFLLEGKCGVCKKVCKREAVDYEMKDAVLEFEVGAVVVATGFDVWDPTSSVEYGYGKNANVFTAMEYERLINAAGPTHGHIKRRSDEAEPKKVAFIQCVGSRNVQTGHPYCCSVCCMHSTKEAMLASEHVEGIKCTIFYKDMRACAKGFDEYVERAKKDYGVEYINSDATVHGQTDGGNPLVSFDIVGKSQTREFDMVVLATTLIPSSKNVELAKTLGVELDPFGFFKVRD…	I	A6	450	d__Archaea;p__Thermoplasmatota;c__Thermoplasmata;o__Methanomassiliicoccales;f__UBA472;g__FEN-33;s__FEN-33 sp003135935	GB_GCA_003135935.1
SUTF01000011.1_42	MRDELKVGVFLCECGGNISDIIDLDEVRASLNVEFIGQFENLCSLNGRKIIRDAIFDHDLDRVVVAACSPISHEKTFQDYVKPLNPYLMDMANIREQCSWVHDDKEKATRKAITLINASIEKVKQSDPVDPIFCQTPDEVAVIGGGIAGMNAALSLAKQGTKVTLIEQSPSIGGHMAKIGKVFSPVKIAEECGMCLLNPILNELVWNENIEVLTNSKVIESERRAGTYNLIVEKSPRYVDTEKCIACGKCAQVCEVEVPDDWNDGLSTRKAIYRPFGQSYPESYVIDMDNCTKCSNCVKVCNMRAIKLRGRPERIPLQVGSIIVATGHKLFDMNKRPEYGYARYDDVITQSELGRITGVNGPTKGKLLKSNGEVPKRVVMIQCVGSRDEKPDGHKYCSK…	I	A2-1	767	d__Archaea;p__Methanobacteriota;c__Methanobacteria;o__Methanobacteriales;f__Methanobacteriaceae;g__Methanobrevibacter_A;s__Methanobrevibacter_A millerae_B	GB_GCA_015063005.1
JAENZA010000103.1_6	MAEVAVIGGGVTGIQAALDVANHGIRVHLIERQPTIGGHMAQLDKTFPTNDCSMCILSPKMVDVARNPNIILHTLSEVTAITGEVGDFTITVLRHPRYVDENECNGCGDCIEVCPVEVYNEFDAGVGVRKAIYKPHPQIVPDVTIRDAVHCINCGLCYDICGKDAVLKEEEEQESTLHVASIIIATGFRTFDPQVKGQFGYLRYPDVITSLEFERMINASGPTGGKLRKLSDGTTPESILFIQCVGSRDMTISHGYCSGVCCMYAIKNAILIKEKNPATEVTICYIDIRAYGKGYEEYYERAKEMGIRFLRGIPGEVIRTRTGMEVPVENTETAEYEVFTPGLVVLSVGMEPAPGADEIAEKFGISVDDYGFFQPDDPKLGPVTTIKPGIYIAGTAVAP…	I	A6	425	d__Archaea;p__Halobacteriota;c__Methanomicrobia;o__Methanomicrobiales;f__Methanomicrobiaceae;g__Methanogenium;s__Methanogenium sp016841485	GB_GCA_016841485.1
JAENYT010000013.1_35	MKDVAVIGAGVAGIQAALDLADHGVHVHLIEREPTIGGHMAQLDKTFPTNDCSMCILSPKMVEVSRHPLITIHTMSEVECIEGEVGNFTVHMVKKPRFVDEELCNGCGDCIEICPVEVYNRFDAGIGVRKAIYKTHPQVVPDVVVRDDVHCIDCGLCYDVCGRDAILREEKETPLTLNVASIVVTAGYDVFNACGKPQLSYLTVPDVITSLEFERMINASGPTAGTLSRLSNGKKPRSVVFIQCVGSRDTSLDRPWCSCVCCMYAIKNAILIKEKDPLIDVTICYMDIRAYGKGYQEFYDRAEAMGVTFLRGLPGEVREGQDGLDLPVEDTETGKIHLLHPDLVVLSVGLEPPADFEALALGLGIERDDNGFLGGSDRRLDPVATIKPGIYVAGAANAP…	I	A6	425	d__Archaea;p__Halobacteriota;c__Methanomicrobia;o__Methanomicrobiales;f__Methanomicrobiaceae;g__DSDF01;s__DSDF01 sp016841665	GB_GCA_016841665.1
JAENYE010000002.1_122	MADVVVIGAGVAGIQAALDLADHNIHVHLVEREPTIGGHMAQLDKTFPTNDCSMCILSPKMVEVARHRNVTIHTCSEVESVEGEVGNFLVRVRKHPRYIIEDECNGCGDCIAICPVEVYNRFDAGIGVRKAIYKPHAQAVPDIVVKDKEHCIECGLCYDICGREAILAEDEERLIEIEAASIVVATGYRTFDAKNKAQLRYLVIPDVITSLEFERMINASGPTGGKLKRLSNGKPPRSIAFVQCVGSRDISVDRPYCSGVCCMYAVKNAMLIREKNPDIEVTIFYNDIRAYGKGYEEYYERARSLGVRFVRGFPGEVLEENDHLMMIAENTETGEVETFHPDLVVLSVGLEPAGGAEEISRMLGIAQEESGFFGVADQKVGPVLTVKPGVYVAGTATAP…	I	A6	425	d__Archaea;p__Halobacteriota;c__Methanomicrobia;o__Methanomicrobiales;f__Methanoculleaceae;g__Methanoculleus;s__Methanoculleus sp016841955	GB_GCA_016841955.1
JAFPVN010000164.1_12	MTKSALVIGGGIAGIQASLDLADRDIHVYLVEKDPTIGGKMCRLDKTFPTNDCSACILSPKMADCAGHPNITVMSYSEVVKVDGEAGDFKVTVKKKPRYVKLKECTGCGDCVAKCPTKNIPDQFEYGLTTRKAIYIPHAQAVPRVALIDPNYCKMILNGKCGICEKTCKKGAINYADKEEEEVLEVGSIIAAVGFQLWDAGYATEYGYGRYDNVVTSMEYERMMCASGPDHGHIKCPSNGEAPQKIAFIQCCGSRSEKKNWKKYCSSVCCMYATKQAIITKEHAQVQEDIFFMDIRSYGKEFEAYIKRAQGQYGIIMHRGARVSNVEEDPETKKLTINYTDKDGNGTSAEYDLVVLSIGLNPPEGAEELAKVLGIGLNEYGFCETSVFKPLETTRPGIL…	II	A3	1006	d__Archaea;p__Thermoplasmatota;c__Thermoplasmata;o__Methanomassiliicoccales;f__Methanomethylophilaceae;g__SIG5;s__SIG5 sp017395275	GB_GCA_017395275.1
JADFDJ010000006.1_29	MSETRGAVVVVGGGISGVQTSLDLAESGFQVYLIEKTPSIGGVMSQLDKTFPTNDCSMCILSPKLVEAARHPLINLMTMSEVVDVSGEAPNFKVTIRHNPRFVDMDKCVGCGICAEKCPVKVPNEYDASLVNRKAIYIPFAQAVPLKYAIDSSKCLKLTKGRCGLCEKNCPAGAINYEDKPVDETIDVGAIILAPGFSVFDARLKKEYGYGDYPNVITSLEFERFLSATGPYGGHVVRPSDQKTPKKIAFLQCVGSRDEKVGNTYCSSVCCMYAMKQAIIAGEHTAGLVPSIFFMDIRAVGKEFEDYRARAEKEYGIKMHRATRVASVSQDPVTKNLTLRYESGGDIVEEEFDMVVLSVGLEPTKGADKIGKIFGVNLNKYGFAGTNVYSPLTSSRPGV…	II	A3	1006	d__Archaea;p__Thermoplasmatota;c__Thermoplasmata;o__Methanomassiliicoccales;f__Methanomassiliicoccaceae;g__UBA6;s__UBA6 sp018262895	GB_GCA_018262895.1
JAHDQM010000051.1_19	MADVVVIGAGVAGIQAALDLADHNIHVHLIEREPTIGGHMAQLDKTFPTNDCSMCILSPKMVEVARHRNVTIHTCSEVELVEGEVGSFLVRVKKHPRYIIEDECNGCGDCIQICPVEVYNRFDAGIGVRKAIYKPHAQAVPDIVVKDKEHCIECGLCYDVCGREAILREDEERLVEIEAASIVVTTGYGTFDARNKAQLRYLVIPDVITSLEFERMINASGPTGGKLKRLSNGKPPRSIAFVQCVGSRDISIGRPYCSGVCCMYAMKNAMLIREKNPDIEVTIFYNDIRAYGKGYEEYYERARGLGVRFVRGFPGEVLEENDHLMMVAENTETGEVETFHPDLVVLSVGLEPAGGAEAVGRMLGLPQDESGFFAVADQKTGPVLTVKSGIYVAGTATAP…	I	A6	425	d__Archaea;p__Halobacteriota;c__Methanomicrobia;o__Methanomicrobiales;f__Methanoculleaceae;g__Methanoculleus;s__Methanoculleus sp018433835	GB_GCA_018433835.1
LTBL01000001.1_1128	MAEVAVIGGGVAGIQAALDVANHGVRVHLIERQPTIGGHMAQLDKTFPTNDCSMCILSPKMVDVARNPNIILHTLSEVTGIEGEVGDFTITVLRHPRFVDEDECNGCGDCIEVCPVEVYNEFDAGIGVRKAIYKPHPQIVPDVTIRDADHCIDCGLCYDVCGKDAVLREEKEKEFTLHVASVIIATGFTTFDPQIKGQYGYLRYPDVITSLEFERMINASGPTGGKLRKISDGTAPESILFIQCVGSRDMTIKHGYCSGVCCMYAIKNAILIKEKNPSIEVTICYMDIRAYGKGYEEYYERAKDAGIRFLRGIPGEIIRTKTGMEVPVEDTETAEYEVLTPDIVVLSVGMEPATGAKEIAEKFGIPVDDNDFFQPEDLKLAPVNTIKPGIYIAGAAVAP…	I	A6	425	d__Archaea;p__Halobacteriota;c__Methanomicrobia;o__Methanomicrobiales;f__Methanomicrobiaceae;g__Methanogenium;s__Methanogenium sp018687785	GB_GCA_018687785.1
JAJGBK010000023.1_2	MTDVVVIGAGVAGIQAALDLADHNIHVHLIEREPTIGGHMAQLDKTFPTNDCSMCILSPKMVEVARHRNVTIHTCSEVESVEGEVGNFRVRVRKHPRYIIEEECNGCGDCTRICPVEVYNRFDAGIGVRKAIYKPHAQAVPDIVVKDREHCIECGLCYDVCGKEAILHEDEERLIEIEAASIVVTTGYATFDARNKTQLRYLVIPDVITSLEFERMINASGPTGGKLKRLSNGKPPRSIAFVQCVGSRDASIGRPYCSGVCCMYAMKNAMLIREKNPGVDVTVFYNDVRAYGKGYEEYYERARSLGIRFVRGFPGEVLEEDDHLMMTAENTETGEVETFHPDLVVLSIGLEPAGGAEEIGRMLGIPRDESGFFGAADLKLGPVLTVKPGIYVAGTATAP…	I	A6	425	d__Archaea;p__Halobacteriota;c__Methanomicrobia;o__Methanomicrobiales;f__Methanoculleaceae;g__Methanoculleus;s__Methanoculleus sp020696975	GB_GCA_020696975.1
JAJFVA010000010.1_6	MGDVVIIGGGVTGIQAALDLAGHGIRVHIIEREPSIGGHMAQLDKTFPTNDCSMCILSPKMLDVSRHPLITIYTCTEVIGIEGERGHFLVKVRKNPRYIDDELCNGCGDCIRICPVEVYNRFDAGIGIRKAIYKPHPLAIPDIVIRDAEHCIECGLCYDICGRDAIRKEDTSSESVIEAASIIIASGYDVFDAAQKEQFGYLRCPDVITSLEFERMMNASGPTGGAIRRLSDGKTPRHVVFIQCVGSRDVPLGRPYCSGVCCMYAMKNAMLLREKYPDTEVTILYMDIRAYGKGYEEYFERAKRMGVRFLRGMPAEIIANRQDMEIRIENTETGRMEDLRPELVVLSVGLSPAQDSAAVAVRCGIPVEKTGFFTSLDEKINCIATIKPGIYIAGAAVSP…	I	A6	425	d__Archaea;p__Halobacteriota;c__Methanomicrobia;o__Methanomicrobiales;f__Methanoregulaceae;g__UBA9949;s__UBA9949 sp021371995	GB_GCA_021371995.1
JALNXI010000039.1_5	MADVAVIGAGVAGIQAALDLADHNIHVHLIEREPTIGGHMAQLDKTFPTNDCSMCILSPKMVEVARHPNVTIHTCSEVESVEGEVGNFRVRIRKHPRYIIEDECNGCGDCVGICPVEVYNRFDAGIGVRKAIYKPHAQAVPDIVVKDNEHCIECGLCYDVCGKEAILAEDKERVIDIPAASIIVATGYRTFDARNKAHLRYLAIPDVITSLEFERMINASGPTGGNLKRLSNGRPPRSIAFVQCVGSRDIAAGRPYCSGVCCMYAMKNAMLIREKNPGIEVTIFYNDVRAYGKGYEEYYERARSLGVRFVRGFPGEVLEENDHLMMIAENTETREVETFHPDLVVLSVGLEPAGGAEAIGRMLGIPQDETGFFSVADQKVGPVLTVKPGIYVAGTATAP…	I	A6	425	d__Archaea;p__Halobacteriota;c__Methanomicrobia;o__Methanomicrobiales;f__Methanoculleaceae;g__Methanoculleus;s__Methanoculleus sp023230425	GB_GCA_023230425.1
QBUN01000404.1_12	MATEAETDEEEVKEAEEVKEAEEVKEAEKAKDKPGTKKIEATRHLMESIKDTVEKSLLDKIEEKEVDVVPEALVIGGGIAGMYAALDIADAGFKVHLVERLPSIGGHMAQLDKTFPTLDCSACILTPRLVDVGVNPNINLMSCSEVIGVEGSVGNFKVKVKKNAKYVDETICTGCMMCEEACRLKGRFPNEFDLGLMKRGPIYRPFPFAIPAAYTIDGETCLMIKKGKCGKATLESTIEAVKKRERGEEITKDEAPPCVLACGPNCIHHDMEDEIVELNVGGIIVATGFDVMEPECMPEYKYGVYPNVVHGLEFERYSSASGPTMGRMQIAGMPEPKDAVFLSCVGSRNSQTGYEYCSRVCCMYLAKQAHLLQEKVPDCNITVLYQDVRAFGKGFEEFY…	I	A6	557	d__Archaea;p__Halobacteriota;c__Syntropharchaeia;o__ANME-1;f__ANME-1;g__QENH01;s__QENH01 sp013180565	GB_GCA_013180565.1
JAEWLJ010000026.1_10	MAEVVVIGAGVAGIQAALDLADHNIHVHLIEREPTIGGHMAQLDKTFPTNDCSMCILSPKMVEVARHPNVTIHTCSEVEGIEGEVGRFRVRVRKHPRYVLESECNGCGDCVAICPVEVYNRFDAGIGVRKAIYKPHAQAVPDIVVKDQEHCIECGLCYDACGREAILHEDEERHLEIEAASIVVATGYATFDAKNKRQLRYLAIPDVITSLEFERMINASGPTGGKLKRLSNGRPPRSVAFVQCVGSRDLAAGRPYCSGVCCMYAMKNATLIREKNPDIEVVVFYNDIRAYGKGYEEYYERARNLGVRFVRGFPGEVLEDNDHLMMVAENTETGEVETFHPDLVVLSVGLEPAAGADAVARMLGIPRDESGFFAVADPKLGPVLTVKPGIYVAGTVTAP…	I	A6	425	d__Archaea;p__Halobacteriota;c__Methanomicrobia;o__Methanomicrobiales;f__Methanoculleaceae;g__Methanoculleus;s__Methanoculleus sp023393455	GB_GCA_023393455.1
PRCZ01000012.1_34	METIRTGVYICHCGVNIAAAVDVKAVAEFAEGLPSVVIARDYQYMCSDPGQELIKSDIKNLGLNRVVVASCSPRMHEPTFRNACADAGLNPYCFEMANIREQCAWVHHKGATEKAKDLVASAVAKAALLEPLERKKVGVIPRALVIGGGVAGIYTALEIADKGFETYLVEKEPSIGGHMAQLDKTFPTLDCSACILTPKMVEVARHKNIQLLSYSEVKEINGYIGNYKVKIRKKPRYVDEDKCTGCGECANACLLRGRVPNEFDTGLAKRAAIYVPFPQAVPLVYTVDPDRCIYITKGKCGKSPACIEACSANAIDFDRKGEELEVEVGTIVVATGYEMLDPAERPEYGYKYAEVLTGLEFERLSVASGPTGGQIIINGKEPKDVVFISCVGSRERRGE…	I	A1	666	d__Archaea;p__Halobacteriota;c__Syntropharchaeia;o__ANME-1;f__ANME-1;g__QENH01;s__QENH01 sp009903405	GB_GCA_009903405.1
JAEWMO010000005.1_2	MTDVVVIGAGVAGIQAALDLAGHNIHVHLIEREPTIGGHMAQLDKTFPTNDCSMCILSPKMVEVARHPNITIHTCAGVESVEGEVGNFRVRVKKHPRYIIEDECNGCGDCTRICPVEVYNRFDAGIGVRKAIYKPHAQAVPDIVVKDQEHCIECGLCYDACGKEAILREDAGRVFEIEAASIVVTTGYATFDARNKTQLRYLTIPDVITSLEFERMICASGPTGGKLKRLSNGKPPRSIAFVQCVGSRDIAAGRPYCSGVCCMYAMKNAMLIREKNPDIEVTVFYNDIRAYGKGYEEYYERARSLGVRFVRGFPGEVLAANDRLMMTAENTETGEVETFHPDLVVLSVGLEPAGGAEEIARMLGIPRDESGFFGVADQKVGPVLTVKPGIYVAGTATAP…	I	A6	425	d__Archaea;p__Halobacteriota;c__Methanomicrobia;o__Methanomicrobiales;f__Methanoculleaceae;g__Methanoculleus;s__Methanoculleus sp023457135	GB_GCA_023457135.1
CAIYHQ010000110.1_56	MTDVLIIGGGVAGIEAALKTADNGIHVHLVEREPSIGGRMSQLDKTFPTNDCSMCILSPKMVDVVRHPLITVYTCSEVTDVTGEKGNFIATIRKNPRYIDEDICNGCGDCIEICPVEVYNRYDAGMGIRKAIYKPHPQAVPDIVVKDEEHCIECGLCYDVCGLNAIKKEDTPRVITIHASAIILATGYQVFNPETRPALNYKTHPDVITGIELERLINASGPTKGIIKCPSSGKEPENIAFIQCVGSRNMAIGRPYCSCVCCMAAIKNSILIREKHPETSLTIFYIDIRTYGKGYEEYYNRAISLGVKFIRGLPSEVTIGREGLTIVAENTENGEIITMHPDLVVLSAGMEPSGTTFRMAEMLGIDIDLNGFVAVKNEALDPVATSIPGIYVAGTATAP…	I	A6	425	d__Archaea;p__Halobacteriota;c__Methanomicrobia;o__Methanomicrobiales;f__Methanospirillaceae;g__CAIYHQ01;s__CAIYHQ01 sp903926075	GB_GCA_903926075.1
[truncated: 644 more rows]

## Sheet: Table S3
Table S3. Summary of genes and proteins discussed in the main text.
Protein	Full Name/Abbreviation	Known Function	Key References
HdrABC	heterodisulfide reductase	HdrA performs electron bifurcation, while [4Fe-4S] clusters in HdrC transfer electrons from HdrA to the catalytic site of heterodisulfide reduction in HdrB.	24
[truncated: 4 more rows]

## Sheet: Table S4
Table S4. Previous transcriptomic analyses of lone hdrA genes. The table includes details such as organism, locus tag, feature, length, strand, description, gene expression data (both count data and clr transformed data across three replicates), NCBI entry, and HdrA classification. The note column records relevant information about the hdrA gene cluster.
[truncated: 12 more rows]
